# Supplementary material for: Transcriptomic Analyses Reveal Novel Genes with Sexually Dimorphic Expression in the Zebrafish Gonad and Brain
Source: PLoS One. 2008 Mar 12;3(3):e1791. doi: 10.1371/journal.pone.0001791 (PMC2262149; doi:10.1371/journal.pone.0001791)
Supplement: Table S1 — Description of the gonad-derived libraries and ESTs used for the extension of the dataset featured on the Gonad Uniclone Microarray. (Abbreviations: FL-full-length, NRM-normalized, ORE-ORESTES, R-random, S/SU-subtracted, wpf-week post fertilization) (0.02 MB XLS) [file pone.0001791.s007.xls]

## Sheet: Sheet1
Table S1. Description of the gonad-derived libraries and ESTs used for the extension of the dataset featured on the Gonad Uniclone Microarray
(Abbreviations: FL– full-length, NRM– normalized, ORE– ORESTES, R– random, S/SU– subtracted, wpf– week post fertilization)
Clone ID	Organ	Library type	Normalized	No. of ESTs	End sequenced	GenBank IDs
DR_ATE_FL	adult testis	full-length	No	203	5’	EV854436-EV854638
DR_AOV_FL	adult ovary	full-length	No	37	5’	EV854399-EV854435
DR_ATE_NRM	adult testis	full-length	Yes	2587	5’	EV562723-EV565185; EV854639-EV854762
DR_ATE_ORE	adult testis	ORESTES	No	1786	R	EX152859-EX153971; EX464256-EX464928
DR_3WG_FL	3 wpf gonad	full-length	No	3053	5’	EV555199-EV558248; EV606513-EV606515
DR_4WG_FL	4 wpf gonad	full-length	No	3405	5’	EV558249-EV561653
DR_5WM_FL	5 wpf testis	full-length	No	3331	5’	EV603075-EV606360; EV606516-EV606523; EV854362-EV854398
DR_4WM_3S	4 wpf testis	subtracted	No	203	R	EV561654-EV561856
DR_4WM_4S	4 wpf testis	subtracted	No	866	R	EV561857-EV562722
DR_5WM_SU	5 wpf testis	subtracted	No	152	R	EV606361-EV606512
