# Supplementary material for: Transcriptomic Analyses Reveal Novel Genes with Sexually Dimorphic Expression in the Zebrafish Gonad and Brain
Source: PLoS One. 2008 Mar 12;3(3):e1791. doi: 10.1371/journal.pone.0001791 (PMC2262149; doi:10.1371/journal.pone.0001791)
Supplement: Table S2 — Domains and corresponding functional classes of 24 clones which did not find hits to characterized genes in Genbank when BLAST-searched at the nucleotide level. *Source: ‘non-coding’: transcripts align to non-coding regions of the zebrafish genome; ‘no hits’: transcripts do not find any significant matches to the zebrafish genome. (0.02 MB XLS) [file pone.0001791.s008.xls]

## Sheet: Sheet1
Table S2. Domains and corresponding functional classes of 24 clones which did not find hits to characterized genes in Genbank when BLAST-searched at the nucleotide level.
*Source 'non-coding': transcripts align to non-coding regions of the zebrafish genome; 'no hits': transcripts do not find any significant matches to the zebrafish genome
Source*	Clone ID	GenBank ID	Domain ID	GO ID	GO or Domain Description
Adult gonad (non-coding)	DR_AOV_SU12_H01	CO352602	PS00191	-	heme-binding domain signature
	DR_ATE_ORE46_F03	EX153089	PS00472, PF00048	GO:0006955	immune response
				GO:0005576	extracellular region
				GO:0008009	chemokine activity
	DR_ATE_ORE44_B07	EX152876	PS00018	GO:0005509	calcium ion binding
	DR_UNI_FL11_E04	CO353261	PS00334	GO:0003677	DNA binding
				GO:0005634	nucleus
	DR_ATE_ORE28_H10	CO357862	PF01391	GO:0006817	phosphate transport
				GO:0005737	cytoplasm
	DR_ATE_ORE31_F07	CO358045	PR00364	GO:0042829	defense response to pathogen
				GO:0006952	defense response
	DR_ATE_ORE20_G01	CO357387	PS00022, PS51004	-	EGF-domain; semaphorin domain
	DR_ATE_ORE03_A03	CO356599	PS00041, PR00237	GO:0001584	rhodopsin-like receptor activity
				GO:0007186	G-protein coupled receptor protein signaling pathway
				GO:0006355	regulation of transcription, DNA-dependent
				GO:0005622	intracellular
				GO:0016021	integral to membrane
				GO:0003700	transcription factor activity
	DR_ATE_ORE26_D09	CO357644	PS50994, PS00290	GO:0003677	DNA binding
				GO:0006310	DNA recombination
	DR_ATE_ORE39_C08	CO358704	PR00569, PS50850	GO:0007186	G-protein coupled receptor protein signaling pathway
				GO:0006810	transport
				GO:0004952	dopamine receptor activity
				GO:0016021	integral to membrane
				GO:0005215	transporter activity
	DR_ATE_ORE30_A09	CO357945	PS00014, PS00661, PS50057	GO:0005856	cytoskeleton
	DR_UNI_FL03_C12	CO350121	PS00013	-	membrane lipoprotein lipid attachment site
	DR_ATE_ORE56_G04	EX153952	PF04675, PS00697	GO:0005524	ATP binding
				GO:0006281	DNA repair
				GO:0003910	DNA ligase (ATP) activity
				GO:0006260	DNA replication
				GO:0006310	DNA recombination
	DR_AOV_SU05_E02	CO352074	PR00986	GO:0004832	valine-tRNA ligase activity
				GO:0005524	ATP binding
				GO:0006438	valyl-tRNA aminoacylation
	DR_UNI_FL25_G05	CO355025	PR00623, PS00047, PF00125	GO:0003677	DNA binding
				GO:0005634	nucleus
				GO:0006334	nucleosome assembly
				GO:0007001	chromosome organization and biogenesis (sensu Eukaryota)
				GO:0000786	nucleosome
	DR_ATE_ORE39_F04	CO358729	PF01798	-	ribonucleoprotein
	DR_ATE_ORE36_G10	CO358490	PR00048, PS50157, PS00028, PF00096	GO:0005634	nucleus
				GO:0008270	zinc ion binding
				GO:0003676	nucleic acid binding
	DR_ATE_SU04_C11	CO359361	PS00814, PS51085, PR00355, PF00111	GO:0005506	iron ion binding
				GO:0005489	electron transporter activity
				GO:0006118	electron transport
				-	-
Adult gonad (no hits)	DR_UNI_FL29_E10	CO355856	PF00560, PR00019	-	-
				-	-
Differentiating gonad (non-coding)	DR_UNI_FL42_E05	EV555409	PR00815, PR00613, PR00814, PF00042, PS01033, PR00612	GO:0015671	oxygen transport
				GO:0006810	transport
				GO:0005833	hemoglobin complex
				GO:0019825	oxygen binding
				GO:0005488	binding
	DR_UNI_FL52_C08	EV558108	PS00191	-	Cytochrome b5: heme-binding domain
				-	-
				-	-
				-	-
Adult & Differentiating gonad (non-coding)	DR_UNI_FL28_A11	CO355516	PS00518	GO:0000151	ubiquitin ligase complex
				GO:0008270	zinc ion binding
				GO:0016567	protein ubiquitination
				GO:0004842	ubiquitin-protein ligase activity
	DR_UNI_FL33_C07	EV562989	PS00108, PS50011	GO:0004674	protein serine/threonine kinase activity
				GO:0005524	ATP binding
				GO:0004672	protein kinase activity
				GO:0006468	protein amino acid phosphorylation
	DR_UNI_FL23_G02	CO354619	PS50294, PS50082, PR00320, PS00678, PF00400	-	WD-40 Trp-Asp motif
