# Supplementary material for: Transcriptomic Analyses Reveal Novel Genes with Sexually Dimorphic Expression in the Zebrafish Gonad and Brain
Source: PLoS One. 2008 Mar 12;3(3):e1791. doi: 10.1371/journal.pone.0001791 (PMC2262149; doi:10.1371/journal.pone.0001791)
Supplement: Table S3 — Normalized intensities (‘Norm’) and corresponding standard error (‘StdErr Norm’) of the 24 candidate genes on the Gonad Uniclone Microarray. Genes which were at least 1.5× more highly expressed in the ovary or testis, compared to the common reference, are underlined or indicated in bold respectively. References which describe the characterization of these genes are also indicated. (FB, FO, FK, FRB: brain, ovary, kidney, ‘rest-of-body’ from female zebrafish; MB, MT, MK, MRB: brain, testis, kidney, ‘rest-of-body’ from male zebrafish. Data from 3 biological replicates is shown.) (0.09 MB XLS) [file pone.0001791.s009.xls]

## Sheet: Sheet1
Table S3. Normalized intensities ('Norm') and corresponding standard error ('StdErr Norm') of the 24 candidate genes on the Gonad Uniclone Microarray
Genes which were at least 1.5X more highly expressed in the ovary or testis, compared to the common reference, are underlined or indicated in bold respectively.
References which describe the characterization of these genes are also indicated.
(FB, FO, FK, FRB: brain, ovary, kidney, ‘rest-of-body’ from female zebrafish; MB, MT, MK, MRB: brain, testis, kidney, ‘rest-of-body’ from male zebrafish. Data from 3 biological replicates is shown.)
Genbank ID	Gene name	Gene symbol	Reference*	Clone ID	FB1		FB2		FB3		FK1		FK2		FK3		FO1		FO2		FO3		FRB1		FRB2		FRB3		MB1		MB2		MB3		MK1		MK2		MK3		MT1		MT2		MT3		MRB1		MRB2
					Norm	StdErr Norm	Norm	StdErr Norm	Norm	StdErr Norm	Norm	StdErr Norm	Norm	StdErr Norm	Norm	StdErr Norm	Norm	StdErr Norm	Norm	StdErr Norm	Norm	StdErr Norm	Norm	StdErr Norm	Norm	StdErr Norm	Norm	StdErr Norm	Norm	StdErr Norm	Norm	StdErr Norm	Norm	StdErr Norm	Norm	StdErr Norm	Norm	StdErr Norm	Norm	StdErr Norm	Norm	StdErr Norm	Norm	StdErr Norm	Norm	StdErr Norm	Norm	StdErr Norm	Norm
AY306005	17 beta-hydroxysteroid dehydrogenase	hsd17b1	[1,2]	DR_UNI_CAND_A02	1.78509	0.482648	1.1239	0.226628	1.37975	0.304539	0.516387	0.02844	0.787837	0.193341	0.961908	0.519835	3.24147	0.445049	1.28536	0.0223067	1.24207	1.95096	0.611357	0.330172	0.822616	0.242766	0.786456	0.174993	1.07203	0.075563	1.11793	0.118417	1.34214	0.792623	0.600849	0.0862369	0.606148		0.562984	0.152574	3.84915	0.548528	1.66079	0.0887702	1.42634	0.134093	0.537482	0.0943323	0.423787
				DR_UNI_CAND_C04	1.60765	0.0375192	1.85897	0.321838	2.06802	0.472192	0.949645	0.212774	0.858422	0.116658	0.781262	0.0300511	2.55961	0.229654	1.15419	0.107232	1.20197	0.347223	0.49577	0.000709139	0.430895	0.222244	1.04403	0.0784713	0.965047		1.4734	0.10802	1.10866	0.114974	0.993487		0.700591	0.0225629	0.417977	0.0457321	3.69492	1.00657	1.51698	0.218543	1.62107	0.571222	0.627701	0.079184	0.556389
AY721604	anti-Müllerian hormone	amh	[3-6]	DR_UNI_CAND_A03	1.60418	0.106869	1.04923	0.200059	1.67901	0.103252	0.847427	0.178929	0.895914	0.00642278	1.0675	0.0525281	1.16096	0.240884	0.924579	0.138394	1.09511	0.104296	0.873938	0.0886502	1.04419	0.0114795	1.00923	0.342425	0.784399	0.19962	1.0321	0.00492213	1.02311	0.0859553	0.513998	0.0340749	0.640441	0.0231825	0.698674	0.106597	4.88441	0.106284	3.22873	0.0121111	4.57285	0.633585	0.539822	0.0276878	0.457115
				DR_UNI_CAND_C05	1.8349	0.447146	1.26701	0.104682	3.37192	3.1366	0.598978	0.220848	0.766549	0.124131	0.877286	0.299863	1.21772	0.412062	1.24221	0.155991	1.04005	0.0168389	0.760494	0.204014	1.1048	0.208758	1.01788	0.0691258	0.81133	0.185836	1.29563	0.270778	0.468433	0.0728659	0.554457	0.0333705	0.87072	0.25109	0.627477	0.17102	5.36793	0.668447	3.70279	0.272899	5.94546	0.801183	0.534216	0.0285809	0.511574
EF427915	androgen receptor	ar	[7,8]	DR_UNI_CAND_C02	1.003	0.28457	1.90453	0.395297	1.53063	0.259097	1.3947	0.0976305	0.874797	0.211586	1.07873	0.436841	0.653681	0.0485833	1.28361	0.162676	1.03512	0.440121	1.63842	0.952552	1.86544	0.158255	1.36975	0.248346	0.250244		0.594434	0.134449	0.793992	0.0356744	0.770165		0.865772		1.13965	0.224969	0.929357	0.0165618	0.982767	0.251407	0.745459	0.240902	1.21659	0.168087	0.659472
				DR_UNI_CAND_E03	1.06293	0.128995	0.698108		1.63887	0.160198	1.29447	0.16024	0.85048	0.0256656	0.608132	0.0955965	1.04652	0.390957	1.1774	0.0907059	0.511674	0.281903	0.90948	0.155401	1.46637	0.0403769	0.949843	0.156171	0.477603		1.1207				0.628398		0.930985	0.0690152	1.05368	0.0551711	1.08977	0.120934	1.26163	0.344584	1.4587	0.526981	1.04558	0.461265	0.366939
AF183906	aromatase a	cyp19a1a	[9-11]	DR_UNI_CAND_B06	1.51028	0.178985	0.748508	0.268687	1.68595		0.829514		0.01		0.894769		2.19921	1.12252	0.9566	1.08087	2.13316	1.35373	0.530527		0.787406		0.626316	0.0212891	0.39129		1.3211	0.370146					0.475088		0.346455		1.50015	0.531453	1.30497	0.0376067	0.844676	0.0203494	1.00809	0.160756	0.991528
				DR_UNI_CAND_D07	0.144083	125.615	1.26933		0.0999106	14.1217			1				2.5634	1.12074	0.878013	0.849862	2.62217	0.425284	1.19469				0.0766853	3.43885			0.933229	0.232146			0.638899						0.967374	0.205182	1.23374		2.12214		0.609517	0.0693951	0.648595
AF226619	aromatase b	cyp19a1b	[9,10]	DR_UNI_CAND_B07	0.504163	0.0141497	1.80809	0.247329	1.88756				0.01				1.33763		1.50077	0.663111	1.34737	0.163531	0.975148	0.195434			0.256892		0.01														0.770662				0.588419
				DR_UNI_CAND_D08	1.03829	0.0826014	1.36454	0.00714715	1.03883		0.424322						3.03055		0.586077	0.0318463	0.993102	0.0136269	0.816911		0.691216		0.826923		0.882452		0.715746								1		1.22865	0.144387	1.10108	0.0533024	1.58061	0.08584	0.463245		0.554787
DQ066429	desert hedgehog	dhh	[12-14]	DR_UNI_CAND_C01	1.90347	0.455568	0.621268	0.107681	2.26524	0.604256	1.06192	0.258749	0.885948	0.0875195	1.14987	0.16216	1.38507	0.873574	0.714504	0.0657854	1.0063	0.233521	1.61961	0.105095	2.15604		0.696096	0.563742	0.870281	0.199667	0.793987	0.138403					0.486231	0.0563206	0.701486	0.043712	2.04749	0.861441	3.98163	1.62204	2.91122		1.06334	0.175228
				DR_UNI_CAND_E02	1.16261	0.574963	1.16008	0.377805	2.59992	0.912045	1.1605	0.452737	0.01		0.695077	0.118264	1.59088	0.0429575	1.13742	0.421113	0.657541	0.174067	1.2806	0.675483	1.75859	0.577364	1.25525	0.16565	1.1019	0.0178074	0.941182		0.990357	0.281209	0.795404	0.098181	0.889073	0.160714	0.798314	0.234745	2.36748		0.01		1.57319	0.265648	0.723909	0.0423656	0.770745
BC044349	estrogen receptor 2a	esr2a	[15]	DR_UNI_CAND_B03	1.01196	0.0287993	0.855676	0.005958	0.792893	0.000320376	1.78297	0.0844768	0.88637		2.06029	0.0349834	0.924677	0.0403306	0.825445	0.0323782	1.16466	0.139554	0.839959	0.090964	0.899205	0.978304	1.41617	0.138392	1.51198	0.0131499	1.55504	0.440849	0.772905	0.0685464	1.10874	0.0967529	1.07469	0.27163	0.909695	0.178572	1.87927	0.441284	1.2903	0.134354	1.9015		0.557909	0.00689633	0.486677
				DR_UNI_CAND_D04	1.41861	0.186389	0.76051	0.422813	0.625101	0.240732	1.23952	0.198743	0.712025		3.34393	0.84984	0.743412	0.0326517	0.816182	0.124893	1.14747	0.16466	1.18361	0.259063	1.55085	0.418048	1.1878	0.220443	1.26	0.708703	2.07347	0.0728567	0.628191	0.0826047	1.27401	0.0953187	1.10939	0.195433	0.84141	0.0575302	1.09304	0.09763	1.12796	0.146061	1.49065	0.190623	0.947337	0.0969706	0.532804
BC086848	estrogen receptor 2b	esr2b	[15]	DR_UNI_CAND_B04	0.335446	0.0384322	0.374247	0.0379691	0.987096	0.0433168	1.8336	0.0010048	0.874096	0.133143	1.86976	0.13221	0.376242	0.0201812	0.142952	0.0448093	0.444795	0.0277739	2.32424	0.13003	3.5157	0.450981	3.41987	0.210479	0.648968	0.331147	0.633694	0.207805	0.25658		1.17819	0.195822	1.0192	0.0208994	1.16796	0.0806177	1.70647	0.696547	0.86247	0.352741	2.07319	0.138613	0.755551	0.0320146	0.338751
				DR_UNI_CAND_D05	0.554357	0.0794452	0.636036	0.37606	0.43144	0.120296	1.27276	0.243153	0.71702	0.203689	2.08932	0.730853	0.834733	0.133931	0.213639	0.224254	0.483693	0.0167807	3.29144	1.15802	3.42775	0.954013	4.25838	0.113638	0.667838	0.0558448	0.838004	0.00541951	0.875883	0.013244	1.3997	0.171078	1.24682	0.16448	0.955883	0.0640358	3.18557	0.888484	1.49221	0.414298	2.05465	0.165407	0.894944	0.0212558	0.380552
AY249190	feminization 1 homolog c	fem1c	[16]	DR_UNI_CAND_B10	2.13586	1.55538	0.763559		1.82663	0.525292	1.09589		0.493644		0.801353	0.261599	6.49955	0.554485	12.6481	6.10834	4.88819	0.416985	0.568287	0.163322	0.526627	0.00839746	0.505011	0.301832	2.10293	1.11573	1.34848	0.451505	0.796039	0.18641	0.762875	0.145342	0.576622	0.0500535	0.69753	0.0558602	1.19244	0.115922	1.24294	0.253387	1.50608	0.64421	0.790812	0.22067	0.621303
				DR_UNI_CAND_D11	2.02358	2.64943	1.30925	1.37126	1.06306	0.31704	1.53482		0.01		0.646641		4.70676	1.81193	6.59343	2.37281	4.55389	0.247348	0.498415	0.00123497	0.83307	0.154428	0.743513	0.285219	1.46318	0.0297313	1.46456	0.35875	0.809743	0.585139			0.581053	0.029339	0.490663		1.17679	0.0354901	1.09759	0.687702	1.06447	0.373205	0.500752	0.0890459	0.535889
AF198086	fushi tarazu factor 1b	ff1b	[17,18]	DR_UNI_CAND_A09	3.40518	0.078073	4.20107	0.401769	3.047	0.0844556	0.981017	0.0290068	1.09168	0.056743	1.18613	0.0693363	0.157331	0.0169322	0.108288	0.00235277	0.124926	0.000360189	0.922226	0.012931	1.07091	0.0848774	0.809963	0.0492772	2.54813	0.0481658	2.85226	0.0881582	2.03987	0.0887602	0.612829	0.138072	0.831842	0.066144	0.946273	0.0228562	1.20354	0.10688	1.17314	0.0602625	0.883869	0.161389	0.904522	0.0384784	1.00976
				DR_UNI_CAND_C11	2.92188	0.0740718	2.50452	0.294738	2.76286	0.235668	1.00779	0.0320986	0.655444	0.0460484	0.815026	0.089756	0.275539	0.017323	0.183266	0.0023931	0.207413	0.0226782	0.588648	0.00811582	1.03451	0.0628599	0.520933	0.0185173	3.37366	0.264569	2.91686	0.0674086	2.47851	0.204858	0.808346	0.0349166	0.874835	0.111773	1.05296	0.00796995	1.35289	0.0637471	1.59428	0.172496	1.28935	0.170129	0.870871	0.0675524	1.03726
AF327373	fushi tarazu factor 1c	ff1c	[17,18]	DR_UNI_CAND_A10	0.839333	0.0292359	0.547056	0.250911	1.5446	0.192554			0.567548	0.283536	1.14612		1.09592	0.222457	0.800445	0.272788	1.4953	0.289862	11.981	1.21345	11.9524	0.386042	8.65469	0.381415	0.532171		0.419523	0.0459467	0.665289	0.245092	0.552747		0.9196		0.446707	0.0740825	0.759767	0.263911	0.563201	0.107848	1.06703	0.131139	6.51415	0.409787	4.17715
				DR_UNI_CAND_C12	0.526156	0.0571715	1.24626	0.794103	0.01				0.432742		0.37275	0.074246	1.69975	0.242655	1.35475	0.0106308	2.21611	0.395714	6.44349	1.05532	6.5259	2.33263	4.5821	0.153838	0.764692		0.649959	0.30815	0.01		0.371669	0.00370219	0.485429	0.0240511	0.278838	0.0334242	0.233228	0.0471428	0.859211	0.247182	0.384227		3.27746	0.810119	1.92702
AY212920	fushi tarazu factor 1d	ff1d	[17,18]	DR_UNI_CAND_C03	1.08575	0.228338	0.658019	0.0595858	1.33137	0.0598916	0.715639	0.241928	0.59738	0.0667215	1.34311	0.414077	1.63181	0.664263	1.37799	0.631463	1.39175	0.195538	1.25286	0.766837	1.11962	0.118015	0.837559		1.11898	0.186443	0.715922	0.61708					0.552416		0.541722	0.0154396	12.2884	6.5722	8.26488	2.95621	2.81817	0.519662	0.555891	0.0396774	0.373019
				DR_UNI_CAND_E04	2.31235	0.133184	1.06682	0.381684	0.7339	0.145282			0.845638	0.0115685	0.715417	0.0504585	2.46991	0.480042	1.60658	0.102629	2.0597	0.562578	1.18105	0.0747403	0.650591	0.123922	1.42433	0.0567735	1.25974	0.0139131	0.446906	0.0627036	0.01		0.67738		0.538726		0.54643		8.16476	0.277083	5.69805	1.73922	4.80129	0.533798	0.590916	0.00186622	0.514271
BC116585	forkhead box transcription factor L2	foxl2	[19,20]	DR_UNI_CAND_B05	1.41172	0.517197	0.936007	0.294023	1.31564						0.935448		1.81791	0.0293257	0.487179	0.35483	0.773103	0.164578	0.668947	0.0904384	2.21993		0.747459	0.0342005	1.63613	0.486029	1.0724	0.0540236	1.1364	0.287169					0.73807		1.14006	0.232688	1.35996	1.36025	1.56498	0.080683	1.21902	0.107326	0.735321
				DR_UNI_CAND_D06	1.47829	0.563812	2.13409	2.84625	1.32944		0.638125		2.08524		0.844285		1.89068	0.0267844	0.871014		0.891542	0.186301	0.726829	0.297795	0.294601		0.9225		1.43995	0.125921	1.08734	0.0701891	0.628354		0.603017				0.01		0.9647		0.841987	0.146982	1.25777		1.32567	0.198488	0.641558
BC066690	paired box gene 2a	pax2a	[21,22]	DR_UNI_CAND_B12	1.01937	0.0457194	0.981979	0.404307	3.26845	0.080468	1.53219	0.335012	0.714958		1.2461	0.45869	0.525324	0.050063	0.327267	0.175043	0.469139	0.196226	0.242255	0.0705682	0.777897		0.232707	0.176387	2.11302	0.729315	0.937858	0.0839279	1.95826	0.242999	1.51211	0.133314	3.2091	0.364242	3.84708	0.366852	1.84217	1.09415	0.889979	0.077854	1.6201	0.0971354	0.369459	0.156628	0.126834
				DR_UNI_CAND_E01	1.13372	0.786761	0.856384	0.139752	2.36958	0.0955153	1.75937	0.100633	1.24435	0.369768	1.19481	0.362795	0.516531	0.113808	0.677489	0.129201	0.778879	0.235688	0.681225	0.198332	0.592008	0.0982312	0.914891	0.0760813	1.9051	0.153712	1.29402	0.319886	1.22811	0.222347	1.13152	0.22723	2.1173	0.333296	2.55915	0.351059	1.04101	0.218707	1.11345	0.133826	0.685178	0.413681	0.388989	0.0351225	0.401168
AF072548	paired box gene 5	pax5	[22,23]	DR_UNI_CAND_A11	1.15671	0.128132	2.0289	0.0950496	1.28328		1.2507	0.301654			0.906533	0.0282785	1.6102	0.108949	4.01904	0.867834	2.68252	0.876236	0.622058	0.121503	0.632259	0.388117	0.529918	0.300846	0.627225	0.175686	1.1387	0.136614	1.09851				0.731269	0.169146	0.897988	0.006831	2.27674		1.2536	0.396532	1.48795	1.51724	0.574631	0.0260122	1.03946
				DR_UNI_CAND_D01	1.25704	0.200924	0.77982	0.330874	1.99465		1.20447	0.134296	1.08674	0.0541912	0.8492	0.110402	2.63771	0.787221	1.81579	0.341403	1.0616	0.101653	0.870053	0.216524	0.767113	0.451615	0.828692	0.0831737	1.25282	0.895861	0.623569	0.0149667	0.906171				0.675818	0.0101593	0.772038	0.021157	1.17025	0.459756	1.81162	0.0590893	1.11491	0.498456	0.772803	0.102955
AJ132931	presenilin-1	pre1	[24,25]	DR_UNI_CAND_B01	0.942335	0.0418846	0.601664	0.0628708	1.21269	0.219417	0.59535	0.128236	0.719274	0.0131181	0.712797	0.110571	2.90214	0.255972	3.27695	0.299648	1.81135	0.0810809	0.854153	0.0509806	0.998523	0.137333	0.853582	0.15079	1.31589	0.0915962	1.03023	0.0957393	1.20826	0.0371176	0.561432	0.146851	0.737814	0.0630457	0.841747	0.222072	2.2114	0.0118621	2.64271	0.583256	1.68035	0.348006	1.15584	0.0774596	0.686789
				DR_UNI_CAND_D02	1.16738	0.148811	0.631402	0.252669	0.858632	0.334012	0.446471	0.0137256	0.669815	0.134256	0.634568	0.0134131	5.95971	0.194806	4.94362	0.575339	3.53546	0.64626	0.676041	0.0593746	1.4639	0.066674	0.500752	0.140593	1.56031	0.366874	1.87692	1.29406	1.1561	0.11313	0.824745	0.00121156	0.640873	0.0066638	0.785717	0.0545241	2.52678	0.18469	3.69059	0.483479	1.68184	0.501589	1.02413	0.351992	0.865892
BC065382	presenilin-2	pre2	[26,27]	DR_UNI_CAND_B11	0.643859	0.103415	0.904811	0.610857	0.854932	0.192597	1.07048	0.0846068	0.871439	0.0373527	1.11	0.192497	4.47631	0.259722	6.0622	0.703009	4.70013	0.269416	0.61212	0.13933	0.796138	0.105525	0.671059	0.058847	0.770525	0.0443916	1.16769	0.254977	0.783063	0.0120609	0.87596	0.124263	1.24896	0.0474289	1.18247	0.0555131	9.22311	0.485164	6.78695	0.745155	7.17392	0.736938	0.809486	0.0372165	1.21739
				DR_UNI_CAND_D12	0.665498	0.0234314	0.645323	0.0555231	0.641729	0.0400095	0.575909	0.00773667	0.772618	0.0599767	0.893447	0.0591054	4.05539	0.00770797	3.86585	0.0168486	4.16427	0.0697135	0.804785	0.0536294	0.767207	0.161541	0.62994	0.054401	0.884037	0.0169828	1.01441	0.153553	0.85736	0.0316301	1.1368	0.0505748	1.12963	0.0391817	1.00344	0.0638629	9.98286	0.257124	7.06676	0.00758835	10.1165	0.0275946	1.12935	0.00662352	1.69645
BC055549	TATA binding protein	tbp	[28,29]	DR_UNI_CAND_B08	0.898247	0.187817	0.692265	0.0208513	0.963778	0.035229	0.41402	0.0966681	0.685937	0.341597	0.433823	0.0757633	13.1811	0.336138	15.8208	0.107919	11.8449	0.031892	0.31498	0.00564517	0.47058	0.12611	0.345156	0.0084804	1.96719	0.0741661	1.76959	0.226705	1.70058	0.0708941	1.07442	0.00596982	0.947611	0.0108086	0.972969	0.132488	3.73146	0.19119	3.37266	0.0122188	3.41857	0.365824	0.774847	0.0135897	0.860349
				DR_UNI_CAND_D09	0.831532	0.0500552	0.603149	0.0327246	0.905123	0.149232	0.464031	0.0500792	0.601685	0.0187602	0.413339	0.0102116	15.8174	1.33528	16.6319	0.715359	16.3418	0.0920228	0.501415	0.139713	0.33514	0.0212306	0.457631	0.055713	2.12078	0.0225873	2.27218	0.233512	1.52185	0.071917	1.21796	0.210846	1.04483	0.0745404	0.948968	0.194814	4.12224	0.193274	3.55637	0.279792	3.37055	0.386663	0.882161	0.160167	0.840543
CO359442	zebrafish testis-expressed 141	zte141	[30]	DR_UNI_CAND_A04	1.94505	0.311318	1.10285	0.0402815	1.61223	0.0429456	1.04156	0.117798	0.995699	0.116683	1.20108	0.097901	1.35228	0.368763	0.807145	0.00646945	0.885069	0.253966	1.00635	0.146805	0.912278	0.253094	1.03693	0.0230263	0.851576	0.117744	0.999945	0.0104856	0.59009	0.0308792	0.419396	0.0394886	0.686127	0.00644035	0.575174	0.0835871	5.45289	0.00962899	4.36955	0.0605623	6.43194	0.431491	0.424201	0.0370888	0.599305
				DR_UNI_CAND_C06	1.71782	0.0473051	1.21941	0.0830657	2.72325	1.58074	0.990809	0.260806	0.90472	0.0796421	0.848367	0.145309	1.20349	0.0184076	1.10481	0.150518	1.26922	0.000770266	0.885321	0.111513	0.866446	0.74338	0.955089	0.0439334	0.855814	0.028134	0.871965	0.0570769	1.06795	0.280923	0.841488	0.141042	0.85684		0.788319	0.0770291	6.70268	1.69042	4.14049	0.359333	6.75614	1.48105	0.771931	0.473897	0.733717
CO359197	zebrafish testis-expressed 15	zte15	[30]	DR_UNI_CAND_A05	1.14069	0.186904	0.786222	0.13964	0.529704	0.475397	0.877849	0.00761313	0.72256	0.0866311	1.21325	0.102296	0.595518	0.049231	0.515153	0.0385587	0.54079	0.0145752	0.57309	0.136399	0.647775	0.128139	0.544182	0.0792293	0.834169	0.164031	0.717946	0.291764	0.908866	0.525428	1.60213	0.0847421	1.73376	0.719064	1.29454	0.107595	65.525	1.31933	110.858	1.24998	116.4	11.7212	0.388501	0.0112717	0.701399
				DR_UNI_CAND_C07	0.927366	0.0801106	0.912671	0.00782992	1.2287	0.337264	1.28261	0.147599	1.11586	0.462037	1.145	0.0250749	1.95561	0.124916	0.900895	0.0846889	0.107339	21.215	0.456493	0.0400974	0.292476	0.32495	0.633062	0.150122	0.743771	0.0608784	0.258058	0.121796	1.00386	0.132082	1.16571	0.0733072	1.62816	0.441601	1.2947	0.157126	46.3377	3.71365	76.4316	2.14694	72.8792	8.61349	0.438395	0.0334381	0.984719
CO359335	zebrafish testis-expressed 25	zte25	[30]	DR_UNI_CAND_A06	1.19105	0.214905	0.642197	0.183294	1.97098		0.688565		0.609015		1.52153		0.552896		0.772232	0.0378184	1.16327	0.0689593	0.36274		1.25717	0.216492	0.412049				0.474631	0.564667									7.3995	1.40451	2.07115	0.373845	3.60142	2.19604	0.493341		0.741179
				DR_UNI_CAND_C08	0.867185	0.198079	0.843213	0.0988514							1.10803		1.37965	0.0423878	0.808181	0.625631	1.45704	0.0843358	0.396939	0.0210086	0.885608		1.2906		0.913509	0.601424	0.0816224	4.73831	1.01015		0.01				1.08436	0.0992961	11.5905	3.19948	4.18868	0.651192	3.88417	1.33487	0.417798	0.0310582	0.682733
CO359148	zebrafish testis-expressed 38	zte38	[30]	DR_UNI_CAND_A07	1.43638	0.0566144	1.31286	0.0158962	0.979066	0.176539	0.931584	0.016856	1.11132	0.0332668	1.29046	0.312017	0.764986	0.0756346	0.582384	0.0650821	0.698594	0.100301	0.725445	0.0103184	0.982627	0.104502	0.679678	0.151526	1.00355	0.0239026	0.845445	0.120756	0.879011	0.210041	2.88994	0.209696	3.09266	0.44445	1.48213	0.0248287	81.4787	3.07485	68.4655	0.914627	82.2984	11.8006	0.515164	0.102657	0.786027
				DR_UNI_CAND_C09	0.788859	0.134766	1.07388	0.0998491	1.07894	0.00580805	1.22895	0.0194668	0.941751	0.315895	0.971345	0.021893	3.79835	32.6502	0.398561	0.0854411	1.00973	0.0809743	0.303265	0.0557591	0.685657	0.00267159	0.660981	0.168568	0.834195	0.222533	0.761833		0.884002		2.27127	0.178064	2.34318	0.0499122	1.09043	0.0875949	45.5862	6.92946	44.1274	3.05324	33.2896	0.169075	0.660894	0.0317488	0.912299
AF144550	Wilms' tumor suppressor gene 1	wt1a	[31-34]	DR_UNI_CAND_B02	0.887119	0.0413602	0.736275	0.164697	2.46268	0.390996	3.39876	0.296671	1.34848	0.113363	1.31216	0.483983	2.93431	0.252339	0.703826	0.0795206	0.51819		0.805047	0.00600233	0.709783	0.318189	0.438409	0.219192	0.428524				0.01		0.790971	0.298886	1.33994	0.651061	1.41048	0.263117	5.54972	2.21801	7.03841	1.66785	3.23676	0.484526	0.801252	0.0616802
				DR_UNI_CAND_D03	0.573129	0.275992	0.597432	0.0498854	1.45702	0.0776045	1.79197	0.310531	1.52378		0.928324	0.0567194	0.923896	0.161713	0.65078	0.121493	0.765546	0.223362	0.680615	0.144421	0.87212	1.01286	0.352817	0.0402635	0.01						1.25476		1.33932	0.0718393	1.70953	0.363336	5.52315	0.566114	2.41275	0.872579	2.48872	0.667131	0.438407	0.133868
AF331968	zona pellucida glycoprotein 2	zp2	[35]	DR_UNI_CAND_B09	0.0509986	0.0185014	0.109088	0.00682179	0.161634	0.0600074	0.13745	0.00445286	0.217653	0.0109529	0.214865	0.00852561	71.1337	3.72245	66.748	3.4367	59.3721	3.18256	0.102295	0.00290661	0.286862	0.0283391	0.230787	0.0436178	0.115687	0.028438	0.145827	0.021153	0.123462	0.00898763	0.0997554	0.00979524	0.165088	0.0767303	0.0982222	0.0368755	0.0457541	0.0133711	0.0404185	0.0100964	0.0769101	0.00837639	0.0773522	0.00287424	0.142107
				DR_UNI_CAND_D10	0.0784189	0.00888688	0.102712	0.0067492	0.0687836	0.0046107	0.0816333	0.011217	0.135688	0.0155441	0.1344	0.0127912	83.8133	1.34548	77.6327	0.177734	81.4778	0.748674	0.0352454	0.00230702	0.133638	0.0226283	0.0897397	0.0298924	0.0323619	0.00371298	0.0523992	0.0199978	0.0540909	0.00205853	0.0288313	0.00286539	0.063939	0.0158918	0.02808	0.0076226	0.0220187	0.00313353	0.021801	0.000572006	0.0272327	0.00259281	0.0291044	0.00500626	0.0286996
*References:
1. Mindnich R, Moller G, Adamski J (2004) The role of 17 beta-hydroxysteroid dehydrogenases. Mol Cell Endocrinol 218: 7-20.
2. Mindnich R, Deluca D, Adamski J (2004) Identification and characterization of 17 beta-hydroxysteroid dehydrogenases in the zebrafish, Danio rerio. Mol Cell Endocrinol 215: 19-30.
3. Josso N, Racine C, di Clemente N, Rey R, Xavier F (1998) The role of anti-Mullerian hormone in gonadal development. Mol Cell Endocrinol 145: 3-7.
4. Josso N, di Clemente N, Gouedard L (2001) Anti-Mullerian hormone and its receptors. Mol Cell Endocrinol 179: 25-32.
5. Rey R, Lukas-Croisier C, Lasala C, Bedecarras P (2003) AMH/MIS: what we know already about the gene, the protein and its regulation. Mol Cell Endocrinol 211: 21-31.
6. di Clemente N, Josso N, Gouedard L, Belville C (2003) Components of the anti-Mullerian hormone signaling pathway in gonads. Mol Cell Endocrinol 211: 9-14.
7. Hossain MS, Larsson A, Scherbak N, Olsson PE, Orban L (2007) Zebrafish androgen receptor: Isolation, molecular, and biochemical characterization. Biol Reprod in press, DOI:10.1095/biolreprod.107.062018.
8. Jorgensen A, Andersen O, Bjerregaard P, Rasmussen LJ (2007) Identification and characterisation of an androgen receptor from zebrafish Danio rerio. Comp Biochem Physiol C Toxicol Pharmacol 146: 561-568.
9. Tong SK, Chiang EF, Hsiao PH, Chung B (2001) Phylogeny, expression and enzyme activity of zebrafish cyp19 (P450 aromatase) genes. J Steroid Biochem Mol Biol 79: 299-303.
10. Goto-Kazeto R, Kight KE, Zohar Y, Place AR, Trant JM (2004) Localization and expression of aromatase mRNA in adult zebrafish. Gen Comp Endocrinol 139: 72-84.
11. Wang XG, Orban L (2007) Anti-Müllerian hormone and 11ß-hydroxylase show reciprocal expression to that of aromatase in the transforming gonad of zebrafish males. Dev Dyn 236: 1329-1338.
12. Bitgood MJ, Shen L, McMahon AP (1996) Sertoli cell signaling by Desert hedgehog regulates the male germline. Curr Biol 6: 298-304.
13. Szczepny A, Hime GR, Loveland KL (2006) Expression of hedgehog signalling components in adult mouse testis. Dev Dyn 235: 3063-3070.
14. Avaron F, Hoffman L, Guay D, Akimenko MA (2006) Characterization of two new zebrafish members of the hedgehog family: atypical expression of a zebrafish indian hedgehog gene in skeletal elements of both endochondral and dermal origins. Dev Dyn 235: 478-489.
15. Menuet A, Pellegrini E, Anglade I, Blaise O, Laudet V, et al. (2002) Molecular characterization of three estrogen receptor forms in zebrafish: binding characteristics, transactivation properties, and tissue distributions. Biol Reprod 66: 1881-1892.
16. Ventura-Holman T, Lu D, Si X, Izevbigie EB, Maher JF (2003) The Fem1c genes: conserved members of the Fem1 gene family in vertebrates. Gene 314: 133-139.
17. von Hofsten J, Larsson A, Olsson PE (2005) Novel steroidogenic factor-1 homolog (ff1d) is coexpressed with anti-Mullerian hormone (AMH) in zebrafish. Dev Dyn 233: 595-604.
18. von Hofsten J, Olsson PE (2005) Zebrafish sex determination and differentiation: Involvement of FTZ-F1 genes. Reprod Biol Endocrinol 3: 63.
19. Crisponi L, Deiana M, Loi A, Chiappe F, Uda M, et al. (2001) The putative forkhead transcription factor FOXL2 is mutated in blepharophimosis/ptosis/epicanthus inversus syndrome. Nat Genet 27: 159-166.
20. Cocquet J, Pailhoux E, Jaubert F, Servel N, Xia X, et al. (2002) Evolution and expression of FOXL2. J Med Genet 39: 916-921.
21. Dressler GR, Deutsch U, Chowdhury K, Nornes HO, Gruss P (1990) Pax2, a new murine paired-box-containing gene and its expression in the developing excretory system. Development 109: 787-795.
22. Pfeffer PL, Gerster T, Lun K, Brand M, Busslinger M (1998) Characterization of three novel members of the zebrafish Pax2/5/8 family: dependency of Pax5 and Pax8 expression on the Pax2.1 (noi) function. Development 125: 3063-3074.
23. Adams B, Dorfler P, Aguzzi A, Kozmik Z, Urbanek P, et al. (1992) Pax-5 encodes the transcription factor BSAP and is expressed in B lymphocytes, the developing CNS, and adult testis. Genes Dev 6: 1589-1607.
24. Leimer U, Lun K, Romig H, Walter J, Grunberg J, et al. (1999) Zebrafish (Danio rerio) presenilin promotes aberrant amyloid beta-peptide production and requires a critical aspartate residue for its function in amyloidogenesis. Biochemistry 38: 13602-13609.
25. Yamaguchi F, Yamaguchi K, Tokuda M (2000) Presenilin-1 protein specifically expressed in Leydig cells with its expression level increased during rat testis development. Int J Biochem Cell Biol 32: 81-87.
26. Takahashi H, Mercken M, Nakazato Y, Noguchi K, Murayama M, et al. (1997) Cloning of cDNA and expression of the gene encoding rat presenilin-2. Gene 197: 383-387.
27. Groth C, Nornes S, McCarty R, Tamme R, Lardelli M (2002) Identification of a second presenilin gene in zebrafish with similarity to the human Alzheimer's disease gene presenilin2. Dev Genes Evol 212: 486-490.
28. Orphanides G, Lagrange T, Reinberg D (1996) The general transcription factors of RNA polymerase II. Genes Dev 10: 2657-2683.
29. Bartfai R, Balduf C, Hilton T, Rathmann Y, Hadzhiev Y, et al. (2004) TBP2, a vertebrate-specific member of the TBP family, is required in embryonic development of zebrafish. Curr Biol 14: 593-598.
30. Bartfai R (2005) Fish gonad development: Search for differentially expressed genes in zebrafish. PhD Thesis, National University of Singapore, Singapore.
31. Call KM, Glaser T, Ito CY, Buckler AJ, Pelletier J, et al. (1990) Isolation and characterization of a zinc finger polypeptide gene at the human chromosome 11 Wilms' tumor locus. Cell 60: 509-520.
32. Gessler M, Poustka A, Cavenee W, Neve RL, Orkin SH, et al. (1990) Homozygous deletion in Wilms tumours of a zinc-finger gene identified by chromosome jumping. Nature 343: 774-778.
33. Kreidberg JA, Sariola H, Loring JM, Maeda M, Pelletier J, et al. (1993) WT-1 is required for early kidney development. Cell 74: 679-691.
34. Bollig F, Mehringer R, Perner B, Hartung C, Schafer M, et al. (2006) Identification and comparative expression analysis of a second wt1 gene in zebrafish. Dev Dyn 235: 554-561.
35. Wang H, Gong Z (1999) Characterization of two zebrafish cDNA clones encoding egg envelope proteins ZP2 and ZP3. Biochim Biophys Acta 1446: 156-160.
[truncated: 3 more columns]
