# Supplementary material for: Transcriptomic Analyses Reveal Novel Genes with Sexually Dimorphic Expression in the Zebrafish Gonad and Brain
Source: PLoS One. 2008 Mar 12;3(3):e1791. doi: 10.1371/journal.pone.0001791 (PMC2262149; doi:10.1371/journal.pone.0001791)
Supplement: Table S4 — List of 1366 genes with at least 1.5-fold higher expression in the adult ovary compared to the common reference. Normalized intensities (‘Norm’) and corresponding standard errors (‘StdErr Norm’) are shown. (FB, FO, FK, FRB: brain, ovary, kidney, ‘rest-of-body’ from female zebrafish; MB, MT, MK, MRB: brain, testis, kidney, ‘rest-of-body’ from male zebrafish.) (0.63 MB XLS) [file pone.0001791.s010.xls]

## Sheet: Sheet1
Table S4. List of 1366 genes with at least 1.5-fold higher expression in the adult ovary compared to the common reference.
Normalized intensities ('Norm') and corresponding standard errors ('StdErr Norm') are shown.
(FB, FO, FK, FRB: brain, ovary, kidney, ‘rest-of-body’ from female zebrafish; MB, MT, MK, MRB: brain, testis, kidney, ‘rest-of-body’ from male zebrafish.)
Clone ID	Genbank ID	FB		FK		FO		FRB		MB		MK		MT		MRB		BLASTx
		Norm	StdErr Norm	Norm	StdErr Norm	Norm	StdErr Norm	Norm	StdErr Norm	Norm	StdErr Norm	Norm	StdErr Norm	Norm	StdErr Norm	Norm	StdErr Norm
DR_UNI_FL60_D11	EV561241	0.152702	0.15425	0.481261	0.0999118	197.19	31.6276	0.253005	0.0448544	0.2293	0.52568	0.506339	0.0650642	0.257223	0.0978375	0.173002	0.216057	similar to CG40323-PB.3 [Danio rerio]
DR_UNI_FL06_G12	CO350790	0.354515	0.0695987	0.533014	0.0869476	195.885	24.0439	0.356061	0.0546347	0.440162	0.0306153	0.887069	0.187125	0.314507	0.0605127	0.567597	0.11755	similar to egg envelope glycoprotein isoform1[Danio rerio]
DR_UNI_FL61_D10	EV603088	0.522619	0.313371	0.765703	0.0939115	192.563	42.1983	0.55844	0.0567614	0.899421	0.131992	1.35498	0.306969	0.523327	0.140853	0.586707	0.117376	similar to Flap structure-specific endonuclease 1 [Danio rerio]
DR_UNI_FL02_C12	CO349940	0.355262	0.0400337	0.463324	0.0195587	164.388	24.1999	0.360585	0.0982448	0.32344	0.0460228	0.522254	0.107238	0.225936	0.0212218	0.263568	0.0262019	similar to asparagine-rich cocoon silk protein [Danio rerio]
DR_UNI_FL60_E04	EV561259	4.72746	0.388028	0.547801	0.0368546	154.317	26.5712	0.531363	0.0644694	1.97779	0.0739875	0.484703	0.112711	0.376897	0.0215641	0.251787	0.0215176	similar to mKIAA1026 protein [Danio rerio]
DR_UNI_FL04_D11	CO350340	0.22004	0.0535252	0.450872	0.0457831	135.473	18.0082	0.444896	0.0831657	0.299137	0.0421879	0.659985	0.185894	0.299846	0.0358471	0.341505	0.0243659	similar to dentin sialophosphoprotein preproprotein [Danio rerio]
DR_UNI_FL62_G10	EV854368	1.46155	0.136782	1.09747	0.0610789	134.281	16.8041	1.15647	0.0430297	0.672506	0.0629314	0.739232	0.1139	0.321226	0.0238324	0.608228	0.0382732	similar to proteoglycan 4; megakaryocyte stimulating factor; proteoglycan 4, (megakaryocyte stimulating factor, articular superficial zone protein); Jacobs camptodactyly-arthropathy-pericarditis syndrome; camptodactyly, arthropathy, coxa vara, peri... [Rattus norvegicus]
DR_UNI_FL18_B09	CO351168	1.00203	0.0776132	1.37406	0.021849	132.722	20.3309	1.0244	0.160758	0.636491	0.0317625	0.890378	0.0755948	0.635986	0.0217494	0.603839	0.0443692	similar to dentin sialophosphoprotein preproprotein [Danio rerio]
DR_UNI_FL16_H07	CO350964	0.546986	0.072216	0.517818	0.123393	131.894	21.3864	0.476883	0.130919	0.312631	0.0856612	1.21933	0.172868	0.235207	0.0392596	0.41324	0.059343	similar to Flap structure-specific endonuclease 1 isoform 1 [Danio rerio]
DR_UNI_FL54_F11	EV558909	0.533435	0.0988039	0.466105	0.0248002	118.959	11.0039	0.340926	0.05855	0.269767	0.02646	0.327284	0.0494697	0.218047	0.0261748	0.265484	0.0175323	unknown
DR_UNI_FL04_H05	CO350423	0.619244	0.0465469	0.623321	0.0919372	114.753	14.5741	0.792746	0.0485798	0.517476	0.0308828	0.985774	0.0899628	0.451243	0.0162707	0.465419	0.0292315	hypothetical protein LOC556628 [Danio rerio]
DR_UNI_FL60_C12	EV561207	0.425981	0.0454934	0.67403	0.0338573	114.156	7.26913	0.542992	0.0255983	0.294749	0.0208419	0.643879	0.0718003	0.231472	0.0150988	0.327537	0.0116755	unknown
DR_UNI_FL64_F10	EV606521	0.905162	0.13622	0.892659	0.100611	110.505	7.86039	0.963785	0.121779	0.912915	0.098173	1.116	0.144615	3.23551	0.277164	0.505213	0.0322858	similar to low-density lipoprotein receptor dan isoform 5 [Danio rerio]
DR_UNI_FL01_F02	CO349820	0.478436	0.0503695	0.430172	0.029992	109.942	7.72382	0.554549	0.137762	0.319543	0.0374993	0.367155	0.0776088	0.374067	0.0279779	0.285543	0.0332003	similar to alpha-2-macroglobulin-1 isoform 16 [Danio rerio]
DR_UNI_FL03_G10	CO350218	0.246413	0.0187913	0.234312	0.011767	107.932	9.16421	0.160393	0.0242845	0.130124	0.0102147	0.13542	0.023427	0.116091	0.00339327	0.0753799	0.00554822	(P08640) Glucoamylase S1/S2 precursor (EC 3.2.1.
DR_UNI_FL02_D10	CO349959	1.00704	0.107742	1.03578	0.0808293	102.791	16.917	1.06534	0.124278	0.679867	0.0612432	0.862205	0.109467	0.716189	0.068881	0.575943	0.0235578	B-cell translocation gene 4 [Danio rerio]
DR_UNI_FL17_B02	CO350986	3.22866	0.48101	0.369784	0.0180315	101.846	11.021	0.627318	0.134	2.92618	0.156128	0.424553	0.0750832	0.349049	0.0353054	0.370125	0.05796	similar to Flap structure-specific endonuclease 1 isoform 1 [Danio rerio]
DR_UNI_FL58_F12	EV560504	1.05245	0.150288	0.7106	0.00834193	99.3996	7.29677	0.462199	0.0682147	0.488555	0.0395215	0.4811	0.0743263	0.208739	0.0235509	0.297852	0.0174977	zona pellucida glycoprotein 3 [Danio rerio]
DR_UNI_FL19_A02	CO351310	0.25561	0.0265547	0.296029	0.0193357	95.1247	8.92504	0.359597	0.112665	0.217484	0.0341427	0.681142	0.190242	0.111487	0.0468587	0.199597	0.0369461	similar to gastric mucin [Danio rerio]
DR_UNI_FL20_F09	CO351589	1.36324	0.0759329	0.822562	0.0447023	94.8968	10.2944	0.801858	0.11143	0.62415	0.0327364	1.81119	0.508555	3.39789	0.842751	0.511888	0.0626693	cytochrome P450, subfamily XIA, polypeptide 1 [Danio rerio] >gb|AAH54701.1| Cyp11a1 protein [Danio rerio]
DR_UNI_FL17_B04	CO350990	1.5064	0.100579	0.63789	0.0495362	87.7031	7.18199	0.769557	0.120648	1.40385	0.0936701	0.64017	0.08027	1.02612	0.0783208	0.460162	0.0189286	similar to egg-specific protein [Gallus gallus]
DR_UNI_FL03_C08	CO350113	0.210794	0.0300105	0.267753	0.0240241	87.2642	8.48773	0.271103	0.0279666	0.141463	0.00647239	0.25578	0.0322227	0.0642599	0.00744531	0.149191	0.020383	similar to gastric mucin [Danio rerio]
DR_UNI_FL68_C05	EV605919	0.848932	0.106755	0.533851	0.143007	86.9677	6.89691	0.370313	0.191377	0.243289	0.329695	0.549934	0.16	0.193289	0.0409222	0.297225	0.0771213	zona pellucida C related protein [Danio rerio]
DR_UNI_FL01_E08	CO349799	0.639157	0.0886962	0.663623	0.0390919	86.2699	8.0638	0.596092	0.120502	0.419052	0.0451818	0.324845	0.0455959	0.972923	0.0734641	0.39438	0.0411204	Transcription Factor IIIA (Factor A) (TFIIIA)
DR_UNI_FL67_B06	EV605351	0.640298	0.06088	0.910893	0.224398	86.0671	7.88167	0.817544	0.0906018	0.533422	0.0968906	1.38336	0.263512	0.440822	0.0804313	0.719863	0.0677893	hypothetical protein XP_700525 isoform 1 [Danio rerio]
DR_UNI_FL58_B08	EV560294	1.79449	0.110139	1.37147	0.070785	85.2642	9.76503	1.04536	0.0612048	0.894174	0.0401243	0.743201	0.108012	0.337199	0.0479917	0.492057	0.0156396	similar to Flap structure-specific endonuclease 1 isoform 1 [Danio rerio]
DR_UNI_FL04_F06	CO350387	0.649372	0.0120142	0.584998	0.0288362	84.38	3.31167	0.281861	0.0288001	0.538414	0.0341999	0.375192	0.0302013	0.745053	0.0729313	0.389994	0.0224202	RAS-related C3 botulinum substrate 1 [Danio rerio]
DR_UNI_FL53_A06	EV558295	0.533923	0.0547715	1.26281	0.0869912	82.2208	6.42829	0.571345	0.0787403	0.64203	0.0475665	1.00442	0.160558	10.6893	0.290636	0.53852	0.0626273	ribonucleotide reductase protein r2 class I [Danio rerio] >sp|P79733|RIR2_BRARE Ribonucleoside-diphosphate reductase M2 chain (Ribonucleotide reductase protein R2 class I) >gb|AAB37103.1| ribonucleotide reductase protein R2 class I [Danio rerio] >gb|AAH44355.1| Ribonucleotide reductase protein r2 class I [Danio rerio]
DR_UNI_CAND_D10	AF331968	0.0821314	0.00694609	0.114183	0.0137792	80.9343	1.20964	0.075048	0.0223733	0.0450984	0.00666628	0.0372686	0.00773084	0.023557	0.00151283	0.0293523	0.00137839	zp2
DR_UNI_FL06_H11	CO350808	0.342781	0.0448737	0.211687	0.0370922	79.9964	7.66313	0.270312	0.0843874	0.22562	0.0257022	0.437907	0.0962297	0.108823	0.00614384	0.183182	0.0190032	hypothetical protein RMT-7 [Rattus norvegicus]
DR_UNI_FL05_E11	CO350541	0.881825	0.04815	0.630345	0.0660382	78.8044	5.36566	0.33559	0.0362987	0.566959	0.0336093	0.517199	0.0938861	0.748556	0.0577934	0.309638	0.0207299	splicing factor 3b, subunit 5 [Danio rerio]
DR_UNI_FL47_B11	EV556631	0.691922	0.1086	0.456988	0.0243003	77.898	5.16365	0.270819	0.0198203	0.307597	0.0509323	0.209516	0.0250391	2.1256	0.201333	0.209245	0.027474	similar to serine/threonine kinase 31 [Danio rerio]
DR_UNI_FL06_C10	CO350671	0.512789	0.0301964	0.468625	0.0504331	77.3286	7.31128	0.640824	0.11155	0.442062	0.0378738	0.535824	0.0900001	0.484788	0.0329787	0.438868	0.0673381	forkhead box H1 [Danio rerio]
DR_UNI_FL01_G11	CO349865	0.392128	0.0559644	0.395482	0.0475476	76.1488	7.54383	0.260674	0.0761829	0.34075	0.0107594	0.263425	0.0448214	0.297899	0.0242763	0.281487	0.0214217	similar to MGC86501 protein isoform 3 [Danio rerio]
DR_UNI_FL04_B05	CO350277	8.85056	0.19056	0.812554	0.0816942	75.2213	3.02563	0.771189	0.0617926	8.85228	0.494686	0.64002	0.0357999	1.09235	0.0713755	0.787358	0.015792	calmodulin 2 (phosphorylase kinase, delta); phosphorylase kinase delta [Homo sapiens] gi|5901912|ref
DR_UNI_FL16_C04	CO350858	0.0644882	0.00668486	0.0990407	0.0134547	74.0821	5.54675	0.130466	0.032523	0.0462651	0.00405858	0.0877858	0.0151279	0.0233973	0.00223186	0.0343648	0.000776279	zona pellucida glycoprotein 3 [Danio rerio] >gb|AAD49113.1| egg envelope protein ZP3 [Danio rerio]
DR_UNI_FL05_E09	CO350538	0.596081	0.0530999	0.583456	0.0540324	74.0272	5.34862	0.597251	0.0843822	0.463077	0.0421791	0.74906	0.144766	0.37686	0.0433241	0.341009	0.0467535	PREDICTED: hypothetical protein isoform 1 [Danio rerio] >ref|XP_685613.2|
DR_UNI_FL03_E11	CO350167	1.58206	0.0656746	0.994745	0.0654717	72.8128	14.8533	0.857598	0.0553132	1.11817	0.0399217	0.829257	0.081274	0.659867	0.0304528	0.977939	0.0396064	unknown
DR_UNI_FL05_D08	CO350516	0.166669	0.0124029	0.147157	0.0111105	71.8748	3.95964	0.116584	0.0103666	0.084967	0.007588	0.0752491	0.0103643	0.160096	0.00855799	0.09223	0.00233015	similar to rho guanine nucleotide exchange factor 5 isoform 1 [Danio rerio]
DR_UNI_FL05_C08	CO350498	0.296194	0.0140267	0.321066	0.0120865	69.449	6.15163	0.705482	0.054905	0.287911	0.0176787	0.629062	0.0533268	0.931723	0.04389	0.196759	0.0156976	zona pellucida glycoprotein 2.3 [Danio rerio]
DR_UNI_FL05_G09	CO350582	0.687249	0.0350113	0.484629	0.0265898	69.3621	5.55156	0.404029	0.0126946	0.580221	0.0399463	0.519628	0.0457981	0.902533	0.036476	0.283703	0.0169219	putative exosome complex exonuclease RRP41 [Danio rerio]
DR_UNI_FL03_D05	CO350129	1.22636	0.11134	1.04908	0.0610047	69.3125	3.0841	0.761539	0.060997	0.809188	0.0607129	0.980213	0.0737036	18.0322	1.31667	0.542064	0.0690767	cell division cycle 20 homolog [Danio rerio]
DR_UNI_CAND_B09	AF331968	0.0965214	0.0264564	0.185934	0.0183608	65.569	2.6862	0.189196	0.0415658	0.127708	0.0111317	0.117387	0.022245	0.0521993	0.00866323	0.102227	0.0118947	zp2
DR_UNI_FL01_G12	CO349866	0.315115	0.0386144	0.731808	0.0891785	65.3277	8.20305	0.535768	0.0914436	0.257421	0.0390207	0.967909	0.161998	0.367523	0.0278489	0.539309	0.0885868	D7-like protein [Perca flavescens]
DR_UNI_FL18_G12	CO351289	1.16627	0.136913	0.863732	0.080058	65.0708	17.7498	1.11909	0.121751	0.807831	0.0834191	0.936621	0.144949	0.659473	0.0494813	1.12667	0.0647985	alpha 2,3-sialyltransferase ST3Gal II [Danio rerio]
DR_UNI_FL02_G11	CO350023	0.127202	0.0073012	0.164409	0.0166183	64.5803	7.99103	0.138873	0.0275145	0.0704383	0.0093862	0.27643	0.0638264	0.0502657	0.00424611	0.109987	0.0149874	hypothetical protein XP_701236 [Danio rerio]
DR_UNI_FL20_D12	CO351552	0.592685	0.0729501	0.800562	0.105143	63.4653	7.93538	0.612161	0.0958183	0.61544	0.0618773	1.18066	0.132273	2.51248	0.191351	0.681443	0.0365931	hypothetical protein XP_682888 [Danio rerio]
DR_UNI_FL05_D09	CO350518	1.61108	0.252323	0.640006	0.0702514	62.425	4.14022	0.783311	0.0637708	1.66441	0.161161	0.690243	0.0645017	1.12375	0.074825	0.388243	0.0385608	palmitoyl-protein thioesterase 2 [Rattus norvegicus] gi|20138806|sp|O70489|PPT2_RAT Palmitoyl-protei
DR_UNI_FL06_F06	CO350755	0.305071	0.0122642	0.192827	0.0171154	61.7265	3.02509	0.135886	0.0136543	0.295495	0.0215563	0.102676	0.00334149	0.504431	0.0404512	0.104007	0.00832949	Danio rerio, clone MGC:55720 IMAGE:3816036, mRNA, complete cds
DR_UNI_FL53_C12	EV558447	0.283756	0.382084	1.16488	0.229767	61.7079	2.25642	0.339774	0.634437	0.514794	0.113989	1.15685	0.197925	5.61967	0.277284	0.805478	0.195068	hypothetical protein LOC406764 [Danio rerio]
DR_UNI_FL17_F02	CO351067	1.35067	0.0912991	1.13259	0.050923	61.4708	2.29121	0.557359	0.150767	1.08767	0.0261669	0.5209	0.0770575	0.718508	0.0606832	0.863709	0.0582278	decapentaplegic and Vg-related 1 [Danio rerio] >sp|P35621|DVR1_BRARE DVR-1 protein precursor >gb|AAC27347.1| DVR-1 [Danio rerio]
DR_UNI_FL16_A10	CO350821	0.387143	0.0684821	0.844801	0.0865728	60.5308	7.26623	1.27596	0.0616247	0.440682	0.052207	1.04702	0.148466	1.38471	0.0578021	0.920159	0.041625	Phosphatidylinositol-Specific Phospholipase C From Listeria Monocytogenes
DR_UNI_FL02_G04	CO350015	0.958037	0.0995126	0.848865	0.0445285	60.2991	6.59058	0.771047	0.137941	0.822481	0.120708	0.823267	0.154769	1.13846	0.0574722	0.526404	0.0214995	similar to Protein C21orf63 homolog precursor isoform 3 [Danio rerio]
DR_UNI_FL16_F10	CO350923	0.160463	0.0275679	0.212351	0.0136293	59.022	3.40783	0.256421	0.0501611	0.120454	0.026564	0.234752	0.0530427	0.0535697	0.00864594	0.120255	0.0106055	zona pellucida glycoprotein 2 [Danio rerio]
DR_UNI_FL01_F12	CO349838	1.0315	0.135548	0.923753	0.0659744	58.6232	1.49394	0.771555	0.101311	1.6966	3.88821	1.14775	0.320901	1.00896	0.189297	0.807082	0.0623109	similar to transcription factor IIIA [Danio rerio]
DR_UNI_FL18_F07	CO351250	1.48193	0.166551	1.04387	0.0866155	57.0257	7.36069	0.960318	0.129491	1.06075	0.10403	0.746439	0.105142	0.987211	0.086039	0.651811	0.0445135	nanos homolog [Danio rerio]
DR_UNI_FL11_C08	CO353304	0.392491	0.0139423	0.427233	0.0223762	56.8086	3.44316	0.344089	0.0485603	0.263682	0.0284106	0.504726	0.0394557	35.1083	3.00039	0.185165	0.0176345	hypothetical protein XP_704199 isoform 18 [Danio rerio]
DR_UNI_FL16_B02	CO350830	0.349256	0.0575193	1.00142	0.0259372	55.7706	9.13083	1.15523	0.0795519	0.266664	0.0534859	1.13451	0.104231	1.32912	0.0284824	0.507657	0.0331901	hypothetical protein XP_689358 [Danio rerio]
DR_UNI_FL39_G08	CO351641	1.31721	0.0887909	1.0664	0.0293534	55.1223	2.80216	0.813265	0.0632305	0.716036	0.0617823	0.7985	0.139717	1.14374	0.0731939	0.593407	0.0302747	H2.0-like homeo box 1 [Danio rerio]
DR_UNI_FL52_H03	EV558255	1.9869	0.17	1.60491	0.187772	55.0782	4.18272	0.66334	0.0408742	0.841453	0.0509062	0.524995	0.0336638	0.425461	0.0322461	0.676335	0.0775795	similar to cytochrome c-1 isoform 1 [Danio rerio]
DR_UNI_FL19_E11	CO351399	1.05421	0.0259705	0.803892	0.0755876	54.5407	10.2094	0.938902	0.101014	1.34238	0.0931429	1.00757	0.121021	0.77871	0.0783357	1.00926	0.0896025	similar to rhamnose binding lectin STL2 isoform 2 [Danio rerio]
DR_UNI_FL05_E02	CO350525	1.57735	0.0192723	0.945173	0.0461945	54.1544	3.99006	0.742637	0.0742563	0.86288	0.0466527	0.887493	0.0619817	3.61919	0.271183	0.572307	0.0526474	hypothetical protein XP_682081 [Danio rerio]
DR_UNI_FL02_B05	CO349910	0.118264	0.0057955	0.12325	0.0194475	52.1371	4.35873	0.0802708	0.0153509	0.0674427	0.00327799	0.0460059	0.00460982	0.0492539	0.00239399	0.0565062	0.00350903	zona pellucida glycoprotein 2.3 [Danio rerio] gi|13242156|gb|AAK16577.1| egg envelope protein ZP2 va
DR_UNI_FL02_H05	CO350034	0.314744	0.0383028	0.281768	0.0183049	52.068	5.6744	0.445863	0.0980349	0.221626	0.0144824	0.396982	0.0801229	0.119586	0.00935514	0.167816	0.0138802	c-type lectin [Danio rerio] >gb|ABD16187.1|
DR_UNI_FL06_C02	CO350650	0.370656	0.0458081	0.29151	0.0486711	51.5315	7.86937	0.473635	0.165318	0.375381	0.058487	0.235351	0.0429794	0.485321	0.055095	0.271678	0.0782373	similar to Dihydropteridine reductase (HDHPR) (Quinoid dihydropteridine reductase) isoform 2 [Danio rerio]
DR_UNI_FL09_E05	CO353027	0.534467	0.0357037	1.2616	0.100687	51.3215	4.14312	0.701601	0.0649911	0.404897	0.0346586	1.47305	0.141421	19.6382	1.32916	0.651769	0.0869349	similar to Kinesin-like protein KIF3B (Microtubule plus end-directed kinesin motor 3B) [Danio rerio]
DR_UNI_FL02_F05	CO349995	0.804921	0.0838174	1.11903	0.150405	51.0631	1.89536	1.60902	0.0925443	0.690943	0.0455254	1.37827	0.13723	0.925896	0.035561	0.659469	0.0110142	similar to ZP1-related protein, partial [Danio rerio]
DR_UNI_FL18_F04	CO351246	0.209545	0.0145104	0.143824	0.00800512	50.1268	5.98964	0.11131	0.0247467	0.116303	0.00577279	0.08378	0.0106736	0.0794705	0.0036247	0.0578145	0.0032168	hypothetical protein XP_704199 isoform 18 [Danio rerio]
DR_UNI_FL68_F04	EV606109	0.364053	0.0397514	0.445053	0.0617948	50.1057	8.60595	0.361884	0.0795497	0.203116	0.0490823	0.2505	0.0380112	0.0973662	0.0124872	0.146664	0.0117006	novel protein containing a galactose binding lectin domain [Danio rerio]
DR_UNI_FL17_G09	CO351109	0.688357	0.0770563	0.494973	0.0236856	50.0154	4.93876	0.496724	0.0683812	0.348287	0.0281836	0.464078	0.0885433	1.52477	0.080018	0.276857	0.0251631	GABA(A) receptor-associated protein-like 2 [Danio rerio]
DR_UNI_FL07_H08	CO352754	0.697832	0.0253927	2.19242	0.383573	49.4271	3.21042	0.756041	0.0228307	0.642641	0.0287088	1.9036	0.0608652	19.1928	1.87256	0.707978	0.0216127	hypothetical protein LOC402887 [Danio rerio]
DR_UNI_FL01_E10	CO349807	0.636564	0.0998322	0.355745	0.0204003	49.4197	4.42783	0.29382	0.069749	0.299687	0.0184271	0.377491	0.0562255	3.02353	0.194516	0.190444	0.0132205	similar to Cyclin B2 isoform 2 [Danio rerio]
DR_UNI_FL13_E01	CO353698	0.648415	0.0410955	1.24564	0.0621671	49.3462	5.46669	0.822441	0.0927622	0.476427	0.0405701	1.16559	0.0870827	25.0148	1.23571	0.637094	0.0848058	similar to Cationic amino acid transporter 3 (CAT-3) (Solute carrier family 7 member 3) (Cationic amino acid transporter y+) [Danio rerio]
DR_UNI_FL05_B07	CO350473	0.231521	0.0221845	0.245191	0.0236237	49.165	3.99659	0.128354	0.031195	0.113274	0.00783071	0.1323	0.0268051	0.116936	0.012722	0.059216	0.00567637	similar to ZPC domain containing protein 1 isoform 3 [Danio rerio]
DR_UNI_FL03_A06	CO350056	1.09372	0.106654	0.87152	0.0365353	48.4547	4.02855	0.731231	0.0886526	1.0277	0.094696	0.784304	0.115116	1.00494	0.0849304	0.47915	0.0595778	similar to PC4 and SFRS1 interacting protein 1 [Danio rerio]
DR_UNI_FL04_G11	CO350416	0.299208	0.0218862	0.234322	0.00683617	48.2753	5.22731	0.202255	0.0429285	0.197864	0.0174217	0.346502	0.0312445	3.18892	0.243432	0.176742	0.0168193	(P05408) Neuroendocrine protein 7B2 precursor (Se
DR_UNI_FL05_F12	CO350569	0.966118	0.099211	0.877714	0.0903381	48.2132	4.10184	1.11796	0.106327	0.95014	0.0586009	1.24964	0.333808	0.699007	0.0428191	0.901164	0.0694716	similar to hypothetical protein [Oryza sativa (japonica cultivar-group)] [Mus musculus]
DR_UNI_FL19_C12	CO351366	0.396959	0.0465131	0.198348	0.0126795	47.8029	3.28839	0.156842	0.0355525	0.247693	0.0104185	0.140292	0.0241133	0.388179	0.0346057	0.130449	0.0140521	zona pellucida glycoprotein 3a [Danio rerio]
DR_UNI_FL01_H04	CO349869	0.362895	0.0281176	0.838833	0.0959944	46.7983	3.98195	0.335197	0.0271549	0.341141	0.017943	0.865494	0.0362365	0.79743	0.0464333	0.53681	0.05117	similar to cathepsin L isoform 3 [Danio rerio]
DR_UNI_FL01_B11	CO349746	0.316352	0.0192045	0.351444	0.0266764	46.7777	10.308	0.361076	0.0625204	0.176341	0.0223335	0.334979	0.109102	0.096544	0.00799319	0.164207	0.0210434	similar to retinol dehydrogenase 12 (all-trans and 9-cis) [Danio rerio]
DR_UNI_FL01_H06	CO349871	0.817111	0.0484547	0.747428	0.0854715	46.4118	3.91271	0.684078	0.136963	0.979964	0.0704723	0.994688	0.0897619	1.99046	0.200886	0.619575	0.210073	protein disulfide isomerase-associated 4 [Danio rerio]
DR_UNI_FL02_C11	CO349939	0.298273	0.0152824	0.253514	0.0106556	46.4003	4.48633	0.277106	0.0612069	0.186787	0.0228489	0.206752	0.0435236	0.233687	0.0217932	0.180304	0.0150598	similar to baculoviral IAP repeat-containing 2 [Danio rerio]
DR_UNI_FL03_C04	CO350103	1.40368	0.0784094	0.99419	0.0400606	45.5366	2.6746	0.661127	0.0342666	0.902666	0.0384439	0.90056	0.047795	3.79666	0.160973	0.621366	0.0516709	hypothetical protein LOC503706 [Danio rerio]
DR_UNI_FL02_B07	CO349912	0.101877	0.00747263	0.148968	0.0106095	44.9295	5.32504	0.101293	0.0249576	0.0671219	0.00517691	0.235745	0.046793	0.0254649	0.00512453	0.0474129	0.00123125	unknown (gez1)
DR_UNI_FL02_B03	CO349903	0.643884	0.0737148	1.22432	0.0704	44.1912	3.45975	0.614561	0.112993	0.48077	0.0414736	1.67929	0.190472	18.9295	0.786343	0.631968	0.072589	similar to transforming, acidic coiled-coil containing protein 2 isoform c [Danio rerio]
DR_UNI_FL17_F06	CO351079	1.00143	0.127524	1.05767	0.096957	43.9148	3.86743	0.461033	0.0771062	0.524785	0.0240925	0.771124	0.0947933	18.6725	0.675745	0.47421	0.0592688	similar to cell division cycle associated 3 isoform 2 [Danio rerio]
DR_UNI_FL06_G03	CO350773	0.45208	0.0248016	0.960095	0.0708627	43.9025	1.56218	1.03634	0.176676	0.381728	0.0152977	1.48342	0.114327	8.27732	0.286688	0.606353	0.0548225	karyopherin alpha 4 (importin alpha 3) [Danio rerio]
DR_UNI_FL65_E05	EV604688	1.4854	0.124925	1.19941	0.0572919	43.6511	9.71877	1.21174	0.0713049	0.832422	0.0529691	0.691794	0.0693406	0.448644	0.0904932	0.479958	0.0224232	hypothetical protein XP_704199 isoform 18 [Danio rerio]
DR_UNI_FL03_H10	CO350242	1.42293	0.0580447	1.20409	0.105318	43.4707	3.65272	0.955922	0.0797419	0.84907	0.0847409	1.04282	0.108587	0.787095	0.0696063	0.783096	0.053933	hypothetical protein 4631410M14 [Mus musculus] gi|26340078|dbj|BAC33702.1| unnamed protein product [
DR_UNI_FL16_F05	CO350917	0.196234	0.0159456	0.156761	0.0184587	43.4514	4.20624	0.126214	0.0358973	0.116838	0.0138407	0.102224	0.0164415	0.0659715	0.00880478	0.0666655	0.00416615	c-type lectin [Danio rerio]
DR_UNI_FL17_F03	CO351069	0.404897	0.024533	1.18564	0.180298	43.1826	3.81111	0.634648	0.0500864	0.320845	0.017849	1.03043	0.1135	0.280802	0.0207211	1.44263	0.125595	Thy-1 cell surface antigen [Danio rerio] >gb|AAN75196.1| Thy1 precursor [Danio rerio]
DR_UNI_FL19_A05	CO351317	1.41341	0.181116	1.12282	0.0673603	42.4561	7.60359	0.902987	0.0370137	1.00281	0.0669205	1.14521	0.0919682	0.591148	0.0437353	0.808391	0.058102	similar to putative protein family member (XC177) [Danio rerio]
DR_UNI_FL29_A07	CO355739	0.597288	0.0929014	1.03578	0.0497696	42.1588	2.84367	0.939029	0.0888564	0.573512	0.0998893	1.17372	0.16341	4.63602	0.471534	0.528529	0.0382184	unknown
DR_UNI_FL16_G08	CO350940	0.642453	0.176954	0.864195	0.0267244	42.1032	1.40006	0.935697	0.0778812	0.977204	0.106617	1.4774	0.217284	2.27173	0.132334	1.02534	0.167296	hypothetical protein LOC393140 [Danio rerio]
DR_UNI_FL03_G12	CO350225	0.712238	0.0601786	0.895827	0.1347	41.8507	6.97355	0.777289	0.0868766	0.504011	0.0495756	1.2525	0.130808	4.83026	0.260287	0.781081	0.0532864	siaz-interacting nuclear protein [Danio rerio]
DR_UNI_FL17_H09	CO351130	1.49444	0.269809	0.892871	0.0731812	41.7433	4.05259	1.09746	0.0709493	0.701412	0.0305898	0.85957	0.0872612	2.05341	0.110049	0.744788	0.0360639	similar to rho guanine nucleotide exchange factor 5 isoform 1 [Danio rerio]
DR_UNI_FL02_F03	CO349992	0.280503	0.0178335	0.20309	0.0205177	41.556	2.13958	0.130251	0.0122647	0.237858	0.0196475	0.0999379	0.00285298	0.381103	0.0123087	0.1182	0.0058145	similar to Protein C20orf4 homolog isoform 2 [Danio rerio]
DR_UNI_FL19_G02	CO351425	0.621104	0.0554173	1.8897	0.221691	41.3435	3.96908	0.608693	0.073738	0.404846	0.0508565	1.73472	0.222931	12.3753	0.614134	0.488986	0.0660943	similar to restricted expression proliferation associated protein-100 isoform 3 [Danio rerio]
DR_UNI_FL26_C04	CO355111	1.11237	0.0690705	0.857665	0.0805643	40.4201	1.43531	0.764271	0.0697636	0.932199	0.214385	0.891316	0.0500923	8.37743	0.431465	0.424757	0.0463939	Serine/threonine protein kinase Eg2-like (p46XlEg22)
DR_UNI_FL03_B03	CO350077	0.655748	0.10889	0.716316	0.0577159	39.9586	2.88013	0.743036	0.113645	1.13411	0.11605	1.50741	0.225764	4.38598	0.216894	0.838861	0.0636137	origin recognition complex, subunit 6 homolog-like [Danio rerio]
DR_UNI_FL23_G05	CO354625	0.875129	0.0713422	1.00328	0.0711012	39.8132	1.55252	0.986487	0.0569044	0.607703	0.0413142	0.805469	0.170836	8.9549	0.523419	0.665067	0.0864454	similar to kinesin family member 13B [Danio rerio]
DR_UNI_FL02_C03	CO349923	0.256627	0.0211174	0.216797	0.00895071	39.4169	1.59188	3.24027	1.09466	0.187799	0.0159383	0.131693	0.0231942	0.169993	0.0160245	1.12289	0.104661	similar to pentraxin [Danio rerio]
DR_UNI_FL18_G01	CO351264	0.207133	0.0224277	0.199379	0.014766	39.3218	3.30902	0.328897	0.026474	0.126088	0.0136094	0.128979	0.0129452	0.229788	0.0147824	0.447826	0.0721348	chromosome 10 open reading frame 45 [Homo sapiens] >dbj|BAC86966.1| unnamed protein product [Homo sapiens]
DR_UNI_FL63_E02	EV603839	1.20698	0.150652	1.26675	0.0695072	39.1561	4.01553	1.18188	0.141042	0.590366	0.0516883	0.858455	0.144584	0.376461	0.119969	0.423749	0.0218161	hypothetical LOC557612 [Danio rerio]
DR_UNI_FL65_D04	EV854398	1.66421	0.251189	1.01178	0.14759	39.063	4.15214	1.19763	0.138243	0.873836	0.0780487	0.848116	0.132549	0.344503	0.0713258	0.745347	0.0787179	similar to serine/threonine-protein kinase pim-3 [Danio rerio]
DR_UNI_FL18_H05	CO351298	1.35267	0.0711699	0.751636	0.0999269	38.5547	4.77763	0.37156	0.0746018	0.997565	0.0354611	0.85104	0.0635024	4.43012	0.277569	0.633077	0.0712758	hypothetical protein XP_696197 [Danio rerio]
DR_UNI_FL62_B06	EV603344	1.93904	0.141793	1.12717	0.122825	37.6527	1.78818	0.929425	0.132025	1.06644	0.0525923	0.874282	0.114033	0.501088	0.0645755	0.665969	0.0564123	similar to F-box only protein 22 [Rattus norvegicus]
DR_UNI_FL17_D02	CO351030	0.154737	0.0236548	0.151158	0.0174995	37.6052	2.42423	0.155712	0.044793	0.108394	0.0131896	0.109281	0.0216234	4.61699	0.34322	0.0846196	0.0134572	hypothetical protein XP_690516 [Danio rerio]
DR_UNI_FL51_E09	EV557908	0.389214	0.387571	1.01397	0.114383	37.5412	1.53142	0.804612	0.121641	0.784305	0.0504143	1.17559	0.156606	13.8866	1.00004	0.662957	0.0744507	ankyrin repeat domain 6 [Danio rerio]
DR_UNI_FL02_H06	CO350036	0.153234	0.0153221	0.252479	0.00716851	37.2586	4.24219	0.162115	0.0346635	0.0914983	0.00922005	0.205584	0.0363934	0.0409517	0.00427357	0.0705883	0.00558815	rhamnose-binding lectin OLL [Spirinchus lanceolatus]
DR_UNI_FL06_C06	CO350658	1.17069	0.102615	0.801765	0.0546056	36.9467	3.04374	0.693111	0.0391041	0.946222	0.0653487	0.939395	0.0834469	5.77939	0.338079	0.885361	0.13133	hypothetical protein XP_701478, partial [Danio rerio]
DR_UNI_FL41_C06	CO353295	1.36695	0.158697	0.984419	0.0379837	36.9017	2.14549	0.893385	0.0597545	0.678886	0.0226472	0.930627	0.0562531	23.3161	1.66407	0.414336	0.0183551	similar to vascular endothelial growth factor A [Danio rerio]
DR_UNI_FL61_A09	EV561475	0.872486	0.0295664	1.08939	0.0821435	36.6619	1.57237	1.39258	0.0640626	0.495819	0.0393383	0.926578	0.0336177	1.63904	0.0210252	0.907072	0.029307	ribosomal protein L27 [Danio rerio]
DR_UNI_FL19_F01	CO351401	1.10768	0.110254	1.03274	0.0618018	36.4685	2.09901	1.09353	0.0851278	0.684181	0.0335176	0.890383	0.0541458	6.22592	0.200646	0.698976	0.0629733	v-mos Moloney murine sarcoma viral oncogene homolog [Danio rerio]
DR_UNI_FL67_C11	EV605451	0.764751	0.311094	0.972276	0.117978	36.4616	1.95243	0.669717	0.0478628	0.909618	0.221546	0.937934	0.145701	1.2688	0.257989	0.995132	0.146121	similar to endothelin converting enzyme-1 [Danio rerio]
DR_UNI_FL66_A12	EV604907	1.21715	0.0526676	1.0045	0.0685835	36.3707	3.95406	1.04887	0.0855449	1.01921	0.0895065	0.837331	0.104822	0.65931	0.116147	0.690091	0.0507785	similar to MGC83846 protein [Danio rerio]
DR_UNI_FL60_D09	EV561239	0.186009	0.0299394	0.379132	0.028631	35.3253	4.48143	0.226592	0.0530708	0.0936567	0.0600304	0.365316	0.0504672	0.0756007	0.0100466	0.149426	0.00582036	unknown
DR_UNI_FL04_D10	CO350338	0.686746	0.106685	1.32358	0.161857	35.3145	3.64247	0.446928	0.0739087	0.763557	0.0669239	1.21186	0.192101	9.39259	0.717406	0.725912	0.0690908	similar to mitotic spindle coiled-coil related protein [Danio rerio]
DR_UNI_FL01_G06	CO349851	0.0763733	0.00536978	0.168709	0.0151646	35.2539	3.42724	0.0659291	0.0169	0.040516	0.00177951	0.178418	0.0259985	0.0247528	0.00318628	0.0520473	0.0019385	rhamnose binding lectin STL3 [Oncorhynchus mykiss]
DR_UNI_FL68_G12	EV606199	1.00271	0.200791	0.918337	0.0820958	34.7067	2.28391	1.01712	0.282169	0.72372	0.117315	0.81987	0.147737	4.80167	0.28644	0.95436	0.0840699	similar to TatD DNase domain containing deoxyribonuclease 2 [Danio rerio]
DR_UNI_FL06_B05	CO350627	0.713081	0.0911366	0.470456	0.0159316	34.4282	5.07287	0.939932	0.113213	0.63862	0.0179187	0.661937	0.0292774	1.94527	0.0985627	0.509214	0.0687156	Mus musculus similar to KIAA0073 protein [Homo sapiens] (LOC238831), mRNA
DR_UNI_FL06_D08	CO350704	0.967671	0.119903	0.9398	0.112793	34.0687	3.01243	0.840667	0.044027	0.828166	0.0475935	1.24724	0.127662	2.45041	0.0942672	0.810842	0.0482804	similar to alpha 1 type XI collagen isoform A preproprotein [Danio rerio]
DR_UNI_FL19_G11	CO351446	0.953437	0.124354	0.82143	0.0835747	33.6792	5.66162	0.589575	0.061604	0.933567	0.0848156	1.13697	0.0772652	2.26624	0.13545	0.684833	0.0744576	origin recognition complex, subunit 1-like [Danio rerio]
DR_UNI_FL01_G09	CO349862	0.976006	0.040386	0.762324	0.0589961	33.6169	3.08415	0.468237	0.0270358	1.95205	0.232454	0.769321	0.0763766	1.06032	0.092524	0.614434	0.182773	hypothetical protein LOC393232 [Danio rerio]
DR_UNI_FL08_E09	CO352873	1.65561	0.242292	0.588479	0.0415293	33.2605	1.93162	0.551153	0.0718851	1.58153	0.0534073	0.65627	0.0958462	21.1504	1.55668	0.37858	0.0282081	lamin A [Danio rerio]
DR_UNI_FL57_G06	EV560150	1.6439	0.258484	1.22921	0.155417	32.902	0.803301	1.14581	0.0352255	0.766786	0.0519628	0.928296	0.106421	0.420778	0.0371186	0.655813	0.0416185	hypoxanthine phosphoribosyltransferase 1, like [Danio rerio]
DR_UNI_FL58_A05	EV560230	1.31035	0.172946	1.03702	0.106882	32.8304	4.39401	1.10925	0.134787	0.901111	0.115784	0.85646	0.210045	0.320505	0.0275277	0.851695	0.0789766	similar to voltage gated channel like 1 [Danio rerio]
DR_UNI_FL06_B08	CO350634	0.105174	0.00343466	0.115576	0.0104014	32.613	1.99827	0.0603356	0.0133625	0.0612171	0.00250604	0.0361857	0.0037175	0.0792011	0.00900239	0.0558611	0.00146404	zona pellucida glycoprotein 3.1 [Danio rerio]
DR_UNI_FL01_H03	CO349868	0.777279	0.0561965	0.92862	0.0908343	32.0733	2.4025	0.981262	0.122588	0.651423	0.0369894	1.3672	0.191553	0.451733	0.06695	0.536261	0.0622304	similar to G2/mitotic-specific cyclin A isoform 1 [Danio rerio]
DR_UNI_FL20_E07	CO351563	0.610823	0.0220856	1.58389	0.189648	31.9846	1.32463	0.677008	0.039935	0.403634	0.019122	1.19139	0.108478	11.75	1.07517	0.717517	0.119119	aurora-like serine/threonine kinase; serine/threonine kinase a [Danio rerio]
DR_UNI_FL21_B09	CO354180	0.940691	0.0478266	1.04536	0.0774994	31.8089	1.7195	0.590976	0.0299906	0.633847	0.0563314	1.6845	0.186842	13.6406	0.582743	0.742881	0.123905	cyclin A2 [Danio rerio]
DR_UNI_FL05_F11	CO350568	0.974055	0.0510867	0.736916	0.0850244	31.7652	1.94934	0.763042	0.0400833	2.02506	0.190293	0.703701	0.120744	6.00805	0.210262	1.05228	0.102861	islet1 [Danio rerio]
DR_UNI_FL06_E07	CO350723	0.145145	0.0133392	0.18451	0.0267683	31.238	1.96691	0.128828	0.019786	0.0759604	0.00591408	0.093567	0.00532032	0.046824	0.0064395	0.0744257	0.00475271	similar to replication-dependent histone H2A [Danio rerio]
DR_UNI_FL60_C11	EV561192	1.03554	0.122784	0.847936	0.0555671	31.0191	4.32794	0.617283	0.0735582	0.413956	0.941425	1.18989	0.14066	5.12198	0.684613	0.709163	0.104569	similar to rhotekin isoform b [Danio rerio]
DR_UNI_FL06_B04	CO350623	2.53071	0.42117	0.994805	0.112423	30.9049	3.60069	0.752739	0.0644127	1.84169	0.156966	1.11548	0.122235	0.683328	0.0234083	0.511615	0.0222061	similar to eukaryotic translation elongation factor 1 alpha 2 [Danio rerio]
DR_UNI_FL17_D11	CO351043	0.0927775	0.0080834	0.141329	0.0129034	30.6651	2.15225	0.0612056	0.00816636	0.0447939	0.00412806	0.0445481	0.00356798	0.0678817	0.00457429	0.0659368	0.00164655	zona pellucida glycoprotein 2.4 [Danio rerio] >gb|AAK16579.1| egg envelope protein ZP2 variant C [Danio rerio]
DR_UNI_FL01_E03	CO349791	0.173368	0.0391098	0.113368	0.0110276	30.3982	1.45455	0.0763133	0.0228443	0.0790835	0.00422744	0.0906607	0.0275427	0.0463338	0.00486736	0.0727929	0.00572284	hypothetical protein LOC574007 [Danio rerio]
DR_UNI_FL60_B11	EV561136	0.518524	1.59744	1.04154	0.195795	30.2695	2.25108	0.683692	0.0905597	0.857532	0.199184	0.976196	0.0998476	3.16504	0.144777	0.737549	0.121266	hypothetical protein LOC541448 [Danio rerio]
DR_UNI_FL68_C04	EV605918	1.72912	0.485558	0.986625	0.220853	30.2086	2.6278	0.469356	0.13892	0.781929	0.0638569	1.05545	0.142608	1.50898	0.19582	0.599519	0.0700814	similar to ZPC domain containing protein 1 isoform 3 [Danio rerio]
DR_UNI_FL04_F03	CO350381	0.21495	0.027004	0.546446	0.0496383	29.8761	2.88621	0.406743	0.0857211	0.147433	0.0169247	0.723257	0.0974331	0.226703	0.0127825	0.145242	0.00820317	claudin a [Danio rerio]
DR_UNI_FL04_G12	CO350417	0.720508	0.0493599	0.879894	0.0500447	29.8363	2.78711	1.70549	0.19343	0.559015	0.053779	0.65286	0.035459	1.16037	0.080555	5.34714	0.320535	similar to chymotrypsin-like [Danio rerio]
DR_UNI_FL17_A02	CO350971	0.140176	0.00667582	0.239761	0.0175127	29.4602	0.955528	0.217602	0.0124823	0.0687717	0.00454059	0.117045	0.00820557	0.134455	0.00596363	0.15027	0.0112665	claudin a [Danio rerio]
DR_UNI_FL63_B08	EV603732	1.33656	0.137347	1.11336	0.0861692	29.0652	3.30302	1.08075	0.113324	0.797345	0.0536277	1.12037	0.127115	0.405186	0.0867928	0.689179	0.0950698	claudin b [Danio rerio]
DR_UNI_FL05_H09	CO350600	1.05249	0.0986518	0.920723	0.0596283	28.8531	1.31169	0.710068	0.0138368	0.908775	0.0604851	1.01909	0.0668256	2.78343	0.150144	0.766874	0.0604625	similar to Cyclin B2 isoform 4 [Danio rerio]
DR_UNI_FL39_E08	CO350325	1.17217	0.0324719	0.715126	0.114724	28.8111	1.00866	0.686111	0.129081	0.922741	0.0270397	0.396918	0.0307242	1.60174	0.0765123	0.486845	0.121815	similar to heat shock cognate...
DR_UNI_FL66_B10	EV604939	1.91844	0.146532	1.13813	0.0553984	28.1449	4.30775	0.789546	0.0567633	1.12046	0.0434715	0.877225	0.0841712	0.648137	0.0594181	0.528022	0.0340126	hypothetical protein LOC450034 [Danio rerio]
DR_UNI_FL67_B08	EV605366	0.898606	0.197588	0.795194	0.286451	27.9576	3.15848	0.839712	0.0669298	0.396041	0.911141	1.67404	0.225288	1.05532	0.16046	0.657055	0.11151	xylosylprotein beta 1,4-galactosyltransferase, polypeptide 7 (galactosyltransferase I) [Danio rerio]
DR_UNI_FL04_C08	CO350303	0.123602	0.0117835	0.191781	0.0179159	27.6795	2.97032	0.0837683	0.0126357	0.0680263	0.00536034	0.252718	0.0314785	0.0581847	0.00410921	0.093344	0.00312097	similar to RIKEN cDNA 1810031K17 [Mus musculus] [Rattus norvegicus]
DR_UNI_FL04_H03	CO350419	0.796061	0.0888774	0.995545	0.162944	27.5057	1.58765	0.93116	0.124031	0.826506	0.0574358	0.945263	0.0516843	1.71688	0.0530228	1.18372	0.326412	similar to wee1a isoform 1 [Danio rerio]
DR_UNI_FL20_D06	CO351539	0.823066	0.0446528	0.878711	0.0330163	27.4574	1.05415	0.851209	0.0401898	1.00263	0.0756692	0.974451	0.0239244	2.49899	0.107267	1.06723	0.0554668	Hnrpa0l protein [Danio rerio]
DR_UNI_FL30_C06	CO356024	0.737346	0.0412268	1.17497	0.0857849	27.4365	1.78802	0.883484	0.0495729	0.501024	0.0132979	1.28814	0.0907907	14.2291	0.927257	0.67653	0.0352019	Unknown (protein for MGC:66438) [Danio rerio] >gb|AAH55656.1| Unknown (protein for MGC:66438) [Danio rerio]
DR_UNI_FL20_D02	CO351533	0.126297	0.011547	1.34994	0.247086	27.1031	3.64378	1.12878	0.118257	0.0925327	0.00752728	2.27363	0.383329	0.358835	0.124704	1.50904	0.340605	tumor-associated calcium signal transducer [Danio rerio]
DR_UNI_FL03_B06	CO350080	0.549079	0.0299765	0.577718	0.0287066	26.6547	2.58958	0.320992	0.0168037	0.384514	0.0302791	0.277974	0.0406241	0.127363	0.00889747	0.168781	0.0220099	Mus musculus adult male tongue cDNA, RIKEN full-length enriched library, clone:2310044I10 product:HY
DR_UNI_FL64_H05	EV604432	0.946527	0.0470363	0.876816	0.0935592	26.6281	2.56901	1.53106	0.0537394	0.78259	0.0521821	0.976348	0.0920138	1.94654	0.125295	0.770765	0.0343813	hypothetical protein LOC566419 [Danio rerio]
DR_UNI_FL01_C11	CO349767	0.0500994	0.00512694	0.165629	0.0162473	26.5398	1.94134	0.0649768	0.0192366	0.0313777	0.00285512	0.169904	0.0190646	0.0196666	0.00137552	0.056606	0.00381996	similar to Scube1 protein, partial [Danio rerio]
DR_UNI_FL02_G01	CO350009	2.55178	0.338968	0.898452	0.114522	26.4089	4.10178	0.721611	0.104028	1.14863	0.115808	0.827049	0.130894	0.790671	0.045741	0.491759	0.0395445	similar to MGC89673 protein isoform 2 [Danio rerio]
DR_UNI_FL01_B10	CO349744	0.819341	0.0889226	1.27852	0.190028	26.2912	4.21071	1.11537	0.0741897	0.793609	0.0841993	1.92405	0.252928	0.744605	0.0996115	0.806074	0.0497404	beta-microseminoprotein [Saguinus oedipus]
DR_UNI_FL05_E05	CO350532	0.0793999	0.0123618	0.142964	0.0158943	25.4343	1.57958	0.0789351	0.0124002	0.0419223	0.00257828	0.0410856	0.00394647	0.0457232	0.00343039	0.0684769	0.00325949	zona pellucida glycoprotein 2.3 [Danio rerio] gi|13242156|gb|AAK16577.1| egg envelope protein ZP2 va
DR_UNI_FL50_G03	EV557668	0.918837	0.164273	1.23541	0.0539274	25.304	2.60634	0.781483	0.0948481	0.548539	0.0372122	0.910969	0.050324	6.58091	0.320506	0.45131	0.0452169	similar to polo-like kinase isoform 4 [Danio rerio]
DR_UNI_FL02_H07	CO350037	6.04148	0.397159	0.604173	0.0484247	25.2971	2.3103	0.646333	0.0703446	4.51964	0.271529	0.558336	0.0838135	0.842996	0.0506073	0.467999	0.0258974	similar to leucine rich repeat containing 7 [Danio rerio]
DR_UNI_FL18_D08	CO351213	0.681045	0.0263236	0.983224	0.0409038	25.1681	3.18426	1.1091	0.104124	0.670806	0.0487196	1.04561	0.0395536	2.61483	0.0946935	0.845144	0.0794397	TRAF interacting protein [Danio rerio]
DR_UNI_FL17_F05	CO351075	1.09417	0.142347	1.0478	0.077325	25.1221	2.5135	0.867933	0.0877186	0.937667	0.136025	1.11991	0.116753	0.91174	0.110382	0.7365	0.100192	unknown
DR_UNI_FL18_C12	CO351198	0.75492	0.0717763	0.598625	0.0339844	25.1165	2.95593	3.04576	0.907471	0.503368	0.0267997	0.484286	0.114236	0.651064	0.0292158	1.48073	0.0839674	similar to histone 1, H2bg [Danio rerio]
DR_UNI_FL04_F01	CO350377	1.36807	0.143181	1.09084	0.06104	25.0187	1.6087	0.512431	0.0870603	1.8475	0.149672	0.891023	0.0277081	0.801564	0.0422775	0.713661	0.123005	MID1 interacting protein 1 [Danio rerio]
DR_UNI_FL02_F11	CO350006	1.136	0.0319978	0.663346	0.0375537	25.0105	2.33397	0.75624	0.0912564	1.0946	0.142972	0.931369	0.0415355	2.57639	0.106098	0.865787	0.025333	unknown
DR_UNI_FL53_A12	EV558323	1.076	0.383104	0.779318	0.204075	24.9889	7.02025	0.495137	0.0628969	1.02732	0.124245	0.876165	0.162288	0.845407	0.110538	0.781137	0.136078	unknown
DR_UNI_FL41_C05	CO353290	1.31418	0.192053	1.15647	0.0309826	24.7857	1.62713	0.734168	0.0658196	0.649271	0.0386299	0.770843	0.088525	13.9415	0.828855	0.505223	0.0498854	unknown
DR_UNI_FL06_G02	CO350772	0.181184	0.0215973	0.274488	0.0345017	24.5943	3.4043	0.36591	0.114632	0.189026	0.0269841	0.475793	0.139812	0.198147	0.00860115	0.206925	0.0247155	unknown
DR_UNI_FL64_G11	EV854394	1.42097	0.195002	1.09515	0.0778722	24.3691	1.16561	1.12179	0.053122	0.829443	0.095618	0.86566	0.12658	0.589531	0.0914764	0.71437	0.0663875	similar to CCCH zinc finger protein C3H-1 [Danio rerio]
DR_UNI_FL52_G03	EV558232	0.482264	0.132419	1.05588	0.0575098	24.1623	1.6799	0.711985	0.0828022	0.560034	0.119621	1.36416	0.0711196	9.0324	0.671846	0.657108	0.0466482	similar to CDC45-like, partial [Danio rerio]
DR_UNI_FL52_G04	EV558233	1.31467	0.146374	1.26327	0.229485	24.1348	0.947384	0.414755	0.0646258	0.944481	0.0321005	0.9213	0.0666958	2.96068	0.207477	0.765602	0.0566353	DNA (cytosine-5-)-methyltransferase 1 [Danio rerio]
DR_UNI_FL02_E01	CO349964	0.932342	0.117039	0.72568	0.0872473	23.9895	1.15908	0.705601	0.0846508	0.935172	0.167048	1.02195	0.119043	1.5536	0.0921717	0.626735	0.0571505	similar to BSAC [Danio rerio]
DR_UNI_FL16_H09	CO350968	0.518772	0.036235	0.839231	0.0655407	23.3298	2.22919	1.08813	0.035276	0.584808	0.0388907	1.19471	0.0835243	1.91167	0.144774	0.876532	0.0231563	origin recognition complex, subunit 1-like [Danio rerio]
DR_UNI_FL09_G01	CO353062	0.613019	0.0649082	1.089	0.0675812	23.2475	1.43471	0.899503	0.0435059	0.627028	0.0382886	1.42229	0.0949328	15.4921	0.717072	0.676199	0.0826367	similar to slow myosin heavy chain 1 [Danio rerio]
DR_UNI_FL67_C10	EV605447	1.27389	0.136353	1.00709	0.172479	22.987	1.98818	1.06071	0.0881759	0.740799	0.177781	1.13089	0.189212	0.526807	0.116672	0.687885	0.0728137	sperm acrosomal membrane protein 14 [Homo sapiens] >gb|AAL83950.1| sperm acrosomal membrane protein 14 [Homo sapiens] >gb|AAH47334.1| Sperm acrosomal membrane protein 14 [Homo sapiens] >gb|AAQ88753.1| SPACA4 [Homo sapiens]
DR_UNI_FL20_C05	CO351518	1.3257	0.212729	0.699149	0.0419993	22.9378	1.30309	0.780004	0.0762296	0.958062	0.0501445	0.949648	0.0744731	5.69358	0.40003	0.675971	0.0526291	similar to LSM11, U7 small nuclear RNA associated [Danio rerio]
DR_UNI_FL64_G03	EV604361	2.82479	0.374522	1.55799	0.172231	22.8684	1.28661	0.797743	0.0388721	1.10193	0.0550689	0.899944	0.0445868	0.360858	0.0267085	0.555722	0.0211453	unknown
DR_UNI_FL60_C08	EV561181	0.829773	0.0742784	1.0269	0.0992315	22.622	1.20904	0.670724	0.0435252	0.81087	0.0902855	1.46902	0.134261	1.35587	0.136889	0.729574	0.0468973	similar to Cytoplasmic polyadenylation element binding protein 4 [Danio rerio]
DR_UNI_FL60_H07	EV561418	0.991539	0.0885457	1.15382	0.129924	22.0771	0.846121	1.08002	0.0634373	0.94202	0.0777213	1.2192	0.137998	0.836065	0.0210276	0.684529	0.0325678	MCM2 minichromosome maintenance deficient 2, mitotin [Danio rerio]
DR_UNI_FL19_B08	CO351335	1.11645	0.0567283	1.02112	0.0515852	22.0045	2.52354	0.837124	0.068548	0.900456	0.0982991	0.912953	0.0098424	1.80579	0.117769	0.617722	0.0368117	similar to zinc finger protein 91 (HPF7, HTF10) [Danio rerio]
DR_UNI_FL17_A07	CO350978	1.64315	0.0789731	0.210124	0.018428	21.6741	0.946032	0.253781	0.0123631	2.73015	0.102159	0.237064	0.0283093	5.72853	0.291594	0.404577	0.0346236	similar to Triosephosphate isomerase 1b isoform 6 [Danio rerio]
DR_UNI_FL57_D06	EV560017	1.31578	0.142249	1.12686	0.0606429	21.6435	2.6346	1.19602	0.159494	0.999662	0.0483575	0.725116	0.0555505	0.380238	0.0745143	0.652487	0.0456183	novel galactose binding lectin domain containing protein [Danio rerio]
DR_UNI_FL63_B07	EV854371	1.39857	0.0921252	0.991476	0.0650544	21.6412	1.62168	0.9717	0.0571267	0.839641	0.0167223	0.636521	0.0837818	1.08255	0.0343544	0.442288	0.0326631	cyclin A1 [Danio rerio]
DR_UNI_FL66_C06	EV604971	1.4892	0.104262	0.987509	0.0902174	21.5746	0.922466	0.961032	0.125617	0.922894	0.100795	0.712592	0.0901271	4.98642	0.165416	0.649829	0.0656003	makorin, ring finger protein, 2 [Danio rerio]
DR_UNI_FL05_A07	CO350453	0.542956	0.0354593	0.631246	0.0238535	21.5605	1.37934	1.704	0.12279	1.00973	0.0393226	0.943493	0.0591687	4.22053	0.254128	0.679226	0.0319961	eukaryotic translation initiation factor 5A [Danio rerio]
DR_UNI_FL64_H12	EV604462	0.789686	0.0937123	0.995898	0.0517901	21.5099	0.907511	0.68388	0.114109	0.803451	0.058053	1.23226	0.142427	1.34908	0.0991515	1.00502	0.129772	similar to myc-associated fac...
DR_UNI_FL04_E04	CO350347	0.914569	0.0706056	1.03431	0.0549878	21.4175	3.30514	0.945094	0.0537941	0.792794	0.0677898	1.56361	0.141544	0.898453	0.076504	0.673155	0.0360806	beta-microseminoprotein [Saguinus oedipus]
DR_UNI_FL17_F01	CO351066	1.14285	0.0844686	0.314599	0.0325884	21.3866	2.45568	0.772489	0.0537821	1.24924	0.0576505	0.39444	0.0478483	2.10454	0.143687	0.820414	0.0746619	unknown
DR_UNI_FL04_C07	CO350300	0.522334	0.0648263	0.773234	0.100922	21.2409	1.10031	1.14257	0.079363	0.513166	0.0310246	2.24586	0.43939	0.690045	0.027546	1.44864	0.164922	similar to E-MAP-115-105; epithelial microtubule-associated protein [Danio rerio]
DR_UNI_FL55_F06	EV559300	0.856045	0.301891	1.06993	0.130075	21.1168	1.99672	0.903862	0.113956	0.839137	0.327185	0.998204	0.10145	0.834706	0.0555474	1.06489	0.0622249	similar to Ela2 protein isoform 2 [Danio rerio]
DR_UNI_FL36_E01	EV564068	1.11451	0.120452	0.734322	0.0624029	20.7138	0.55296	0.83307	0.0578391	0.992013	0.0989828	1.30557	0.0472212	4.36447	0.218192	0.678568	0.0930235	kelch repeat-containing protein [Danio rerio]
DR_UNI_FL06_A07	CO350610	1.13365	0.0549611	0.961352	0.108127	20.3324	0.51548	0.989647	0.166275	0.825971	0.0558767	0.84725	0.0908972	1.53921	0.0885158	0.869207	0.0768812	CCR4-NOT transcription complex, subunit 6 [Danio rerio]
DR_UNI_FL67_E06	EV605552	1.00444	0.106836	0.797404	0.08896	19.8179	1.55517	0.750853	0.0726353	1.11271	0.0634282	0.94512	0.1094	1.0079	0.0654957	0.960052	0.0510271	unknown
DR_UNI_FL56_A03	EV559435	1.34914	0.155738	1.105	0.0685593	19.7737	0.86731	1.27441	0.077929	0.765068	0.102804	0.780865	0.0927198	0.386905	0.0299861	0.582177	0.0597241	karyopherin (importin) alpha 3 [Danio rerio]
DR_UNI_FL06_G10	CO350786	1.04768	0.0592819	1.04548	0.100628	19.5433	0.941381	0.474332	0.110987	0.60168	0.0335949	0.748569	0.0869624	8.68887	0.532456	0.584994	0.130567	KIAA0101 [Homo sapiens]
DR_UNI_FL65_G05	EV604784	1.68346	0.151935	1.51621	0.0682196	19.5136	2.80909	1.18455	0.113784	0.81002	0.034831	0.858004	0.062444	0.509416	0.074269	0.547538	0.0310309	similar to carbonic anhydrase 9 [Danio rerio]
DR_UNI_FL55_E03	EV559237	1.61725	0.247585	1.44226	0.136552	19.4603	2.37705	1.01892	0.0630792	0.620802	0.0411621	0.795798	0.0637163	0.911015	0.131063	0.605609	0.0201754	C-terminal binding protein 1 [Danio rerio] >gb|AAH45280.1| C-terminal binding protein 1 [Danio rerio]
DR_UNI_FL07_F09	CO352714	0.685454	0.0336905	0.730343	0.0463325	19.4555	1.60398	0.703709	0.0520115	1.1898	0.0364437	1.40588	0.100937	1.07872	0.0529887	0.958363	0.0567638	similar to Cathepsin B precursor (Cathepsin B1) (APP secretase) (APPS) [Danio rerio]
DR_UNI_FL17_G04	CO351100	0.200954	0.0300308	0.190219	0.0212781	19.4036	1.29004	0.24376	0.0658549	0.0710434	0.00449512	0.0748986	0.00764765	1.17892	0.201799	0.937119	1.04793	similar to putative galactose-binding protein isoform 7 [Danio rerio]
DR_UNI_FL03_F08	CO350186	0.0658948	0.00661309	0.135207	0.0182064	18.9448	1.24406	0.0858612	0.0230502	0.0301707	0.00280629	0.0469898	0.00461203	0.0574297	0.00530357	0.0610348	0.00246014	rhamnose-binding lectin OLL [Spirinchus lanceolatus]
DR_UNI_FL60_G08	EV561367	0.396253	0.0292005	1.13354	0.0820202	18.8485	1.43112	0.333063	0.0411028	0.65996	0.0841987	1.71559	0.26939	6.20148	0.59436	0.583887	0.1104	MC4 structural maintenance of chromosomes 4-like 1 [Danio rerio]
DR_UNI_FL04_C03	CO350293	0.791181	0.0840128	0.793957	0.0608578	18.6913	1.37133	1.24668	0.267463	0.666689	0.0963347	1.13729	0.0724733	7.8881	0.42067	0.884512	0.103608	telomeric repeat binding factor a [Danio rerio]
DR_UNI_FL33_F10	EV563134	1.0124	0.0385441	0.923928	0.0351444	18.423	2.09587	1.27645	0.252493	1.3346	0.118092	0.716377	0.0244279	0.744357	0.0618656	0.963492	0.0477565	SEC61, alpha subunit [Danio rerio]
DR_UNI_FL55_G12	EV559365	1.35443	0.438718	1.10812	0.0672642	18.402	1.58471	0.56139	0.0356914	0.649573	0.0351595	1.07866	0.083253	2.60513	0.118355	0.797344	0.105235	similar to ribonucleotide reductase protein R1 class I [Danio rerio]
DR_UNI_FL20_D01	CO351530	0.960297	0.210131	0.808086	0.0776026	18.2054	11.4773	1.11335	0.12413	0.757546	0.104296	1.37196	0.197503	0.901769	0.0783211	0.659017	0.0462139	similar to CG40323-PB.3 [Danio rerio]
DR_UNI_FL13_H02	CO353749	1.91623	0.0503443	0.810277	0.0216923	18.1608	1.48798	0.686147	0.0281716	1.24737	0.0244688	0.602858	0.0585249	1.60773	0.140929	0.439479	0.0257646	similar to telomere-associated protein RIF1 [Danio rerio]
DR_UNI_FL63_H10	EV604009	0.731441	0.0405332	0.96918	0.0432581	18.1378	2.53578	1.18766	0.0396835	0.441818	0.0354982	1.14737	0.130015	0.855561	0.0729389	0.988182	0.0225288	hypothetical protein LOC393734 [Danio rerio]
DR_UNI_FL19_E06	CO351391	1.25754	0.0305413	0.664382	0.0338774	18.1237	1.7413	0.416693	0.024135	1.93785	0.150985	0.588322	0.0321691	1.16575	0.110056	0.658713	0.112075	repressor of RNA polymerase III transcription MAF1 [Danio rerio]
DR_UNI_FL15_B12	CO354011	0.889846	0.0684968	0.648692	0.142069	18.1061	1.71561	0.947452	0.0405721	1.05085	0.0819962	0.928549	0.238122	0.924141	0.0698353	2.66465	0.28174	unknown
DR_UNI_FL17_E10	CO351062	0.666272	0.102355	1.16646	0.0826373	17.9865	1.54157	0.659258	0.0634118	0.521361	0.0435822	1.03221	0.0665593	9.57565	1.11459	0.817026	0.116611	DNA polymerase III, alpha subunit, Gram-positive type [Carboxydothermus hydrogenoformans Z-2901]
DR_UNI_FL60_D04	EV561220	6.43951	0.727293	0.613738	0.0524435	17.9375	1.46692	0.821214	0.042595	8.02049	0.913445	0.46325	0.0865424	1.10247	0.0360283	0.511342	0.0545842	similar to syntaphilin [Danio rerio]
DR_UNI_FL65_H09	EV604837	1.0463	0.0895327	0.806134	0.0750191	17.7674	0.925027	1.08035	0.0614931	0.858967	0.100447	0.907899	0.0611893	1.41232	0.147834	0.785588	0.0454638	similar to Low-density lipoprotein receptor-related protein 1B precursor (Low-density lipoprotein receptor-related protein-deleted in tumor) (LRP-DIT), partial [Danio rerio]
DR_UNI_FL68_C12	EV605962	1.40029	0.11494	0.998129	0.117086	17.7104	3.07736	1.02259	0.106279	0.67527	0.0500264	1.33023	0.262073	0.334347	0.0598399	0.476114	0.0788841	novel rhamnose binding lectin [Danio rerio] >emb|CAM56473.1|
DR_UNI_FL12_D11	CO353501	1.32151	0.0299853	0.573839	0.0341491	17.624	0.699368	0.426685	0.0282624	1.67634	0.0743023	0.65123	0.0414752	3.7392	0.21215	0.602692	0.0501877	hypothetical protein LOC324238 [Danio rerio]
DR_UNI_FL55_G09	EV559355	1.03194	0.080923	0.972714	0.0538881	17.6086	0.782255	0.967633	0.0524035	0.687118	0.0342563	0.826393	0.0599054	1.19492	0.050132	0.813197	0.0820923	similar to synovial sarcoma, X breakpoint 2 interacting protein [Danio rerio]
DR_UNI_FL60_E06	EV561274	1.17114	0.121202	1.14939	0.0439945	17.327	0.507022	1.12644	0.0775831	0.965341	0.0444307	0.844404	0.106453	0.738804	0.0326858	0.659629	0.0358819	similar to Transmembrane protease, serine 13 (Mosaic serine protease) (Membrane-type mosaic serine protease) isoform 1 [Danio rerio]
DR_UNI_FL06_F07	CO350757	0.866903	0.0784417	0.802902	0.0244765	17.2902	1.84105	0.913479	0.0688628	1.02831	0.0358495	1.08337	0.0723068	5.99909	0.263521	0.884443	0.0305523	eukaryotic translation initiation factor 4e 1a [Danio rerio]
DR_UNI_FL49_D05	EV557304	1.29579	0.151623	1.46525	0.0527461	17.1459	2.40249	1.14237	0.114088	0.848359	0.0327311	1.01429	0.0651536	0.395436	0.0913484	0.691474	0.0365684	similar to rhamnose-binding lectin OLL isoform 1 [Danio rerio]
DR_UNI_FL41_E03	CO353771	1.13988	0.0880147	0.99803	0.108647	16.9341	1.88996	0.893107	0.0627443	0.685274	0.103795	0.857642	0.0689073	5.53722	0.656712	0.526299	0.0364598	similar to makorin, ring finger protein, 1 [Danio rerio]
DR_UNI_FL04_A09	CO350260	1.27117	0.0840314	0.743054	0.0426516	16.9029	1.08986	0.453011	0.0177783	1.34787	0.044351	0.749625	0.0601942	1.53434	0.104113	0.542571	0.0280532	nuclear autoantigenic sperm protein (histone-binding) [Danio rerio]
DR_UNI_FL04_H10	CO350434	1.02058	0.0342199	0.629887	0.040888	16.8952	1.35734	0.641113	0.0365419	1.1908	0.060114	0.722671	0.0602729	1.86609	0.080928	0.896268	0.0447522	Xenopus RPA interacting protein alpha [Xenopus laevis]
DR_UNI_FL68_D07	EV606002	0.854126	0.0870297	0.901885	0.0992443	16.8829	0.638348	0.445371	0.0691606	0.949876	0.0902668	1.31198	0.193165	5.93738	0.361398	0.691501	0.132995	similar to Flap structure-specific endonuclease 1 isoform 18 [Danio rerio]
DR_UNI_FL63_G08	EV854383	1.31662	0.133181	1.13446	0.0309693	16.7306	2.33315	0.771093	0.0741544	0.720823	0.0669546	0.822979	0.0446492	2.8891	0.145598	0.553993	0.0451203	similar to polo-like kinase isoform 4 [Danio rerio]
DR_UNI_FL04_B12	CO350290	0.558059	0.0151899	0.932696	0.166661	16.6783	1.21224	0.580089	0.0869051	0.537623	0.0666428	1.23953	0.0597445	1.86169	0.115666	0.908816	0.0632289	similar to MGC83846 protein [Danio rerio]
DR_UNI_FL35_E10	EV563724	1.11891	0.0608453	0.850574	0.097025	16.6543	2.02005	0.70218	0.0378926	1.08411	0.0993459	0.891913	0.0695798	6.4812	0.787423	0.689837	0.0627862	similar to zinc finger, CCHC domain containing 8 [Danio rerio]
DR_UNI_FL50_E07	EV557625	1.41724	0.105269	0.941677	0.0352086	16.4607	0.898242	0.937598	0.0455408	0.828315	0.04253	0.768989	0.0916126	1.32013	0.0843432	0.590317	0.0459129	hypothetical protein LOC337487 [Danio rerio]
DR_UNI_FL39_F05	CO350913	1.22328	0.0794531	1.18005	0.0995038	16.4482	2.49689	0.995485	0.0911435	0.626789	0.092699	0.884858	0.0367055	1.06214	0.0824353	0.472743	0.0368873	similar to alpha-2-macroglobulin-1 isoform 10 [Danio rerio]
DR_UNI_FL03_C02	CO350099	1.23526	0.120765	0.838947	0.0301806	16.4454	1.83311	0.830041	0.0466743	1.29869	0.0970894	0.911847	0.0511105	2.10297	0.0950239	0.779305	0.0479976	unknown
DR_UNI_FL03_G02	CO350203	0.960721	0.0846287	0.755622	0.0304032	16.3129	1.24851	1.21663	0.0582716	1.15803	0.205227	1.14846	0.148316	0.870622	0.111916	0.921969	0.064997	aristaless related homeobox [Danio rerio]
DR_UNI_FL40_E11	EV854521	1.29357	0.24317	0.83186	0.0487363	16.2984	2.91573	0.717941	0.105949	0.431115	0.966975	0.958242	0.0552282	3.24226	0.430828	0.652696	0.0589835	kelch repeat-containing protein [Danio rerio]
DR_UNI_CAND_D09	BC055549	0.768547	0.0709579	0.486864	0.0374128	16.2602	0.425541	0.425252	0.0474365	1.94284	0.163982	1.0649	0.0906135	3.66956	0.197489	0.797489	0.0611713	tbp
DR_UNI_FL17_F11	CO351089	1.43062	0.443928	1.12384	0.0479535	16.257	1.07935	0.433316	0.0429442	0.617835	0.0730036	1.00356	0.098157	7.76548	0.614934	0.70058	0.0675522	similar to Zona pellucida sperm-binding protein 3 precursor (Zona pellucida glycoprotein ZP3) (Zona pellucida protein C) (Sperm receptor) (ZP3A/ZP3B) isoform 1 [Danio rerio]
DR_UNI_FL05_C05	CO350492	1.05068	0.0461699	1.05445	0.0945837	15.7933	0.911536	0.958552	0.0648888	1.23276	0.066589	0.907761	0.0736794	0.892242	0.0629146	0.819068	0.0499755	ovarian immunoreactive antigen [Homo sapiens]
DR_UNI_FL68_B12	EV605902	1.2248	0.140166	1.03113	0.226286	15.7804	1.09252	0.563437	0.0739103	0.646039	0.104345	1.00699	0.131617	1.90537	0.175792	0.602627	0.0836877	hypothetical protein XP_698288 [Danio rerio]
DR_UNI_FL31_B02	CO355426	0.67234	0.0780937	0.849556	0.0644842	15.767	1.05321	1.11427	0.0630568	0.680348	0.032982	1.07479	0.0915777	3.07983	0.182688	0.769818	0.0729222	uridine monophosphate synthase; orotate phosphoribosyltransferase phosphoribosyltransferase; orotidine 5'-phosphate decarboxylase; UMP synthase; OPRtase; OMPdecase [Homo sapiens] >sp|P11172|PYR5_HUMAN Uridine 5'-monophosphate synthase (UMP synthase) [Includes: Orotate phosphoribosyltransferase (OPRtase); Orotidine 5'-phosphate decarboxylase (OMPdecase)] >pir||A30148 UMP synthase - human >gb|AAA61…
DR_UNI_FL53_B01	EV558325	1.07299	0.0617714	0.921181	0.0898189	15.6205	1.42583	1.37718	0.258883	0.630982	0.0715397	0.972703	0.0948038	1.06437	0.152398	1.2592	1.10092	unknown
DR_UNI_FL04_F11	CO350395	1.15158	0.118715	0.956502	0.0661343	15.5258	0.964127	0.91148	0.0724778	0.783965	0.0189215	0.963979	0.0787105	0.779425	0.104662	1.183	0.0689468	similar to replication-dependent histone H2A [Danio rerio]
DR_UNI_FL61_H03	EV603252	1.29207	0.0457676	1.1271	0.0286497	15.4184	1.25636	1.09075	0.0307112	0.666681	0.0288961	0.620743	0.125195	0.405823	0.0330588	0.592984	0.0341696	unknown
DR_UNI_FL05_H11	CO350603	0.958825	0.0828881	0.622134	0.0645545	15.4078	0.90552	0.557846	0.0309619	1.54214	0.150354	0.892861	0.0922936	4.31456	0.394796	0.817648	0.0590847	hypothetical protein XP_696646 [Danio rerio]
DR_UNI_FL56_H04	EV559775	1.36913	0.115854	1.30089	0.075115	15.2647	1.10603	1.193	0.0636286	0.75947	0.0712852	0.705037	0.0698268	0.884334	0.0148822	0.561173	0.0513753	similar to Slbp protein [Danio rerio]
DR_UNI_FL09_A06	CO352955	0.804389	0.120628	0.892258	0.0699755	15.2139	1.04066	0.598775	0.105619	0.759837	0.0996968	1.17814	0.103514	6.98937	0.284319	0.65846	0.068519	similar to myomegalin [Danio rerio]
DR_UNI_FL68_F10	EV606145	0.839094	0.0369172	0.455705	0.0379128	15.1555	0.560406	0.68294	0.0877007	1.19137	0.0855682	0.804957	0.08727	1.4537	0.0693127	0.93413	0.0941291	similar to Thimet oligopeptid...
DR_UNI_FL58_E11	EV560453	2.04359	0.170634	1.6673	0.117544	15.1389	1.10769	0.847318	0.0520625	0.843445	0.0410882	0.993005	0.0675807	0.480407	0.0797096	0.855791	0.0783216	hypothetical protein LOC406459 [Danio rerio]
DR_UNI_FL02_E03	CO349970	1.03929	0.100149	0.64607	0.0737287	15.0786	1.46376	0.621289	0.0825735	1.19482	0.0470097	0.670946	0.0282852	1.99283	0.10233	0.924174	0.125738	unnamed protein product [Tetraodon nigroviridis]
DR_UNI_FL57_F06	EV560102	1.13869	0.0959087	0.931103	0.0618109	15.0671	0.971741	1.04351	0.0579084	0.971284	0.061433	1.01834	0.129212	0.84122	0.0366174	0.657013	0.0503485	similar to Glutaminase, kidney isoform, mitochondrial precursor (GLS) (L-glutamine amidohydrolase) (K-glutaminase) [Danio rerio]
DR_UNI_FL61_C06	EV561565	1.52651	0.270822	1.14631	0.0318928	14.9653	0.784026	1.00705	0.0386092	0.759882	0.0278604	0.861151	0.0941352	0.739317	0.0701746	0.590196	0.0214828	similar to retinol dehydrogenase 10 [Danio rerio]
DR_UNI_FL04_E12	CO350372	1.02673	0.0553151	0.662758	0.0629384	14.9622	1.47143	0.472042	0.069076	1.7587	0.0751416	0.902128	0.0634534	2.7289	0.130827	0.943807	0.0247349	eukaryotic translation initiation factor 4A, isoform 1B [Danio rerio]
DR_UNI_FL06_F12	CO350769	0.26452	0.0370226	0.934459	0.0738213	14.7765	0.463062	1.05114	0.129401	0.257806	0.0227933	1.07428	0.204452	6.08928	0.506268	0.77392	0.0915405	MCM2 minichromosome maintenance deficient 2, mitotin [Danio rerio]
DR_UNI_FL36_C06	EV564007	0.745121	0.0521497	0.937332	0.108993	14.5772	0.754714	0.769165	0.0536521	0.726857	0.0385059	1.34173	0.113478	4.84792	0.265345	1.03053	0.0721179	similar to Nijmegen breakage syndrome 1 [Danio rerio]
DR_UNI_FL30_H02	CO356163	0.517331	0.0882157	0.672765	0.255304	14.2295	2.21629	1.43179	0.38299	0.901952	0.103182	0.772941	0.0263313	2.10365	0.154113	1.18377	0.136595	similar to Armet protein [Danio rerio]
DR_UNI_FL56_G08	EV559754	1.14603	0.124568	0.886977	0.111339	14.1545	1.95858	0.896153	0.00937301	1.78812	0.0527716	1.01192	0.0347842	0.63456	0.0219085	0.981162	0.0461999	similar to LYSOSOME-ASSOCIATED MEMBRANE GLYCOPROTEIN 1 PRECURSOR (LAMP-1) (120 KD LYSOSOMAL MEMBRANE GLYCOPROTEIN) (LGP-120) (CD107A), partial [Danio rerio]
DR_UNI_FL62_C03	EV603398	1.07701	0.153229	1.12664	0.0789393	14.0142	0.951374	1.55492	0.113232	0.422565	0.915323	0.980053	0.13452	0.673906	0.0498153	0.748139	0.074703	Similar to RIKEN cDNA 9130013K24 gene [Danio rerio] >gb|AAH51608.1| Similar to RIKEN cDNA 9130013K24 gene [Danio rerio]
DR_UNI_FL18_F10	CO351256	0.692229	0.0352509	0.999279	0.125439	13.8611	1.39477	0.791098	0.0923837	0.644643	0.028396	1.06144	0.136872	3.61081	0.163328	0.893785	0.0809172	origin recognition complex, subunit 3-like protein [Danio rerio]
DR_UNI_FL31_C10	CO356210	1.0362	0.166103	0.83964	0.082976	13.8278	0.917353	0.987011	0.10473	0.969383	0.110028	0.886186	0.0524319	6.60984	0.937443	0.6963	0.0377945	similar to PRR8 protein [Danio rerio]
DR_UNI_FL38_F09	EV564889	1.05503	0.152636	1.4462	0.0496942	13.709	0.937341	0.652966	0.0494378	0.576047	0.0444811	1.03641	0.0866664	2.50486	0.165784	0.508326	0.0404917	protein regulator of cytokinesis 1 like [Danio rerio]
DR_UNI_FL18_F12	CO351260	1.04432	0.0250081	0.878484	0.0854046	13.6303	1.51299	0.512954	0.0797923	0.989008	0.0954716	0.955628	0.0456037	5.9601	0.657453	0.808767	0.0671	small nuclear ribonucleoprotein D1 polypeptide [Danio rerio]
DR_UNI_FL39_B04	EV565091	1.10813	0.120012	1.06265	0.0367656	13.6121	0.874219	0.953429	0.0786402	0.792859	0.041099	0.882323	0.0441266	5.00475	0.158805	0.770108	0.0423117	hypothetical protein XP_691336 [Danio rerio]
DR_UNI_FL53_D03	EV558463	0.721014	0.0699123	1.24656	0.0429675	13.5645	2.61687	1.06211	0.0616021	0.516948	0.0281376	1.06483	0.0526713	0.494077	0.0209049	1.45113	0.309489	peptidase D [Danio rerio] >gb|AAH55252.1| Peptidase D [Danio rerio]
DR_UNI_CAND_B08	BC055549	0.843105	0.0712583	0.497591	0.0889375	13.5177	0.731485	0.371231	0.0385291	1.809	0.0820057	0.996861	0.0425156	3.50401	0.128135	0.776177	0.0434696	tbp
DR_UNI_FL16_C08	CO350863	1.3621	0.149143	0.34661	0.0761057	13.4411	1.3405	0.530087	0.0831805	2.43152	0.168654	0.405033	0.0461449	1.12201	0.0257721	0.831466	0.0501334	similar to target of myb1-like 2 [Danio rerio]
DR_UNI_FL40_C06	CO351761	1.11067	0.0686288	1.07801	0.0745648	13.3914	0.235469	1.35171	0.120274	0.763482	0.0558995	0.901331	0.0726523	0.923763	0.0669629	0.77587	0.0338618	hypothetical protein XP_697650 isoform 1 [Danio rerio]
DR_UNI_FL61_G12	EV603246	1.73469	0.128057	0.968167	0.0442918	13.3073	1.93049	0.710056	0.0468226	1.41157	0.102729	0.878404	0.0868715	0.778518	0.0636991	0.901606	0.0540734	unknown
DR_UNI_FL06_E05	CO350720	0.94974	0.0419812	1.48074	0.340452	13.2878	5.46898	3.18646	0.872402	0.494932	0.040677	1.0673	0.0699952	0.588117	0.0736041	1.02221	0.124915	similar to CG16838-PD, isoform D [Danio rerio]
DR_UNI_FL59_F12	EV560955	1.00556	0.109415	1.16047	0.111762	13.2516	2.1314	0.919225	0.0494619	0.772447	0.030598	0.967771	0.108948	3.50107	0.178795	0.666445	0.0535201	unknown
DR_UNI_FL60_H06	EV561415	0.95653	0.0761756	0.945442	0.0666907	13.214	1.21935	0.800287	0.0663156	0.689635	0.0692094	1.49428	0.0943769	1.51031	0.0798514	0.869926	0.0415384	unknown
DR_UNI_FL66_A06	EV604874	0.9317	0.135619	1.16166	0.0622733	13.1862	1.72418	1.36744	0.172308	0.915142	0.0928773	0.799083	0.10768	0.531034	0.0379583	0.677767	0.0411387	hypothetical protein XP_688003, partial [Danio rerio]
DR_UNI_FL19_A09	CO351324	0.801714	0.0378926	0.92052	0.0626075	13.0721	0.591783	0.549379	0.0446432	0.967609	0.0603542	1.28946	0.173895	6.03359	1.1672	0.996834	0.0582477	similar to CG3209-PB, isoform B [Danio rerio]
DR_UNI_FL16_E08	CO350899	0.879983	0.0298192	0.972034	0.0684377	13.0642	1.23053	1.47732	0.0782004	0.998055	0.0492659	0.803581	0.0429202	0.938656	0.0247332	1.16969	0.171893	similar to Calmegin precursor (MEG 1 antigen) (Calnexin-T) (A2/6) [Danio rerio]
DR_UNI_FL56_A12	EV559470	1.20392	0.0856843	1.03694	0.0543968	12.9989	0.936934	0.805627	0.0538173	0.78037	0.0926553	0.840331	0.089009	1.23388	0.0488603	0.683323	0.0491947	similar to LIM domain only 7 [Danio rerio]
DR_UNI_FL68_E04	EV606056	0.993662	0.186314	1.69962	0.128726	12.9464	1.14633	0.812689	0.112749	0.707053	0.109861	0.968669	0.0604598	1.00119	0.213324	0.631261	0.0561072	sorting nexin 12 [Danio rerio]
DR_UNI_FL04_F08	CO350390	2.45596	0.201283	0.567982	0.131308	12.9154	1.10651	0.298128	0.0520102	3.23873	0.341282	0.615308	0.159054	0.89379	0.0886002	0.378911	0.0105274	integral membrane protein 2B, like [Danio rerio]
DR_UNI_FL61_G09	EV603237	0.664699	0.108982	0.868659	0.0717919	12.9029	14.7775	0.925751	0.06945	0.843286	0.168991	1.39231	0.0734549	0.841395	0.109013	0.875392	0.0995903	hypothetical protein XP_701357 isoform 1 [Danio rerio]
DR_UNI_FL42_G03	EV555460	1.21349	0.112381	1.16004	0.0707614	12.876	0.285332	1.11923	0.0778337	0.940389	0.0544596	0.847278	0.10454	0.637734	0.119925	0.670187	0.0462979	similar to 1-phosphatidylinos…
DR_UNI_FL52_E07	EV558187	1.30063	0.170352	0.747865	0.0647921	12.8618	1.72602	0.996148	0.196683	0.967759	0.113991	0.457649	1.06895	1.60007	0.225077	0.667252	0.0449256	similar to melanosomal matrix protein precursor, partial [Danio rerio]
DR_UNI_FL12_H10	CO353598	0.664124	0.0494084	1.48399	0.0782197	12.8595	1.6232	0.599953	0.0379117	0.816862	0.0521816	1.67237	0.301721	2.58019	0.396736	0.668157	0.0523847	similar to Ferritin heavy chain (Ferritin H subunit) (Proliferation-inducing gene 15 protein) [Danio rerio]
DR_UNI_FL39_C02	EV565120	0.882013	0.135455	1.41473	0.0816106	12.7875	1.46594	0.762553	0.0535713	0.595463	0.02703	1.07268	0.109942	7.65987	0.319979	0.51509	0.0564131	similar to DNA topoisomeraseII_beta [Danio rerio]
DR_UNI_FL02_B06	CO349911	1.07071	0.12655	0.702628	0.0703077	12.7659	1.82999	0.863959	0.0806802	1.04763	0.0615262	1.11758	0.0934095	0.95449	0.0971266	0.544614	0.0407409	hypothetical protein XP_700269 [Danio rerio]
DR_UNI_FL06_E01	CO350712	1.13932	0.0716003	0.976346	0.0301223	12.6993	1.06586	1.57671	0.26468	0.684982	0.0448013	0.60797	0.0186216	1.00391	0.0283914	0.99995	0.0504327	unknown
DR_UNI_FL61_A10	EV561479	0.616887	0.0286475	1.36526	0.109602	12.6906	0.892114	2.09613	0.384501	0.591587	0.0572969	0.94593	0.0699517	0.962469	0.112347	0.974615	0.100977	translocating chain-associating membrane protein; etID7103.20 [Danio rerio] >gb|AAH63238.1| Translocating chain-associating membrane protein [Danio rerio]
DR_UNI_FL64_G02	EV604359	1.1609	0.0968952	1.33559	0.144625	12.4122	0.9131	1.32239	0.184295	0.81174	0.0903137	0.840311	0.0491968	0.720212	0.114991	0.669287	0.0296074	similar to zona pellucida glycoprotein 4, partial [Danio rerio]
DR_UNI_FL48_H04	EV557166	1.358	0.107374	1.19575	0.138239	12.3219	1.88555	1.13943	0.09115	0.737711	0.0734497	0.856702	0.122955	0.433944	0.0988799	0.724685	0.0604574	unknown
DR_UNI_FL68_G10	EV606192	0.75045	0.0889115	1.07181	0.170392	12.2775	1.36424	0.690259	0.0252049	1.07498	0.0539376	1.05479	0.0698441	4.11699	0.379684	0.846138	0.0727699	similar to Blooms syndrome protein (RecQ protein-like 3) (DNA helicase, RecQ-like, type 2), partial [Danio rerio]
DR_UNI_FL68_B01	EV605854	0.687606	0.0415066	1.26097	0.21082	12.2422	0.834701	0.988138	0.060467	0.65999	0.0333557	1.33574	0.148193	5.57667	0.275244	0.840904	0.0680416	similar to CG3430-PA isoform 5 [Danio rerio]
DR_UNI_FL65_B02	EV606523	1.30775	0.103331	0.995609	0.0344362	12.2257	1.13245	0.73499	0.0792866	1.01209	0.0540744	0.74974	0.0600902	4.1393	0.175466	0.556173	0.0226466	protein regulator of cytokinesis 1 [Danio rerio]
DR_UNI_FL59_H12	EV561028	0.653277	0.0889004	0.687197	0.0707174	12.1573	1.21488	2.62685	0.129429	0.880711	0.0421296	0.729634	0.0343493	1.36631	0.0649278	1.06019	0.0950732	similar to Vesicular integral-membrane protein VIP36 precursor (GP36b glycoprotein) (Lectin, mannose-binding 2) isoform 3 [Danio rerio]
DR_UNI_FL17_G11	CO351115	1.20658	0.139801	0.890572	0.0627503	12.0907	1.17006	0.911996	0.0323887	0.975662	0.0886106	1.32149	0.161524	0.97479	0.127384	0.768918	0.0770061	putative ISG12-1 protein [Danio rerio]
DR_UNI_FL04_E09	CO350366	0.419158	0.0188231	1.41527	0.218017	11.9574	1.52008	0.963578	0.0268865	0.499156	0.0203457	1.15881	0.0708066	0.532842	0.0416974	1.55833	0.0361829	similar to phospholipid scramblase 1, partial [Danio rerio]
DR_UNI_FL66_G09	EV605191	1.18731	0.0580108	0.856196	0.0607902	11.7606	0.409379	1.26534	0.096474	0.734327	0.0797921	0.766475	0.0784571	0.830966	0.0801411	1.11248	0.176347	similar to Lysosome membrane protein II (LIMP II) (Scavenger receptor class B, member 2) (85 kDa lysosomal membrane sialoglycoprotein) (LGP85) (CD36 antigen-like 2), partial [Danio rerio]
DR_UNI_FL67_B07	EV605364	0.993061	0.374421	0.924265	0.108314	11.7598	3.119	1.13525	0.199381	0.612349	0.147523	0.276356	0.746734	1.2845	0.333233	0.695218	0.167731	hypothetical protein XP_683230 [Danio rerio]
DR_UNI_FL61_G10	EV603238	0.927906	0.171238	0.666003	0.0922997	11.7415	0.851258	0.763318	0.0883318	0.369189	0.794983	1.09918	0.103066	3.63959	0.240467	0.710136	0.0452936	similar to Claspin [Danio rerio]
DR_UNI_FL18_G07	CO351274	1.28192	0.11456	0.676042	0.0357649	11.6963	1.8037	0.764349	0.0383037	1.96168	0.0604681	0.778248	0.0347769	3.58887	0.152619	0.936684	0.0439388	similar to MGC89379 protein [Danio rerio]
DR_UNI_FL03_B02	CO350076	1.24656	0.383252	1.08465	0.0700499	11.6623	1.06876	1.36133	0.150891	0.814457	0.122717	0.838595	0.0784203	0.971119	0.0751279	0.680567	0.0349443	unknown
DR_UNI_FL38_B08	EV564675	1.42143	0.166157	1.28336	0.0883304	11.6494	1.52268	0.842181	0.052812	0.768885	0.0332308	0.915709	0.0235947	7.76226	0.90014	0.632138	0.0437996	similar to cadherin 1, epithelial [Danio rerio]
DR_UNI_FL17_H03	CO351119	0.919602	0.0990401	0.947989	0.0329684	11.62	1.31556	1.17934	0.0447054	0.996119	0.0971443	0.960164	0.0313387	0.760303	0.0262603	1.1447	0.0886707	similar to ubiquitin-conjugating enzyme E2R 2 [Danio rerio] >gb|AAH44173.1| Similar to ubiquitin-conjugating enzyme E2R 2 [Danio rerio]
DR_UNI_FL13_D02	CO353672	0.654882	0.108353	0.906868	0.123715	11.5965	1.31432	1.0081	0.196811	0.659311	0.061351	0.874701	0.0697651	1.72096	0.0666542	1.47414	0.188753	similar to Serine/threonine-protein kinase 17A (DAP kinase-related apoptosis-inducing protein kinase 1) [Danio rerio]
DR_UNI_FL21_D05	CO354222	1.19715	0.0738571	0.687749	0.0586299	11.4746	1.20799	0.801555	0.125672	1.30097	0.0907593	0.709533	0.0368332	1.48238	0.0926609	0.57923	0.0205251	similar to UDP-glucose:glycoprotein glucosyltransferase 2 [Danio rerio]
DR_UNI_FL48_G05	EV557134	1.20558	0.174696	1.12568	0.258315	11.4614	1.29457	1.13289	0.0446929	0.898216	0.0280936	1.03226	0.0665543	0.461847	0.0947547	0.8043	0.0769305	claudin a [Danio rerio]
DR_UNI_FL19_B09	CO351336	1.56993	0.0692497	1.02069	0.0471466	11.4588	1.3336	0.839626	0.042521	0.993736	0.0253744	0.698334	0.0180327	1.55828	0.0941268	0.664489	0.0257551	SI:dZ63M10.4 (novel protein similar to human chromosome 21 open reading frame 18 (C21orf18)) [Danio rerio]
DR_UNI_FL01_B01	CO349732	0.842983	0.0824197	1.10133	0.105573	11.2629	0.925808	1.03076	0.0632007	1.076	0.192414	1.03608	0.227346	0.488368	0.028902	1.05833	0.086667	unknown
DR_UNI_FL62_G01	EV603561	1.20042	0.268431	0.728676	0.0694212	11.2273	1.42983	0.670556	0.095124	1.37866	0.164968	1.03244	0.141273	1.30667	0.122774	0.692435	0.0934038	similar to tripartite motif-containing 35 isoform 1 [Danio rerio]
DR_UNI_FL49_G01	EV557410	0.666651	0.0567598	0.782373	0.0988522	11.1036	0.79937	0.964677	0.0802719	0.805489	0.0651369	1.13446	0.0754149	2.13188	0.142906	1.05563	0.0893272	similar to nardilysin (N-arginine dibasic convertase) [Danio rerio]
DR_UNI_FL20_E06	CO351560	0.218873	0.0346982	0.43953	0.0485727	10.9941	0.475056	1.34025	0.0585145	0.193215	0.0091224	0.46994	0.062403	2.99863	0.0882716	1.35113	0.0372373	unknown
DR_UNI_FL19_G06	CO351437	1.73585	0.0516825	0.6089	0.177037	10.8675	0.602279	0.772349	0.0894278	1.09867	0.0726389	0.914803	0.0460614	1.61995	0.100836	0.682773	0.0356564	unknown
DR_UNI_FL43_C08	EV555612	1.12716	0.0526233	1.13025	0.18159	10.799	1.05515	1.97435	0.104556	0.859812	0.0205034	0.715995	0.0878883	0.672586	0.0541725	0.847154	0.172667	tumor rejection antigen (gp96) 1 [Danio rerio] >gb|AAP47138.1| chaperone protein GP96 [Danio rerio] >gb|AAH63951.1| Tumor rejection antigen (gp96) 1 [Danio rerio]
DR_UNI_FL60_B10	EV561126	1.05328	0.157852	0.800852	0.0912264	10.6921	0.404629	0.62988	0.0513719	1.34872	0.15842	0.846797	0.0420483	2.92142	0.218581	0.774138	0.0344827	pre-mRNA splicing factor 17; EH-binding protein 3 [Homo sapiens] >sp|O60508|PR17_HUMAN Pre-mRNA splicing factor PRP17 (hPRP17) (Cell division cycle 40 homolog) (EH-binding protein 3) (Ehb3) >gb|AAC39730.1| pre-mRNA splicing factor [Homo sapiens]
DR_UNI_FL58_D05	EV560375	1.36993	0.30357	0.828017	0.0568632	10.6547	0.566519	0.884478	0.0533949	1.24631	0.0856153	0.848095	0.034866	2.09538	0.11846	0.63403	0.0440953	similar to OTTHUMP00000017091 [Danio rerio]
DR_UNI_FL54_F01	EV558866	1.03719	0.099549	1.15336	0.0716712	10.6237	1.11814	1.31166	0.0508258	0.865311	0.050967	0.996056	0.0690949	0.931376	0.0683102	0.578389	0.0725198	unknown
DR_UNI_FL53_G10	EV558622	1.74054	0.158878	1.06905	0.0425125	10.6083	0.263518	0.604343	0.0306879	1.07276	0.0545522	0.681171	0.0422403	1.07702	0.0977827	0.760759	0.0366328	unknown
DR_UNI_FL56_D11	EV559599	1.22048	0.100247	0.810474	0.0414076	10.5519	0.284546	0.814312	0.0886695	0.863433	0.126659	1.03809	0.0770045	2.45416	0.155276	0.769452	0.0600253	similar to serine (or cysteine) proteinase inhibitor, clade B (ovalbumin), member 1 [Danio rerio]
DR_UNI_FL61_F03	EV603175	0.921457	0.0746097	0.927574	0.069181	10.5445	1.48613	1.53118	0.252898	0.886215	0.0310258	0.846631	0.0510245	1.5822	0.0398054	0.594518	0.0398435	similar to 5-aminoimidazole-4...
DR_UNI_FL53_A02	EV558285	0.759655	0.0846568	1.62412	0.13412	10.4342	1.03463	0.97527	0.0486154	0.770901	0.057648	1.25414	0.0481	0.510297	0.0412349	0.877927	0.064351	similar to globoside alpha-1,3-N-acetylgalactosaminyltransferase 1 [Danio rerio]
DR_UNI_FL18_F08	CO351252	2.31466	0.103315	0.842539	0.0344162	10.3996	0.797968	0.433289	0.073663	3.0173	0.122888	0.939716	0.039738	1.23814	0.0865028	0.694024	0.00741131	adiponectin receptor 1a [Danio rerio]
DR_UNI_FL05_D12	CO350521	0.622605	0.0416095	0.410724	0.0556937	10.3774	1.19343	2.77785	0.352388	1.02692	0.096714	0.640677	0.0249496	1.95838	0.101544	1.03672	0.154961	unknown
DR_UNI_FL21_A11	CO354166	1.13062	0.066625	0.835409	0.0489248	10.3716	1.45215	0.717101	0.134949	0.883097	0.161897	0.945478	0.0522511	2.96338	0.261341	0.872192	0.0518637	unknown
DR_UNI_FL19_E08	CO351395	0.90694	0.0384454	0.927922	0.0198494	10.3135	0.547593	1.10361	0.0806067	1.15287	0.0916402	0.97207	0.0728067	2.41166	0.104737	0.802208	0.0276482	nucleoporin like 1 [Danio rerio]
DR_UNI_FL14_F10	CO353916	1.18878	0.0265757	0.690245	0.0151293	10.2947	0.716641	0.722107	0.0376452	1.21484	0.0809539	0.889007	0.0338465	3.10135	0.171171	0.74997	0.0376132	similar to peptidylprolyl isomerase (cyclophilin)-like 2 [Danio rerio] >gb|AAH49506.1| Similar to peptidylprolyl isomerase (cyclophilin)-like 2 [Danio rerio]
DR_UNI_FL05_A05	CO350449	1.27377	0.133071	0.822959	0.0805299	10.2656	0.385731	0.794794	0.031608	1.1971	0.0930313	0.798291	0.0478558	2.92582	0.189531	0.623882	0.0355786	APE2 protein [Homo sapiens]
DR_UNI_FL55_C04	EV559135	1.22088	0.0867676	1.06787	0.134717	10.2508	0.640028	0.629386	0.0790878	0.744412	0.032578	0.901764	0.0538702	3.17511	0.129911	0.607008	0.0603877	polymerase (DNA directed), delta 2, regulatory subunit [Danio rerio]
DR_UNI_FL33_G07	EV563168	0.992661	0.187031	0.665172	0.0739651	10.2449	2.48768	0.983549	0.069866	0.503445	1.36686	1.05379	0.158414	2.76251	0.385312	0.795238	0.0742122	mannosidase, beta A, lysosomal [Danio rerio]
DR_UNI_FL07_F11	CO352717	0.741142	0.0555348	0.703672	0.0544435	10.1959	1.15867	0.63925	0.0502663	1.18244	0.0871572	0.855311	0.0537773	2.29341	0.132174	1.0725	0.0314584	similar to rp42 homolog isoform 3 [Danio rerio]
DR_UNI_FL53_H08	EV558663	1.64657	0.167029	0.480284	0.0519949	10.1503	1.43617	0.439037	0.0397035	1.63067	0.125965	0.581691	0.0543276	3.05087	0.250632	0.477769	0.0244216	similar to related to bicoid interacting protein (2M394) [Danio rerio]
DR_UNI_FL58_F03	EV560472	1.71958	0.339496	1.55731	0.141877	10.0895	0.798231	1.71445	0.0943906	0.696432	0.0537228	0.781327	0.0791694	0.485054	0.0442388	0.60207	0.0469424	similar to signal transducer and activator of transcription 1 isoform beta [Danio rerio]
DR_UNI_FL04_D04	CO350319	1.19622	0.105723	0.78641	0.102595	10.0757	2.21039	0.76271	0.0381191	1.39584	0.0589899	0.677118	0.052136	1.37865	0.0959496	0.62018	0.0309709	spermidine synthase [Mus musculus] gi|2498944|sp|Q64674|SPEE_MOUSE SPERMIDINE SYNTHASE (PUTRESCINE A
DR_UNI_FL07_H05	CO352749	1.16715	0.0969619	0.761192	0.0635225	10.0556	0.94588	0.685754	0.0354481	1.19677	0.0364545	0.904201	0.0438628	2.44133	0.140875	0.850333	0.0296493	Similar to cell division cycle 25A [Homo sapiens] gi|17391411|gb|AAH18642.1|AAH18642 Unknown (protei
DR_UNI_FL01_E07	CO349798	0.50478	0.0345582	0.848232	0.142072	10.0453	1.13479	0.813907	0.111771	0.423193	0.0881136	1.01436	0.141265	1.15565	0.0571881	1.7639	0.406543	sarcoma amplified sequence [Danio rerio]
DR_UNI_FL16_A11	CO350823	3.27567	0.198099	0.519445	0.0225756	10.0294	1.21691	0.588108	0.0640536	4.76582	0.226522	0.623079	0.0472444	0.988904	0.110573	0.928646	0.0822847	Similar to hypothetical protein FLJ22386 [Danio rerio] >gb|AAH45418.1| Similar to hypothetical protein FLJ22386 [Danio rerio]
DR_UNI_FL23_H05	CO354642	1.20748	0.0513067	0.617532	0.0481278	10.0256	0.60437	0.818029	0.0623855	1.0508	0.078651	0.82076	0.0970776	3.75155	0.279891	0.521572	0.0532488	Fanconi anemia, complementation group F variant [Homo sapiens]
DR_UNI_FL18_A11	CO351149	0.805909	0.0255779	1.00797	0.0400824	9.9949	0.836883	1.34364	0.0942991	0.928803	0.0478646	0.922249	0.0182455	1.3399	0.0824137	0.742359	0.0454079	similar to OTTHUMP00000017091 [Danio rerio]
DR_UNI_FL18_E02	CO351221	1.65466	0.0626194	0.68466	0.0187816	9.99179	0.39155	0.488259	0.0135187	1.45349	0.0866356	0.711637	0.0171632	1.77132	0.150751	0.545962	0.032975	small nuclear ribonucleoprotein polypeptide A [Danio rerio]
DR_UNI_FL18_E05	CO351227	0.798592	0.0561304	0.866765	0.0576306	9.98076	0.342589	0.792892	0.0453903	0.993769	0.0543199	0.944237	0.0347321	2.70948	0.170965	1.15744	0.0901616	hypothetical protein XP_700137 [Danio rerio]
DR_UNI_FL19_E10	CO351397	1.22695	0.133597	0.648918	0.095626	9.91505	1.53368	0.698711	0.0565148	1.48146	0.175172	0.763096	0.092412	3.78785	0.278765	0.73658	0.058142	B lymphoma Mo-MLV insertion region 1 homolog [Danio rerio] >dbj|BAC01266.1| psc1 [Danio rerio]
DR_UNI_FL55_C08	EV559155	1.12607	0.1075	0.928301	0.0750192	9.91451	0.864735	0.929447	0.0609292	0.888435	0.0998199	1.01168	0.0696341	1.22654	0.0961053	0.737604	0.0348221	unknown
DR_UNI_FL42_H05	EV555500	1.56321	0.131906	1.11545	0.10686	9.8963	0.922573	1.00308	0.105053	1.02444	0.0890738	0.716634	0.0406425	0.852464	0.049222	0.944586	0.217242	similar to Ribonuclease H1 [Rattus norvegicus]
DR_UNI_FL30_B10	CO356012	1.33864	0.11399	0.525689	0.129908	9.84465	0.90556	0.797921	0.0637496	1.22155	0.126565	0.80006	0.0980683	4.30384	0.535552	0.589901	0.0380633	mszf60 [Mus musculus]
DR_UNI_FL13_F12	CO353729	0.732599	0.0477199	0.679472	0.0483452	9.78862	0.540523	1.02178	0.15835	0.797946	0.0647642	0.983882	0.0449631	3.19268	0.248382	1.32807	0.0995532	similar to Dolichyl pyrophosphate Man9GlcNAc2 alpha-1,3-glucosyltransferase (Dolichyl-P-Glc:Man9GlcNAc2-PP-dolichyl glucosyltransferase) (My046 protein) [Rattus norvegicus]
DR_UNI_FL52_H04	EV558258	1.05683	0.104588	0.38961	0.0738641	9.72112	0.717324	0.604557	0.152763	1.91688	0.148646	0.802514	0.142241	3.17227	0.196008	0.701188	0.0553777	dynein light chain (10.3 kD) (dlc-1) [Danio rerio] >gb|AAH56312.1| Dynein light chain (10.3 kD) (dlc-1) [Danio rerio]
DR_UNI_FL39_F12	CO351351	1.148	0.0855152	0.888544	0.186043	9.71833	0.629212	0.825039	0.0500658	0.863705	0.0482657	0.987098	0.0883045	2.38237	0.105324	0.752733	0.057783	similar to Zinc finger protein 180 (HHZ168), partial [Danio rerio]
DR_UNI_FL24_G08	CO354799	0.640636	0.0598809	0.960634	0.0580571	9.70797	0.650316	0.976849	0.116994	0.490507	0.0377365	1.24995	0.0692002	4.60486	0.295901	0.864773	0.0734687	similar to inhibitor of growth family, member 4 [Danio rerio]
DR_UNI_FL68_A12	EV605852	1.18937	0.074275	1.05398	0.159483	9.70626	0.805592	0.585334	0.0477259	0.826105	0.0409331	0.955459	0.0674312	1.24458	0.0876284	0.788613	0.0787765	unknown
DR_UNI_FL17_G01	CO351092	0.321065	0.0240866	1.08592	0.330865	9.68308	1.95653	1.13336	0.113992	0.536537	0.0448458	3.26995	0.329572	0.702611	0.106739	0.979864	0.0900586	similar to Transmembrane 4 superfamily member 8 (Tetraspanin 3) (Tspan-3) (Tetraspanin TM4-A) [Danio rerio]
DR_UNI_FL64_F09	EV604332	1.09091	0.0831246	0.989017	0.0786711	9.6567	0.614814	0.91331	0.0507819	0.872751	0.0691141	1.10403	0.0528589	1.09016	0.114623	0.798669	0.0256008	unknown
DR_UNI_FL53_G01	EV558579	0.9537	0.102863	1.41827	0.126311	9.65462	1.13034	0.93019	0.0914973	0.678485	0.0634856	0.659443	0.0758582	1.71552	0.102381	0.46568	0.0366849	similar to carboxypeptidase D precursor [Danio rerio]
DR_UNI_FL17_F07	CO351081	0.619754	0.0642091	2.41228	0.0937139	9.64422	0.902166	0.620432	0.0258573	1.27488	0.327002	1.15471	0.115454	1.25325	0.267557	0.60463	0.0544942	similar to g-RICH isoform 5 [Danio rerio]
DR_UNI_FL54_D10	EV558814	1.51022	0.126101	0.583786	0.0830876	9.63836	0.435847	0.516311	0.0773398	2.06684	0.123426	0.662329	0.0265791	2.77051	0.121696	0.612278	0.0274499	hypothetical protein LOC558581 [Danio rerio]
DR_UNI_FL61_E12	EV603151	0.862293	0.0389736	0.654777	0.0917489	9.54323	0.822484	0.611595	0.0709732	1.33091	0.285452	1.03132	0.0873222	4.65397	0.320045	1.03622	0.101731	unknown
DR_UNI_FL03_E09	CO350158	1.43242	0.147676	0.82973	0.0415478	9.52558	0.477569	0.539219	0.0740768	0.990435	0.0989971	1.00978	0.0675638	1.91594	0.158496	0.668586	0.0865234	unnamed protein product [Mus musculus]
DR_UNI_FL12_G09	CO353570	1.37278	0.0477376	0.675012	0.0153501	9.51932	0.651893	0.53272	0.0655378	1.31364	0.0405852	0.677683	0.028439	2.17607	0.589623	0.506347	0.0431002	solute carrier family 25, member 28 [Danio rerio]
DR_UNI_FL51_C05	EV557822	1.29144	0.0539842	1.19157	0.112407	9.42526	0.34059	1.06045	0.0862893	0.87183	0.0249172	0.849581	0.0431531	0.903578	0.0869268	0.823499	0.0509333	chromosome condensation 1 [Danio rerio]
DR_UNI_FL67_F12	EV605647	0.974929	0.041884	0.673118	0.0645048	9.42201	0.86146	0.890364	0.0642134	1.57478	0.0638948	0.897447	0.0552842	2.51464	0.151021	0.892587	0.0437157	TUWD12 [Danio rerio]
DR_UNI_FL08_A06	CO352771	0.865125	0.0371093	0.831357	0.0553875	9.41925	0.292699	1.10536	0.0270871	1.14065	0.0779118	0.875113	0.0481763	1.97554	0.19142	0.555415	0.0351116	similar to heterogeneous nuclear ribonucleoprotein A0 isoform 1 [Danio rerio]
DR_UNI_FL67_D02	EV605473	1.72077	0.103635	1.66166	0.0954771	9.37928	0.428374	0.558475	0.034667	1.31342	0.0351739	0.670954	0.0366821	0.337137	0.0177839	0.528079	0.02902	hypothetical protein LOC334471 [Danio rerio]
DR_UNI_FL29_H04	CO355925	0.552442	0.0609026	0.994443	0.0499023	9.35652	0.302561	1.19836	0.085107	0.693074	0.0245885	1.01189	0.117174	2.48872	0.0814797	0.845755	0.0819751	guanine nucleotide binding protein (G protein), beta polypeptide 2-like 1 [Danio rerio]
DR_UNI_FL04_D06	CO350328	1.49344	0.133711	0.624275	0.0750149	9.35145	0.629323	0.490456	0.0493623	1.60862	0.0619892	0.420503	0.0624394	2.87952	0.149387	0.310083	0.027548	similar to Sema4b-prov protein [Danio rerio]
DR_UNI_FL53_D01	EV558452	1.00233	0.0678828	0.97227	0.0870493	9.34999	0.239714	0.952738	0.052484	0.791752	0.0570732	0.880336	0.0729143	5.26273	0.155426	0.560158	0.0466469	TATA box binding protein 2 [Danio rerio]
DR_UNI_FL01_A09	CO349727	1.1219	0.129461	1.14875	0.0640596	9.34625	0.886683	1.08913	0.0414962	0.816907	0.0889618	0.763713	0.0522657	0.950759	0.031852	0.724774	0.034899	similar to Cyclin B2 isoform 4 [Danio rerio]
DR_UNI_FL36_B12	EV563996	0.879936	0.17023	0.971401	0.069694	9.33808	0.882913	0.888099	0.108111	1.12591	0.174667	0.816362	0.0404783	3.38929	0.199254	0.829558	0.0436414	thioredoxin domain containing 5 [Danio rerio]
DR_UNI_FL48_C12	EV557006	2.11737	0.342766	0.576764	0.0681544	9.33286	0.760488	0.310499	0.0697597	2.8428	0.180064	0.584156	0.0428364	1.76654	0.158848	0.569904	0.0210117	hypothetical protein LOC393865 [Danio rerio]
DR_UNI_FL66_B01	EV604912	1.35615	0.106451	1.15385	0.053051	9.32747	0.693309	0.955083	0.0871529	0.968694	0.148692	0.727968	0.107335	0.760608	0.0506618	0.616822	0.0367482	unknown
DR_UNI_FL04_G09	CO350413	1.15135	0.0688647	0.606047	0.0625034	9.32701	0.392317	0.395899	0.0418094	1.92701	0.119909	0.582478	0.0113905	3.31949	0.456087	0.833183	0.0548726	bcl2-like [Danio rerio]
DR_UNI_FL26_A02	CO355055	1.04831	0.101082	0.499918	0.0549501	9.30542	1.28244	0.823879	0.0440033	1.67254	0.10662	0.870484	0.071074	2.80777	0.125796	0.764949	0.0475823	prolyl-tRNA synthetase (mitochondrial) [Danio rerio]
DR_UNI_FL53_D11	EV558485	0.81136	0.069684	0.558052	0.0221861	9.29633	0.7785	0.590506	0.0581824	1.15291	0.122041	0.962615	0.0663742	4.69411	0.291453	0.968895	0.062654	similar to PHD finger protein 13 [Danio rerio]
DR_UNI_FL54_A07	EV558695	0.636406	0.131846	0.945588	0.0677247	9.23755	0.631377	1.50813	0.050426	0.513882	0.116041	0.893522	0.0362926	0.957414	0.0327517	1.2966	0.0998692	similar to 6-phosphofructo-2-kinase/fructose-2,6-biphosphatase 2, partial [Danio rerio]
DR_UNI_FL66_D07	EV605039	1.42902	0.118583	1.18536	0.0311116	9.23081	0.43418	1.06517	0.149431	0.859872	0.0376057	0.890218	0.0426847	0.713774	0.0598094	0.813318	0.0416564	unknown
DR_UNI_FL03_G07	CO350213	0.902609	0.0797763	0.980464	0.150653	9.22652	1.1181	0.492383	0.0197819	0.921595	0.0596906	1.10731	0.0414475	3.84069	0.185984	0.81867	0.0399832	similar to Daxx protein [Danio rerio]
DR_UNI_FL06_F10	CO350765	1.0508	0.0385509	0.731536	0.0712462	9.17264	0.356011	0.403698	0.0311457	1.40157	0.0678224	0.914554	0.0639131	2.90346	0.159035	0.72587	0.048094	similar to SWI/SNF-related matrix-associated actin-dependent regulator of chromatin a1 isoform a [Danio rerio]
DR_UNI_FL06_H09	CO350806	1.21626	0.102838	0.753236	0.0246516	9.16784	1.07176	0.67471	0.0618263	0.978548	0.0396699	0.986626	0.132003	2.53161	0.157091	0.899815	0.0619518	similar to KIAA1008 [Danio rerio]
DR_UNI_FL35_A11	EV563559	1.19917	0.0944895	0.815823	0.0274419	9.11779	0.470769	0.850394	0.0697124	1.08865	0.114195	0.776879	0.0512781	1.63443	0.0862976	0.720308	0.0527077	SI:zC191D15.5 (novel protein) [Danio rerio]
DR_UNI_FL59_C12	EV560746	1.99644	0.596153	0.978644	0.171671	9.10072	0.750493	0.726694	0.059312	1.32509	0.206292	0.676883	0.117831	2.45487	0.265681	0.614372	0.0808082	similar to heterogeneous nuclear ribonucleoprotein K [Danio rerio]
DR_UNI_FL46_D11	EV556428	1.31106	0.110584	1.0002	0.0393223	9.03678	1.04086	0.886803	0.0698982	1.05295	0.0630654	0.829771	0.112247	0.756319	0.144059	0.777618	0.0771954	similar to S-100 protein, alpha chain [Danio rerio]
DR_UNI_FL18_D03	CO351207	1.05514	0.0408956	0.991292	0.0233	9.02018	0.260863	1.38597	0.0386666	0.805716	0.0238044	0.905835	0.028294	1.65664	0.0583602	0.788216	0.0394415	Similar to pseudouridylate synthase 1 [Danio rerio]
DR_UNI_FL60_G01	EV561339	0.332689	0.621145	0.689799	0.069712	8.99278	1.47053	1.48419	0.130779	0.602642	0.0825323	0.800038	0.087766	2.75063	0.168533	1.0344	0.0536247	similar to phosphodiesterase 4D interacting protein isoform 5 [Danio rerio]
DR_UNI_FL57_F07	EV560109	1.29811	0.026082	0.62298	0.0322055	8.96038	0.424536	0.469507	0.028508	1.64869	0.210093	0.772853	0.0232128	2.40599	0.151232	0.640703	0.0382261	CGI-146 protein [Homo sapiens]
DR_UNI_FL67_H11	EV605794	1.03875	0.191332	0.851598	0.0419758	8.93441	1.10876	0.872292	0.127477	0.883078	0.241429	1.03584	0.0847512	2.53624	0.212254	0.823136	0.0492238	similar to myomegalin [Danio rerio]
DR_UNI_FL62_E06	EV603484	0.993917	0.10228	1.24452	0.365752	8.91831	0.286841	1.51481	0.228493	0.723457	0.0740228	0.627775	0.0502051	0.905848	0.0343443	1.43474	0.14548	oxygen regulated protein (150kD) [Danio rerio]
DR_UNI_FL04_B03	CO350268	1.20586	0.119043	0.820373	0.0426878	8.8466	0.734109	0.623411	0.031656	1.34441	0.0652799	0.741789	0.0566692	3.49934	0.214433	0.767491	0.0949005	Similar to ubiquitin-protein isopeptide ligase (E3) [Xenopus laevis]
DR_UNI_FL17_A11	CO350982	1.52189	0.139553	1.10931	0.0203589	8.82916	0.506758	0.63938	0.0316753	0.795175	0.0278115	0.792287	0.0590912	5.14985	0.33788	0.562157	0.0373587	similar to AW554918 protein [Danio rerio]
DR_UNI_FL03_C03	CO350100	0.778089	0.0829236	2.07534	0.174275	8.76003	0.513432	0.71517	0.0931889	0.810284	0.0504423	1.50297	0.203191	0.537977	0.0637945	0.933245	0.0738398	RNA binding protein with multiple splicing 2 [Danio rerio]
DR_UNI_FL52_H06	EV558262	1.22079	0.107068	0.67688	0.0631072	8.75096	0.347757	0.660421	0.041633	1.24688	0.0968773	0.87744	0.0798014	3.98182	0.254816	0.754724	0.0811329	similar to ubiquitin specific protease 39 [Danio rerio]
DR_UNI_FL20_B12	CO351512	1.33685	0.252225	0.875305	0.0697319	8.70636	0.984291	0.638391	0.0601691	0.689231	0.127711	0.902659	0.0498142	1.24082	0.111177	1.15543	0.0893735	similar to extracellular matrix protein 1 isoform 1 precursor [Danio rerio]
DR_UNI_FL52_A09	EV558037	1.55937	0.0530084	0.997551	0.0242748	8.70244	0.352659	1.13108	0.0937333	0.885898	0.0656046	0.733508	0.102948	0.695839	0.121674	0.841824	0.0661377	unknown
DR_UNI_FL17_F08	CO351083	0.700059	0.0333553	0.982079	0.0611729	8.67252	0.283698	1.36112	0.0637662	0.64802	0.0889758	0.811598	0.104442	1.30199	0.0753522	0.729398	0.113575	hypothetical protein LOC393260 [Danio rerio]
DR_UNI_FL50_H01	EV557692	1.06887	0.0460827	0.523044	0.0681973	8.67189	0.161227	0.68129	0.0487809	1.17983	0.0947721	0.962727	0.0970721	3.37633	0.158038	0.554388	0.0413334	similar to inhibitor of growth family, member 1 isoform 1 [Danio rerio]
DR_UNI_FL16_H06	CO350962	1.44892	0.131747	0.62188	0.0535142	8.65224	0.987094	0.596492	0.0485009	1.43862	0.074444	0.675429	0.0241772	1.87043	0.120018	0.63086	0.0506064	similar to SUMO/sentrin specific protease 2, partial [Danio rerio]
DR_UNI_FL22_H08	CO354471	0.318783	0.0199197	0.451123	0.0417316	8.60231	0.777652	0.815272	0.0501432	0.369436	0.100761	1.30629	0.0903168	2.73144	0.20523	1.25111	0.0692451	similar to 7-transmembrane receptor frizzled-1 [Danio rerio]
DR_UNI_FL20_C06	CO351519	0.717449	0.0389687	0.743619	0.0622389	8.59896	0.597478	1.24901	0.0771358	0.967329	0.0224876	1.02872	0.108196	3.48973	0.213543	0.967491	0.0340774	ribosomal protein L7 [Danio rerio]
DR_UNI_FL16_D12	CO350885	0.299454	0.0722771	0.35089	0.0499687	8.56641	0.260137	1.55713	0.100053	0.59295	0.0448587	0.822291	0.130321	1.54111	0.0523515	1.03837	0.0356463	mki67 (FHA domain) interacting nucleolar phosphoprotein (human) - like [Danio rerio]
DR_UNI_FL04_C06	CO350298	0.905907	0.0823389	0.847286	0.0479296	8.56636	0.654159	0.634275	0.0559154	1.04489	0.151211	1.06588	0.0556648	1.254	0.0343263	0.866215	0.0941756	alpha 2,3-sialyltransferase ST3Gal II [Danio rerio]
DR_UNI_FL51_C10	EV557840	1.18453	0.0901425	0.823008	0.0513136	8.54422	0.390756	0.708943	0.0589898	1.11063	0.0359782	0.782313	0.0704363	1.46593	0.108535	0.637441	0.0120747	similar to peroxisome proliferator-activated receptor gamma [Danio rerio]
DR_UNI_FL45_H02	EV556258	0.971981	0.0355246	1.14271	0.129849	8.52626	0.587868	0.916015	0.100831	0.754123	0.0917392	1.09048	0.0973773	3.34137	0.19305	0.605704	0.0877037	similar to stathmin-like 2 [Danio rerio]
DR_UNI_FL02_H04	CO350033	0.949948	0.107182	0.660513	0.0844299	8.48599	0.600148	0.854301	0.0696762	1.15953	0.0794182	0.943813	0.0635739	3.97823	0.237173	0.847992	0.0576821	similar to Emerin [Danio rerio]
DR_UNI_FL58_F06	EV560482	1.15466	0.0749419	0.838157	0.0599814	8.48058	0.290456	0.741091	0.0442923	1.0051	0.0469109	0.988754	0.0513337	1.94106	0.141328	0.678704	0.0458165	similar to TTRAP protein [Danio rerio]
DR_UNI_FL60_F04	EV561310	0.934314	0.127461	0.970335	0.0294576	8.4481	0.348113	1.16328	0.10238	0.658694	0.0520374	0.801654	0.0304393	1.35403	0.0546773	0.712431	0.0335472	similar to Translocating chain-associating membrane protein [Danio rerio]
DR_UNI_FL59_B07	EV560688	1.06366	0.0344496	0.779519	0.0623551	8.43815	0.531878	0.600775	0.0659635	1.30501	0.0500283	0.882791	0.0408099	2.81941	0.224219	0.804499	0.0424995	Similar to expressed sequence AW209491 [Danio rerio]
DR_UNI_FL02_F04	CO349994	0.846648	0.0298713	0.881097	0.0313697	8.41541	0.223219	0.764099	0.0697611	0.952992	0.0821748	1.13613	0.0364114	1.89651	0.119062	0.950549	0.0808044	(O95429) BAG-family molecular chaperone regulato
DR_UNI_FL60_H08	EV561419	0.972076	0.14037	0.888141	0.0615058	8.39018	0.392086	0.798637	0.0483841	1.05277	0.0913715	0.82926	0.0491491	2.55415	0.129122	0.906554	0.0623611	similar to nudix-type motif 8 [Danio rerio]
DR_UNI_FL06_B07	CO350631	1.42333	0.0361495	0.745847	0.0184492	8.38566	0.839259	0.571327	0.0414302	1.31412	0.0710998	0.789871	0.0188123	1.53943	0.148615	0.667421	0.0390828	RAN guanine nucleotide release factor [Mus musculus]
DR_UNI_FL43_E04	EV555666	0.905138	0.0890636	1.05316	0.156886	8.38185	0.530646	1.08998	0.142796	0.77302	0.0696291	1.08116	0.0955477	0.948007	0.112142	0.46481	0.0389482	geminin, DNA replication inhibitor [Danio rerio]
DR_UNI_FL37_C01	EV564351	1.18821	0.106326	0.823445	0.0161114	8.38113	0.570164	0.917422	0.0995641	0.95494	0.0462664	0.838722	0.0737003	2.85585	0.0988226	0.573635	0.0399218	similar to nuclear receptor binding SET domain protein 1 isoform b [Danio rerio]
DR_UNI_FL54_A11	EV558721	1.17133	0.130304	0.656333	0.196488	8.35476	0.773219	0.730204	0.100804	1.40598	0.120182	0.7528	0.0492844	2.28285	0.141817	0.729009	0.0460717	similar to Leucine-rich repeat-containing protein 14 [Danio rerio]
DR_UNI_FL05_C12	CO350503	1.17559	0.0491421	0.400355	0.049517	8.34839	1.44667	0.71263	0.0943759	1.25322	0.167857	0.742802	0.121523	2.58847	0.0883345	0.722745	0.0755333	hypothetical protein LOC445136 [Danio rerio]
DR_UNI_FL09_F03	CO353047	1.58717	0.0819881	0.599992	0.0248145	8.34582	0.381957	0.371095	0.0433166	1.6254	0.0506054	0.482088	0.0199309	3.99642	0.333041	0.486999	0.0436653	hypothetical protein LOC322815 [Danio rerio]
DR_UNI_FL15_B09	CO354006	1.13492	0.123019	0.984123	0.115975	8.2118	1.25865	0.882994	0.138932	0.987124	0.0791602	0.851026	0.0504958	1.94873	0.106538	0.722044	0.0759468	similar to Transcription factor E2F3 (E2F-3) [Danio rerio]
DR_UNI_FL53_B09	EV558352	1.56957	0.131554	0.710909	0.0398341	8.20397	0.765267	0.47095	0.036969	1.46204	0.0437565	0.819686	0.0692205	2.79185	0.279476	0.8195	0.0457615	hypothetical protein FLJ20257 [Homo sapiens] >dbj|BAA91040.1| unnamed protein product [Homo sapiens] >gb|AAF74767.1| unknown [Homo sapiens] >gb|AAH00556.1| FLJ20257 protein [Homo sapiens] >gb|AAH16396.1| Hypothetical protein FLJ20257 [Homo sapiens]
DR_UNI_FL51_E12	EV557916	1.40542	0.169961	0.943612	0.10529	8.18504	0.548851	0.68911	0.0636037	0.938872	0.0517021	0.917999	0.0721114	1.59474	0.133874	0.778824	0.0586963	hypothetical protein LOC445071 [Danio rerio]
DR_UNI_FL39_F06	CO350973	0.805064	0.0340412	0.772815	0.0651252	8.18394	0.94264	1.2558	0.0624811	0.961979	0.031277	0.979511	0.0757083	1.46774	0.0461368	0.772449	0.0223343	similar to Ribosome biogenesis regulatory protein homolog [Danio rerio]
DR_UNI_FL16_E10	CO350902	3.40214	0.613466	0.638845	0.0430506	8.14949	0.703638	0.642304	0.0387687	4.00702	0.18749	0.794977	0.0823919	1.00907	0.0578131	0.950417	0.049353	TPA: SET and MYND domain protein 2 [Takifugu rubripes]
DR_UNI_FL29_G08	CO355906	1.08504	0.0382876	0.772996	0.0298389	8.13553	0.341578	0.848076	0.0621512	1.19336	0.196168	0.926796	0.147771	3.68596	0.421045	0.689972	0.0387929	similar to zinc finger protein 91 (HPF7, HTF10) isoform 2 [Danio rerio]
DR_UNI_FL63_E05	EV854375	1.09253	0.0701587	1.07205	0.0910576	8.06326	0.461065	0.924939	0.0629425	1.00536	0.0685525	0.964381	0.0647837	1.03132	0.0313922	0.875221	0.028549	similar to Ras-GTPase activating protein SH3 domain-binding protein 2 isoform b isoform 2 [Danio rerio]
DR_UNI_FL39_H07	CO351683	2.49103	0.118288	0.186552	0.0070094	8.05673	1.04664	0.185298	0.0152966	3.46961	0.0953252	0.132297	0.0209326	1.85228	0.0334942	0.128071	0.00638817	similar to [Carassius auratus gene, complete cds.], gene product [Danio rerio]
DR_UNI_FL51_B08	EV557793	1.2733	0.172992	1.25291	0.0565614	8.0534	0.388509	0.833286	0.0612579	0.854458	0.02876	0.770928	0.0529686	2.39166	0.124256	0.654527	0.021462	NS1-associated protein 1 [Danio rerio]
DR_UNI_FL10_D06	CO353161	1.29318	0.159794	0.769391	0.102586	8.03838	0.648961	0.64276	0.104231	1.29366	0.169734	0.803584	0.0596861	2.27192	0.119321	0.823482	0.0619762	hypothetical protein LOC619261 [Danio rerio]
DR_UNI_FL58_B01	EV560270	0.58991	0.0818454	0.603691	0.0807845	7.96495	0.821842	0.752706	0.0602486	1.17001	0.137247	1.07008	0.0952491	2.19857	0.232251	1.1434	0.16596	cell division cycle 42 homolog [Danio rerio]
DR_UNI_FL52_H11	EV558280	1.22078	0.113734	0.812432	0.0771932	7.95433	0.501838	0.78005	0.0719745	1.51584	0.107286	0.752621	0.0668284	2.4059	0.172104	0.702117	0.101999	similar to MCM3-associated protein [Danio rerio]
DR_UNI_FL03_C07	CO350110	1.47034	0.165636	1.00087	0.189131	7.90877	1.17586	0.824898	0.0661313	1.1135	0.102374	0.737073	0.0479929	1.09171	0.0568967	0.984632	0.0665848	hypothetical protein LOC447813 [Danio rerio]
DR_UNI_FL22_D07	CO354374	2.66261	0.1538	0.775332	0.0396101	7.89909	0.495621	0.741957	0.0302662	1.4383	0.145812	0.767568	0.0457849	2.48866	0.214261	0.648654	0.0342395	similar to CG11342-PA [Danio rerio]
DR_UNI_FL06_C04	CO350654	0.647574	0.0566541	0.855547	0.0594977	7.85895	0.914498	0.884834	0.0231273	1.01138	0.0362154	1.00946	0.0901172	1.74058	0.0598953	1.11652	0.0950797	unknown
DR_UNI_FL10_G10	CO353225	0.562355	0.0659705	0.542076	0.110042	7.85221	0.630474	1.02388	0.077532	0.737452	0.0657549	1.15308	0.207316	2.1766	0.12813	0.972173	0.051684	IMP4, U3 small nucleolar ribonucleoprotein, homolog [Danio rerio]
DR_UNI_FL14_A11	CO353789	0.639181	0.059721	0.889425	0.140641	7.78158	1.81122	1.13906	0.147645	0.603143	0.0584281	1.02555	0.0617274	3.29142	0.19856	0.741866	0.0820546	Similar to protein-kinase, interferon-inducible double stranded RNA dependent inhibitor, repressor of (P58 repressor) [Danio rerio]
DR_UNI_FL15_C09	CO354027	1.16609	0.197076	0.754216	0.0909816	7.74924	0.597742	1.31313	0.0895391	0.809082	0.0254241	0.69948	0.0730137	1.53138	0.0947186	0.823374	0.0306807	DEAD (Asp-Glu-Ala-Asp) box polypeptide 56 [Danio rerio]
DR_UNI_FL53_C02	EV558381	1.46516	0.217275	0.651335	0.0760362	7.67756	1.10437	0.567841	0.10227	1.13379	0.0618373	0.693175	0.0287979	1.79017	0.113004	0.481388	0.030106	unknown
DR_UNI_FL36_G12	EV564209	1.11708	0.104157	0.997798	0.0699128	7.63331	0.251146	0.842134	0.0145904	0.739033	0.0719097	0.868232	0.0643628	2.57451	0.139934	0.879502	0.0982323	Telomeric repeat binding factor 2 interacting protein 1 (TRF2-interacting telomeric protein Rap1) (hRap1) >gb|AAF72711.1| TRF2-interacting telomeric RAP1 protein [Homo sapiens] >gb|AAH04465.1| TERF2IP protein [Homo sapiens] >gb|AAH05841.1| TERF2IP protein [Homo sapiens] >gb|AAH22428.1| TERF2IP protein [Homo sapiens]
DR_UNI_FL64_A12	EV604077	0.996126	0.13851	0.608222	0.0495701	7.60571	0.466479	0.756849	0.0451216	1.31605	0.124266	1.03143	0.0704154	2.79653	0.124358	0.948515	0.0368145	hypothetical protein LOC327318 [Danio rerio]
DR_UNI_FL62_B07	EV603345	1.42615	0.11555	1.07972	0.0691908	7.58168	0.687082	0.816457	0.050244	0.836726	0.0376858	0.943298	0.0731593	1.79737	0.117624	0.602311	0.0391069	splicing factor, arginine/serine-rich 2 (SC-35) [Danio rerio]
DR_UNI_FL57_D10	EV560034	1.15199	0.0367226	1.12472	0.0708822	7.57903	1.23207	0.960621	0.041813	0.92557	0.0837171	0.672948	0.0824092	0.504724	0.0403259	0.774247	0.0461489	similar to solute carrier family 16, member 7 [Danio rerio]
DR_UNI_FL20_A10	CO351490	0.82898	0.0722811	0.877561	0.0607738	7.54903	0.581589	1.00706	0.0659356	1.12594	0.0786711	0.94672	0.100499	3.68682	0.512644	0.809375	0.0305223	similar to Gastrula zinc finger protein XLCGF57.1 [Danio rerio]
DR_UNI_FL68_A11	EV605850	1.24432	0.197347	1.00166	0.15119	7.54653	2.05498	0.689716	0.0885145	1.06259	0.118457	0.936647	0.0388076	1.62101	0.188417	0.694866	0.0619867	unknown
DR_UNI_FL68_H12	EV606251	1.1689	0.123122	1.01388	0.129775	7.53679	0.321297	0.944931	0.0940766	0.935499	0.0607446	0.722655	0.0583558	1.25811	0.107081	0.768447	0.0237966	similar to TRNA splicing endonuclease 2 homolog (SEN2, S. cerevisiae) [Danio rerio]
DR_UNI_FL17_F10	CO351086	0.650584	0.0634957	0.804121	0.069017	7.52763	0.818434	1.40156	0.125555	0.56847	0.0618517	0.933318	0.0723364	2.91258	0.210318	1.00037	0.0648991	nuclear RNA polymerase I small specific subunit [Mus musculus] >gb|AAG50161.1| nuclear RNA polymerase I small specific subunit Rpa12 [Mus musculus] >gb|AAG50162.1| nuclear RNA polymerase I small specific subunit Rpa12 [Mus musculus] >dbj|BAB22954.1| unnamed protein product [Mus musculus] >dbj|BAB24350.1| unnamed protein product [Mus musculus] >gb|AAH43016.1| 1110014N07Rik protein [Mus musculus]
DR_UNI_FL57_C10	EV559991	1.71362	0.101485	0.860084	0.0358694	7.49203	0.511772	0.950594	0.0412096	1.38545	0.190444	0.516774	0.0254738	0.3923	0.0312489	1.18114	0.102911	17-beta hydroxysteroid dehydrogenase type 3 [Danio rerio]
DR_UNI_FL40_D01	EV854454	0.995179	0.0424646	0.755627	0.0485943	7.44912	0.944758	0.875633	0.070652	1.29748	0.125607	0.986008	0.0462478	2.68643	0.0843502	0.776709	0.0714123	Similar to expressed sequence AW209491 [Danio rerio]
DR_UNI_FL55_B12	EV559103	1.1432	0.0551434	0.924656	0.0944572	7.44495	0.612605	0.923292	0.115768	0.849627	0.0812191	1.02622	0.0719624	0.963925	0.0841241	0.725045	0.0286268	hypothetical protein LOC450072 [Danio rerio]
DR_UNI_FL35_B09	EV563601	1.09821	0.0715422	0.922993	0.0808634	7.43767	0.809609	0.709682	0.070657	0.863307	0.0522746	0.969411	0.0968271	4.90357	0.364427	0.722532	0.0224878	SI:dZ142B24.1 (novel protein similar to human hypothetical protein FLJ11186) [Danio rerio]
DR_UNI_FL44_A09	EV555803	1.4935	0.0748897	1.09929	0.247122	7.43437	0.28777	0.636495	0.0671246	1.49134	0.0693777	0.917415	0.0715773	0.96126	0.129323	0.593673	0.0646694	heat shock 60 kD protein 1 [Danio rerio]
DR_UNI_FL26_B03	CO355081	0.951438	0.0303294	0.655422	0.0377544	7.40863	0.203526	0.613103	0.0881736	1.34669	0.0890004	0.792096	0.0512177	2.59022	0.121157	0.937386	0.0922629	similar to general transcription factor III polypeptide 5 [Rattus norvegicus]
DR_UNI_FL17_G10	CO351111	1.04797	0.0407186	0.869031	0.0452868	7.40488	0.315407	0.731251	0.0239033	0.975501	0.0625039	0.85423	0.0479335	3.39487	0.15786	0.970971	0.0377152	unknown
DR_UNI_FL24_G12	CO354807	0.490902	0.0965218	0.610534	0.122809	7.39925	0.697414	0.909846	0.0407765	0.697285	0.0500349	1.35947	0.174851	1.4578	0.195042	1.9316	0.324918	hypothetical protein XP_692043 [Danio rerio]
DR_UNI_FL61_H08	EV603272	2.07911	0.14659	1.13841	0.038473	7.39784	0.439286	0.888518	0.0582288	1.22853	0.0608548	0.68179	0.0790314	0.550892	0.0402309	0.599592	0.0188715	unknown
DR_UNI_FL60_B07	EV561102	1.07871	0.0667953	0.789064	0.0917275	7.3969	0.597607	0.717199	0.0534462	1.0417	0.0798757	0.855736	0.0941582	2.39281	0.181567	0.738506	0.0507935	similar to piggyBac transposable element derived 4 [Danio rerio]
DR_UNI_FL31_A12	CO355357	0.519177	0.0293973	0.667033	0.0819175	7.38121	0.532471	1.71259	0.399192	0.496387	0.0437534	0.693207	0.0517106	1.71188	0.154188	1.24769	0.0383049	ribosome associated membrane protein 4 [Danio rerio]
DR_UNI_CAND_B10	AY249190	1.63327	0.516742	0.767727	0.166746	7.37936	1.6871	0.532669	0.084737	1.3118	0.340669	0.67448	0.0526471	1.30691	0.167964	0.71128	0.0707989	fem1c
DR_UNI_FL60_G06	EV561361	0.940717	0.164766	0.771048	0.0799228	7.36745	0.297692	0.703301	0.0759163	0.688083	0.111875	0.921375	0.0890032	2.32085	0.105813	0.997152	0.0932027	similar to Rab1-prov protein [Danio rerio]
DR_UNI_FL40_A12	CO351726	0.727098	0.0439333	0.840151	0.0738535	7.31766	0.155291	0.966682	0.0674019	0.850362	0.0258045	0.992954	0.0730242	2.62313	0.0891331	1.14149	0.0709789	ADP-ribosylation factor GTPase activating protein 3 [Danio rerio]
DR_UNI_FL09_E08	CO353036	0.957837	0.179902	0.522132	0.121892	7.29717	0.498056	0.66886	0.113423	1.78981	0.494217	0.878135	0.169028	3.03061	0.262478	0.713581	0.0684441	similar to Heterogeneous nuclear ribonucleoprotein L (hnRNP L) (P/OKcl.14) isoform 3 [Danio rerio]
DR_UNI_FL13_C12	CO353670	2.06093	0.353785	0.967782	0.16917	7.28969	0.985008	0.704365	0.134933	0.460081	0.174945	0.673077	0.0830766	0.90915	0.101349	0.621631	0.148343	similar to MGC80537 protein [Danio rerio]
DR_UNI_FL63_E07	EV854376	3.49212	0.099235	0.932724	0.0711714	7.28075	0.61941	0.999117	0.0515156	3.66993	0.248258	0.564776	0.057473	0.693072	0.0782791	0.635613	0.0316164	ubiquitin carboxyl-terminal esterase L1 (ubiquitin thiolesterase) [Danio rerio]
DR_UNI_FL53_E02	EV558494	1.11515	0.0702416	0.817019	0.0472242	7.23363	0.325023	0.787228	0.036989	1.31395	0.0888376	0.822435	0.0286188	2.01371	0.134254	0.717536	0.0293332	similar to transducin (beta)-like 1 X-linked [Danio rerio]
DR_UNI_FL02_C04	CO349925	0.862095	0.0871422	1.34438	0.144185	7.22146	0.292946	0.798241	0.0322519	0.986111	0.0858758	1.06714	0.0281174	0.480691	0.0312764	0.6921	0.154066	splicing factor 3b, subunit 4 [Danio rerio]
DR_UNI_FL20_F04	CO351579	0.872105	0.126699	0.813323	0.117326	7.15299	0.7065	1.02018	0.128718	0.886807	0.0536092	0.953864	0.0323476	2.03975	0.167367	0.854168	0.104813	similar to Zinc finger, CSL domain containing 2 [Danio rerio]
DR_UNI_FL13_F09	CO353726	1.25898	0.131499	0.63746	0.0761312	7.12779	1.12513	1.00478	0.279052	1.69179	0.439011	0.749643	0.023834	2.07418	0.426804	0.959161	0.0951352	swan [Danio rerio]
DR_UNI_FL39_D11	CO349792	0.625845	0.0966012	1.25948	0.107348	7.10939	0.625652	0.990995	0.0846916	0.481705	0.0461939	1.06205	0.0671646	0.957043	0.0849673	0.866339	0.0545652	similar to Sh3yl1-prov protein [Danio rerio]
DR_UNI_FL21_A02	CO354150	1.90064	0.103611	0.997781	0.0249095	7.0891	0.596885	0.848792	0.0887772	0.905944	0.0274036	0.879757	0.054029	4.30154	0.201392	0.658388	0.0390554	hypothetical protein LOC553598 [Danio rerio]
DR_UNI_FL59_C03	EV560719	0.737667	0.0894637	0.800545	0.0768496	7.07885	0.651403	0.843435	0.0292355	0.833352	0.0794887	1.07027	0.0711051	1.54077	0.132666	1.27787	0.0955415	similar to Transmembrane gamma-carboxyglutamic acid protein 3 precursor (Proline-rich Gla protein 3) (Proline-rich gamma-carboxyglutamic acid protein 3), partial [Danio rerio]
DR_UNI_FL06_F01	CO350742	1.39176	0.202809	1.41568	0.275274	7.05097	1.02002	1.47989	0.148107	0.78677	0.0624475	0.754339	0.0554877	0.911047	0.0692962	0.772333	0.0410587	similar to Polycomb protein Suz12 (Suppressor of zeste 12 protein homolog) isoform 2 [Danio rerio]
DR_UNI_FL04_F02	CO350378	1.30182	0.0839079	0.86851	0.0295703	7.04213	0.248433	0.701426	0.0374288	1.24516	0.0438584	0.773876	0.0325909	1.16376	0.0222257	0.600289	0.0433604	similar to RNA binding motif protein 4 isoform 4 [Danio rerio]
DR_UNI_FL53_C06	EV558417	0.873703	0.0848225	0.981022	0.126198	7.00908	0.736318	0.77909	0.052658	0.644909	0.0774064	1.05609	0.0916947	1.07113	0.117525	1.17047	0.0481626	unknown
DR_UNI_FL10_E08	CO353185	1.28262	0.032864	0.762011	0.0495675	6.99931	1.113	0.623622	0.0415888	1.1714	0.102511	0.838461	0.0752563	2.24052	0.204667	0.909392	0.0328427	similar to splicing factor, arginine/serine-rich 2, interacting protein [Danio rerio]
DR_UNI_FL22_A09	CO354316	1.22803	0.151981	0.80639	0.043821	6.94145	0.926588	0.495125	0.0189326	1.55189	0.160902	1.05516	0.0607058	1.08092	0.0715218	0.688717	0.05164	similar to c-Myc [Danio rerio]
DR_UNI_FL59_A10	EV560659	1.27145	0.110043	0.756879	0.0424398	6.94048	2.80095	0.82691	0.0855078	1.21475	0.0996469	0.705779	0.0594144	1.18137	0.104872	0.644908	0.0540264	similar to tryptophan hydroxylase 2 isoform 2 [Danio rerio]
DR_UNI_FL68_B03	EV605867	2.01027	0.234702	0.891051	0.0451338	6.93123	0.265565	0.580288	0.0380471	1.21776	0.0850792	0.691217	0.046116	1.10638	0.0479926	0.531235	0.027133	zinc finger protein 143 [Danio rerio]
DR_UNI_FL13_A09	CO353622	1.09254	0.0587845	0.987332	0.0594019	6.90857	0.623469	0.625407	0.0707685	0.964687	0.0505932	0.960368	0.0690611	1.11269	0.0381605	0.862293	0.0686414	unknown
DR_UNI_FL25_E11	CO354990	1.12943	0.0619274	1.04798	0.0749623	6.88457	0.492989	0.855206	0.0604976	0.85349	0.0679848	1.01501	0.0893756	3.97832	0.235597	0.805074	0.0575948	5930416I19Rik protein [Mus musculus]
DR_UNI_FL53_F12	EV558573	1.32263	0.337267	1.16748	0.163151	6.88207	0.792709	0.790456	0.0824651	0.931807	0.23283	0.769386	0.0660132	1.58526	0.313952	0.780105	0.0635486	similar to Suppressor of tumorigenicity 14 (Epithin) [Danio rerio]
DR_UNI_FL04_D05	CO350322	1.41947	0.0797102	0.963274	0.100494	6.88042	1.19896	0.489362	0.0341162	0.974813	0.0624507	0.603342	0.0334454	1.46954	0.108545	0.438269	0.0767527	similar to SI:dZ125J23.11 (Gypsy polyprotein) [Danio rerio]
DR_UNI_FL68_B06	EV605882	0.831167	0.090895	0.670254	0.0684858	6.8782	0.796062	1.20664	0.129049	0.776506	0.109113	1.04747	0.0627125	2.63641	0.193479	0.820059	0.0755295	nucleolar complex associated 4 homolog [Danio rerio]
DR_UNI_FL55_H06	EV559386	1.08352	0.0817463	0.730503	0.0430303	6.86483	0.661898	0.698	0.089053	2.10963	0.255428	0.929482	0.0324555	3.32989	0.437634	0.889421	0.0813197	similar to Protein C20orf172 [Bos taurus]
DR_UNI_FL18_E12	CO351242	1.17363	0.039836	0.82461	0.0536687	6.854	1.1432	0.887183	0.0280038	1.0573	0.084172	0.890048	0.0639049	1.35573	0.198644	0.603204	0.0796232	unknown
DR_UNI_FL34_D03	EV563319	1.20783	0.0804694	0.962477	0.0652376	6.8223	0.289457	0.769295	0.0835433	0.827884	0.0766452	0.894709	0.0596582	3.90602	0.133885	0.633941	0.0423255	eukaryotic translation initiation factor 4, gamma 2a [Danio rerio]
DR_UNI_FL57_H02	EV560177	1.27404	0.107485	0.965282	0.0735017	6.82099	0.582242	1.42965	0.159149	1.04197	0.125823	0.763855	0.0555037	0.819152	0.0440897	0.800251	0.0615362	similar to insulin-like growth factor 2 mRNA-binding protein 2 isoform 2 [Danio rerio]
DR_UNI_FL16_B06	CO350836	0.980353	0.0737492	1.10897	0.11834	6.79743	0.547355	0.819281	0.0922996	0.844992	0.0659384	1.02709	0.0628175	1.09249	0.162517	1.04821	0.137794	similar to interferon-inducible protein Gig2 [Danio rerio]
DR_UNI_FL28_H10	CO355725	1.95174	0.162083	0.794112	0.023256	6.71453	0.646081	0.572611	0.0248535	1.2278	0.0346352	0.49978	0.0173181	1.96233	0.134007	0.514541	0.0434572	similar to phosphatidylinositol 4-kinase type II [Danio rerio]
DR_UNI_FL68_D06	EV605995	0.773486	0.138956	0.677864	0.211767	6.71153	1.95365	1.20933	0.375766	0.932627	0.299753	0.609489	0.0768807	1.41215	0.0970549	0.49862	0.0504329	similar to diptheria toxin resistance protein required for diphthamide biosynthesis (Saccharomyces)-like 2 (predicted) [Danio rerio]
DR_UNI_FL57_B11	EV559910	0.904953	0.174621	0.988676	0.182432	6.70564	0.830091	1.25689	0.214799	0.655912	0.0587932	0.765676	0.0924941	0.884629	0.0935133	2.52922	0.39606	G protein-coupled receptor 160 [Xenopus tropicalis]
DR_UNI_FL19_F05	CO351409	1.04588	0.0722631	0.719005	0.0450456	6.68703	0.68108	0.740945	0.0380327	1.1981	0.0602436	0.866809	0.079802	4.06357	0.301183	0.791604	0.0642195	unknown
DR_UNI_FL53_H04	EV558643	1.2674	0.0995422	0.830887	0.0962726	6.6293	0.407392	0.963697	0.0988828	0.53064	0.271797	0.992491	0.149888	1.83145	0.223662	0.559197	0.0671366	paraxis [Danio rerio]
DR_UNI_FL19_C11	CO351363	0.942969	0.0766527	0.779764	0.0591442	6.60371	0.678011	0.798948	0.0677938	1.02096	0.112618	0.97259	0.117294	1.93958	0.177145	1.0173	0.0381077	adenine phosphoribosyl transferase [Danio rerio]
DR_UNI_FL65_A02	EV604463	0.920326	0.123628	1.10277	0.0418029	6.59537	0.300958	0.840766	0.095666	0.621158	0.0495078	0.716971	0.0481273	2.47883	0.167998	0.511972	0.0308559	cell division cycle associated 8-like [Danio rerio]
DR_UNI_FL55_G02	EV559319	0.880417	0.112194	0.781892	0.0566305	6.59493	0.755937	0.744852	0.0953004	1.2458	0.0623774	0.882375	0.0965114	2.89053	0.230634	0.866093	0.0431048	class I helical cytokine receptor member 2 [Tetraodon nigroviridis]
DR_UNI_FL39_E07	CO350287	1.23555	0.0596472	0.965574	0.0214829	6.57706	0.298975	0.817443	0.040925	1.03637	0.0535861	0.835155	0.00874109	1.5777	0.0527638	0.715791	0.0551939	similar to Anaphase promoting complex subunit 5 [Danio rerio]
DR_UNI_FL16_G01	CO350931	0.937126	0.0480411	1.12443	0.0786518	6.55437	0.429263	0.839405	0.0339731	1.01249	0.0138704	0.875197	0.0580989	2.42478	0.0880532	0.733738	0.0384223	epsilon1-COP [Bos taurus]
DR_UNI_FL58_D10	EV560387	0.997769	0.0554078	0.815679	0.0758358	6.54483	0.547549	0.939052	0.0443081	1.08483	0.0366705	0.790042	0.0569912	1.61738	0.130472	0.695216	0.0129447	similar to Dihydrouridine syn...
DR_UNI_FL31_B08	CO355704	0.55746	0.071595	0.872281	0.0499162	6.54224	0.345038	1.30571	0.128002	0.871036	0.118048	0.979876	0.0423941	3.05635	0.210834	0.60106	0.0542953	similar to Nucleosome assembly protein 1-like 4 (Nucleosome assembly protein 2) (NAP2), partial [Danio rerio]
DR_UNI_FL46_E08	EV556445	1.31509	0.133244	1.01546	0.118097	6.52022	0.528666	1.01192	0.0863968	1.12371	0.174105	0.914188	0.108811	0.734784	0.111061	0.790416	0.068249	similar to avidin [Danio rerio]
DR_UNI_FL39_D09	EV854404	1.04998	0.0666158	0.911917	0.088492	6.50921	0.624027	0.660497	0.0713481	0.788153	0.0454801	1.23565	0.167208	2.3136	0.175487	0.675735	0.0502676	similar to euchromatic histone methyltransferase 1 isoform 2, partial [Danio rerio]
DR_UNI_FL10_G12	CO353229	0.842033	0.211021	0.750637	0.244958	6.47579	0.607838	0.628445	0.0741727	0.796668	0.0742354	0.820376	0.072395	1.76907	0.147824	0.782672	0.146916	hypothetical protein LOC450057 [Danio rerio]
DR_UNI_FL24_F12	CO354780	1.68012	0.224924	0.512673	0.0516871	6.46632	0.218241	0.447656	0.0162752	2.99169	0.193038	0.681592	0.0213612	1.47416	0.0934394	0.717976	0.0168075	similar to solute carrier family 39 (zinc transporter), member 8 [Danio rerio]
DR_UNI_FL05_F02	CO350557	0.907816	0.0963807	0.697296	0.0310363	6.44326	0.194501	0.916101	0.0649178	1.03566	0.0435032	0.933235	0.0350138	2.28236	0.0528337	0.909892	0.0640612	hypothetical protein LOC445166 [Danio rerio]
DR_UNI_FL08_E01	CO352852	1.00515	0.0914882	0.620507	0.0352381	6.43722	0.442922	0.903105	0.045127	1.07669	0.0559874	0.94877	0.046167	3.26135	0.185502	0.791536	0.0246552	similar to polycomb group ring finger 5 [Danio rerio]
DR_UNI_FL67_G02	EV605654	1.05671	0.266923	0.805095	0.118515	6.42948	0.468734	0.89998	0.0806329	0.727329	0.167	0.8898	0.0900897	2.53311	0.144931	0.809218	0.0647507	similar to TAFI48 protein [Rattus norvegicus]
DR_UNI_FL01_B02	CO349735	1.29679	0.117354	1.09893	0.0707347	6.4268	0.65172	0.842208	0.0472509	1.12804	0.102264	0.952993	0.0634173	0.994105	0.068277	0.847764	0.0515364	unknown
DR_UNI_FL25_H04	CO355042	1.05346	0.0471092	0.853911	0.0289686	6.40674	0.543456	0.949064	0.102566	1.16836	0.0606415	1.0331	0.0811772	0.669093	0.0483324	0.879821	0.107351	similar to Vacuolar proton translocating ATPase 116 kDa subunit a isoform 2 (V-ATPase 116-kDa isoform a2) (Immune suppressor factor J6B7) isoform 3 [Danio rerio]
DR_UNI_FL64_A10	EV604062	0.946092	0.0888144	0.797828	0.102191	6.39959	0.491799	0.899106	0.0906222	0.790305	0.0885976	0.988389	0.0754252	2.21589	0.159642	0.954211	0.0448902	hypothetical protein LOC553396 [Danio rerio]
DR_UNI_FL59_F11	EV560950	0.891625	0.136827	0.584081	0.0859136	6.39827	0.184082	0.305692	0.035364	1.06652	0.254927	1.41042	0.247135	2.45578	0.234531	0.429647	0.0481324	similar to poliovirus receptor-related 4 [Danio rerio]
DR_UNI_FL01_H11	CO349878	0.979288	0.0660585	0.474648	0.0177207	6.37249	0.74117	0.89483	0.05632	1.32915	0.0559706	0.573164	0.0468709	1.57214	0.0277032	0.761138	0.0559075	hypothetical protein LOC393232 [Danio rerio]
DR_UNI_FL52_A11	EV558040	0.653341	0.0603144	0.749078	0.0769047	6.36381	0.595739	0.597616	0.117469	1.17087	0.248398	1.73124	0.209027	1.46162	0.109924	0.76749	0.0699527	low density lipoprotein receptor-related protein associated protein 1 [Danio rerio]
DR_UNI_FL56_C12	EV559557	1.10622	0.223569	0.899149	0.0841021	6.34586	1.01854	0.849797	0.11218	0.908458	0.0779692	0.826092	0.0726609	2.02664	0.223335	0.711529	0.0665707	similar to zinc finger protein [Danio rerio]
DR_UNI_FL59_E09	EV560851	0.788759	0.122017	0.902293	0.131052	6.30168	0.310098	1.01454	0.10933	0.730819	0.0876057	1.07024	0.0563279	1.86935	0.147297	0.862259	0.0508338	hypothetical protein LOC553568 [Danio rerio]
DR_UNI_FL16_C07	CO350862	0.553198	0.036617	0.644727	0.0331413	6.28956	0.476193	1.10414	0.0374955	0.583987	0.0415738	1.03817	0.07824	1.08314	0.0952212	1.05892	0.0269328	similar to NOD2 protein [Danio rerio]
DR_UNI_FL40_D12	EV854489	0.811279	0.0926445	0.623664	0.0954433	6.28746	0.495844	0.534269	0.0338148	1.28852	0.0912942	0.963697	0.0924556	1.36625	0.143042	0.975058	0.0786926	unknown
DR_UNI_FL67_B09	EV605370	0.913797	0.214262	0.995158	0.116721	6.28029	0.493682	0.954002	0.0864358	0.576952	0.0766112	1.1182	0.112055	3.04041	0.268039	0.805549	0.0508073	hypothetical protein XP_682853 [Danio rerio]
DR_UNI_FL54_E06	EV558847	1.20409	0.108902	1.39364	0.0670602	6.27537	0.727221	0.942585	0.0987128	0.833267	0.0943961	0.920677	0.0510299	0.798015	0.044208	0.714457	0.0337814	kinesin-like protein Surhe [Danio rerio]
DR_UNI_FL37_E10	EV564504	0.776439	0.0781527	0.932167	0.0165826	6.2544	0.488303	1.28901	0.0177691	1.01898	0.0568453	0.906242	0.0524692	2.91717	0.219552	0.602038	0.0150103	similar to Nucleosome assembly protein 1-like 4 (Nucleosome assembly protein 2) (NAP2), partial [Danio rerio]
DR_UNI_FL16_E07	CO350896	1.48133	0.180715	0.68977	0.114641	6.2386	0.233758	0.431239	0.0531716	1.69678	0.134315	0.715997	0.0553513	3.33201	0.114346	0.618074	0.0401311	similar to Fetal brain protein 239 (239FB), partial [Danio rerio]
DR_UNI_FL53_D02	EV558455	0.880567	0.0877789	0.834392	0.0336849	6.23005	0.704372	1.21629	0.106174	0.726225	0.0607966	1.06849	0.0251902	2.1001	0.0779845	0.688654	0.0708547	hypothetical protein XP_700002 [Danio rerio]
DR_UNI_FL14_G09	CO353931	1.07339	0.035694	0.591308	0.021477	6.21429	1.07079	0.665392	0.0344819	1.30174	0.0815546	0.904567	0.0910959	1.29816	0.0928262	0.645685	0.0402227	similar to tRNA isopentenyltransferase 1 isoform 1 [Danio rerio]
DR_UNI_FL60_F08	EV561328	1.10722	0.0858388	1.03393	0.0593554	6.2123	0.311123	0.867384	0.0702047	0.947149	0.0364428	0.815709	0.00952214	1.97021	0.064167	0.597773	0.0288255	similar to twinkle [Danio rerio]
DR_UNI_FL31_H06	CO356417	1.33832	0.171284	0.802518	0.0539283	6.1813	0.513393	1.00537	0.0786126	0.966092	0.0332587	1.03674	0.063858	2.98134	0.164446	0.672969	0.0479349	similar to Ubiquitin-like 1 (sentrin) activating enzyme E1B isoform 1 [Danio rerio]
DR_UNI_FL57_F05	EV560100	1.35856	0.12361	1.22797	0.0379146	6.18067	0.413452	1.11561	0.056568	0.818752	0.0865584	0.889401	0.0405176	0.637619	0.0420844	0.67542	0.0439107	unknown
DR_UNI_FL22_B07	CO354330	1.08154	0.0405894	1.10542	0.103969	6.14816	0.238633	1.10649	0.0623467	0.701331	0.042866	0.836386	0.0612088	1.06208	0.0863242	0.698079	0.0350275	similar to nucleolar RNA-associated protein alpha [Rattus norvegicus]
DR_UNI_FL53_A11	EV558313	0.879754	0.0534809	0.72338	0.052887	6.12965	0.28333	0.660389	0.110095	1.4392	0.0643768	0.936599	0.0586711	2.88668	0.0815618	0.947918	0.0353619	E74-like factor 2 (ets domain transcription factor) [Danio rerio] >gb|AAH56554.1| E74-like factor 2 (ets domain transcription factor) [Danio rerio]
DR_UNI_FL60_C03	EV561159	1.19403	0.150367	0.877363	0.0264129	6.12686	0.626046	0.963695	0.0865384	1.09449	0.0964625	0.685413	0.0460933	3.15849	0.186898	0.807826	0.0246483	hypothetical protein XP_689328 [Danio rerio]
DR_UNI_FL01_D01	CO349770	1.41953	0.161086	0.631006	0.0335635	6.12328	0.550974	0.634501	0.0501385	1.66856	0.0924039	0.699057	0.0655809	1.74922	0.220083	0.716897	0.0683852	phosphotriesterase related [Mus musculus] gi|3914500|sp|Q60866|PTER_MOUSE PHOSPHOTRIESTERASE RELATED
DR_UNI_FL04_E06	CO350352	0.720552	0.0353016	1.03371	0.0342441	6.1202	0.349114	2.31126	0.329357	0.766472	0.0569524	0.898932	0.0471446	0.445525	0.0170432	1.18946	0.0411022	similar to Vigilin (High density lipoprotein-binding protein) (HDL-binding protein) [Danio rerio]
DR_UNI_FL67_H10	EV605793	1.3477	0.410897	1.19932	0.146013	6.11961	0.621627	0.987139	0.079732	0.836525	0.0807144	0.736163	0.0669844	1.0243	0.0754519	0.952235	0.0794312	NO145 protein [Xenopus laevis]
DR_UNI_FL68_G07	EV606173	1.29731	0.327799	1.51991	0.176127	6.119	0.689918	0.964849	0.1177	0.680972	0.0901253	0.893555	0.0571169	1.00562	0.0251763	0.60337	0.0350816	ZPA domain containing protein [Danio rerio]
DR_UNI_FL34_C09	EV563307	0.991214	0.038157	1.11807	0.0561821	6.08869	0.439696	0.834134	0.0544373	0.658274	0.0340748	1.25544	0.162231	1.52903	0.0583262	0.618981	0.0261206	similar to translokin, partial [Danio rerio]
DR_UNI_FL25_B04	CO354886	0.873669	0.0594026	0.884215	0.0377601	6.07266	0.646558	1.61192	0.544533	0.443652	0.0334919	0.6372	0.0318553	3.49345	0.231052	2.22378	0.563159	similar to Apolipoprotein D precursor (Apo-D) (ApoD) [Danio rerio]
DR_UNI_FL66_E06	EV605076	1.34047	0.108236	1.10773	0.0742118	6.04675	0.232225	2.06207	0.210978	0.895551	0.0175371	0.774457	0.0716944	0.690168	0.0659794	0.654036	0.0762826	similar to Transcription elongation factor A (SII) 1 [Danio rerio]
DR_UNI_FL01_H05	CO349870	0.821772	0.0783275	0.497801	0.0380272	6.04255	0.318923	1.18486	0.0968326	1.05109	0.0430561	0.668572	0.0497538	1.63574	0.100571	0.663723	0.0335855	similar to odorant response abnormal 4, partial [Danio rerio]
DR_UNI_FL17_C03	CO351009	1.14182	0.131161	0.84217	0.0359202	6.02043	0.692031	0.654869	0.044443	1.35058	0.0617419	0.981468	0.0585592	1.36273	0.0671141	0.780286	0.0414012	similar to alpha-tubulin isotype M-alpha-2 isoform 1 [Danio rerio]
DR_UNI_FL20_B03	CO351499	1.02778	0.0640471	0.72715	0.059025	5.99459	0.379035	0.788609	0.080416	1.29109	0.0846494	0.888082	0.0380659	2.86364	0.182855	0.470961	0.0428149	similar to Ras association (RalGDS/AF-6) domain family 6 isoform a [Danio rerio]
DR_UNI_FL38_F03	EV564864	1.04029	0.0928475	1.12238	0.0462943	5.98219	0.644816	1.01822	0.0682957	0.792211	0.0449035	0.887295	0.0609549	1.7117	0.0799809	0.766372	0.0335166	similar to superkiller viralicidic activity 2-like 2 [Danio rerio]
DR_UNI_FL58_A10	EV560256	1.44265	0.15348	0.836096	0.0403969	5.96713	0.240782	0.669162	0.0607645	1.40829	0.12857	0.920732	0.0722447	3.25424	0.109126	0.818487	0.0455059	similar to peptidylprolyl isomerase (cyclophilin)-like 4 [Danio rerio]
DR_UNI_FL34_B04	EV563261	0.445211	0.0323587	0.962458	0.0253762	5.96527	0.529735	0.860642	0.0822822	0.499793	0.0120452	1.40412	0.117989	1.23236	0.0933687	1.19625	0.102393	tripeptidyl-peptidase I [Canis familiaris]
DR_UNI_FL12_E05	CO353509	0.415799	0.037157	1.2575	0.0511935	5.95007	0.4472	0.855273	0.0749656	0.512963	0.0286293	0.929133	0.0545486	1.85582	0.162482	0.790372	0.105759	similar to CG16965-PA [Danio rerio]
DR_UNI_FL52_B12	EV558074	0.635308	0.037252	1.0258	0.0299623	5.94312	0.346842	0.81193	0.0485168	0.965861	0.054451	1.09757	0.0805923	2.21731	0.0853809	0.869776	0.0858358	similar to BRCA1 associated protein [Danio rerio]
DR_UNI_FL67_H01	EV605727	0.825495	0.0481532	1.21662	0.126998	5.93493	0.656686	0.937515	0.0324048	0.847589	0.076994	1.0226	0.0880258	3.12264	0.338404	0.664699	0.0912485	similar to Tubulin tyrosine ligase-like protein 4 [Danio rerio]
DR_UNI_FL62_E07	EV603485	1.1676	0.0736745	0.864159	0.0442844	5.92137	0.474111	1.74076	0.39067	0.691789	0.0359097	0.585539	0.03307	0.393599	0.0430091	2.67721	0.578487	carboxypeptidase A [Danio rerio]
DR_UNI_FL17_C06	CO351015	1.13587	0.105238	0.990594	0.0909839	5.91431	0.276464	1.19109	0.117239	0.625558	0.0450275	0.852907	0.0277849	3.8867	0.173477	0.561501	0.031028	similar to spindlin-like protein 2 (SPIN2) [Danio rerio]
DR_UNI_FL67_B05	EV605347	0.676258	0.0631139	0.725805	0.0789332	5.90477	0.283492	1.0019	0.0903754	1.33218	0.224102	1.60587	0.190482	0.996766	0.0593711	1.02109	0.132988	similar to High mobility group protein 4 (HMG-4) (High mobility group protein 2a) (HMG-2a) [Danio rerio]
DR_UNI_FL43_C10	EV555614	1.91936	0.0864051	1.42092	0.126529	5.89971	1.00837	1.2922	0.128355	0.932178	0.0363474	0.605983	0.0549281	0.472164	0.0425316	0.58171	0.0286254	hypothetical protein LOC393273 [Danio rerio]
DR_UNI_FL56_B05	EV559495	0.881417	0.127398	0.912069	0.0522596	5.88935	0.398138	0.878565	0.109232	2.11491	0.603525	0.997564	0.140066	1.18437	0.1056	1.00796	0.101741	similar to Pyridoxal phosphate phosphatase (PLP phosphatase) [Danio rerio]
DR_UNI_FL16_E12	CO350905	0.796691	0.0722823	0.900794	0.0536514	5.88798	0.416728	0.731388	0.159736	0.865505	0.0762568	0.99113	0.042561	1.46483	0.0497803	1.01922	0.154076	unknown
DR_UNI_FL39_B09	EV565108	1.65398	0.036292	0.892496	0.0400354	5.86753	0.411627	0.647511	0.0248717	1.2739	0.0880434	0.753962	0.0323096	1.426	0.10816	0.657848	0.0414305	Zinc finger protein 198 >dbj|BAB31008.1| unnamed protein product [Mus musculus]
DR_UNI_FL17_B08	CO351000	0.352626	0.0165917	1.17875	0.0300587	5.85616	0.382414	1.9099	0.048272	0.271337	0.0170009	0.802759	0.0514377	0.717015	0.0213162	1.99913	0.0594661	enolase 2 [Danio rerio]
DR_UNI_FL54_E03	EV558835	0.678099	2.35659	1.03133	0.0767614	5.85074	0.5343	0.824919	0.0798093	0.885408	0.085805	0.770289	0.0658406	1.2709	0.0522122	0.557361	0.0566638	arginyl-tRNA synthetase [Danio rerio]
DR_UNI_FL03_B11	CO350092	1.68176	0.118244	0.997793	0.164504	5.82975	0.84561	0.671647	0.048424	1.12451	0.0820813	0.791082	0.0821815	0.95523	0.118995	0.725775	0.0275203	unknown
DR_UNI_FL27_E12	CO355389	2.08443	0.326611	0.669934	0.103332	5.82839	0.622272	0.317021	0.0598848	1.0869	0.0416274	0.584249	0.0739711	2.19281	0.153575	0.404812	0.0149211	cold inducible RNA binding protein [Danio rerio]
DR_UNI_FL55_C07	EV559154	0.989978	0.121898	0.562017	0.0576044	5.82819	0.4396	0.730801	0.035288	1.44181	0.0520194	0.937868	0.0894328	1.86622	0.049131	0.928005	0.0598179	retinitis pigmentosa 2 (X-linked recessive) [Danio rerio]
DR_UNI_FL08_A09	CO352775	1.27687	0.0960089	0.722608	0.0729675	5.82396	0.773607	0.858238	0.104949	1.28533	0.16993	0.75769	0.046569	2.48397	0.163581	0.672825	0.0557457	unknown
DR_UNI_FL55_D08	EV559223	1.03005	0.0383014	0.977713	0.0174639	5.80461	0.331054	1.09557	0.13163	0.866274	0.061281	0.824354	0.0702312	1.25725	0.0707509	0.831261	0.052643	solute carrier family 35, member C2 [Danio rerio]
DR_UNI_FL06_C08	CO350665	0.727442	0.041351	0.807092	0.105378	5.78736	0.380208	1.44841	0.248329	0.811914	0.0340632	1.04087	0.223051	1.4625	0.252321	1.10235	0.19279	lectin, mannose-binding 2-like [Danio rerio]
DR_UNI_FL53_A04	EV558288	1.09976	0.0909894	0.939265	0.0777342	5.78416	0.415824	0.564946	0.0442807	1.0331	0.102629	0.925586	0.0464475	3.33866	0.138655	0.692834	0.0491659	similar to F-box/LRR-repeat protein 10 (F-box and leucine-rich repeat protein 10) (F-box protein FBL10) (JEMMA protein) (CXXC finger protein 2) (Protein containing CXXC domain 2) isoform 2 [Danio rerio]
DR_UNI_FL54_A06	EV558693	1.05704	0.0408497	0.550636	0.116624	5.77577	0.269421	0.654499	0.102778	1.01747	0.064305	0.959594	0.087275	2.14822	0.092412	0.739906	0.0355118	exosome component 8 [Danio rerio]
DR_UNI_FL63_D01	EV854373	1.11725	0.0671492	0.914639	0.0155611	5.74653	0.486113	0.789243	0.0508827	1.03717	0.115833	0.896465	0.0558986	1.74434	0.211721	0.619069	0.0388915	DNA methyltransferase [Danio rerio]
DR_UNI_FL07_C03	CO352653	1.17955	0.0864631	1.42061	0.233511	5.7277	1.1119	0.852784	0.0276416	0.894586	0.0479412	0.77468	0.0427976	2.97494	0.23915	0.695135	0.0248566	PRP3 pre-mRNA processing factor 3 homolog [Danio rerio]
DR_UNI_FL16_F06	CO350918	0.473778	0.0226505	1.3704	0.0509611	5.6986	0.261429	0.73405	0.0676544	0.762312	0.0305618	1.04873	0.0465145	0.970984	0.0529813	1.17573	0.119728	unknown
DR_UNI_FL06_C09	CO350666	0.295728	0.0349561	0.79792	0.191225	5.69727	0.338964	0.956229	0.385283	0.323182	0.0817898	0.634067	0.235113	1.18963	0.695726	1.09981	0.231721	basic leucine zipper and W2 domains 2 [Danio rerio]
DR_UNI_FL04_A04	CO350249	0.93794	0.0916166	0.499645	0.0343201	5.69713	0.202911	0.679174	0.0609839	1.45522	0.219462	0.928666	0.0399133	1.86666	0.042645	0.712272	0.0408781	similar to MGC84354 protein [Danio rerio]
DR_UNI_FL03_G06	CO350212	1.28908	0.11675	0.810134	0.0209731	5.66937	0.38545	0.65049	0.0729996	1.49922	0.0936514	0.765318	0.0442288	2.26569	0.104213	0.785766	0.0815097	similar to transcription elongation factor B (SIII), polypeptide 2 [Danio rerio]
DR_UNI_FL14_G06	CO353926	1.35867	0.178148	0.6034	0.0729773	5.66661	0.555798	0.73955	0.108449	1.28368	0.189087	0.882906	0.112907	2.57131	0.197475	0.794511	0.0563771	hypothetical protein LOC503765 [Danio rerio]
DR_UNI_FL28_D01	CO355584	0.881082	0.0992931	1.14215	0.0983271	5.66311	0.434395	1.15211	0.170205	0.569255	0.0581994	1.0155	0.0782703	1.70305	0.0528018	0.642514	0.0627933	MGC68939 protein [Xenopus laevis]
DR_UNI_FL61_F11	EV603205	0.943308	0.0495548	0.959469	0.158745	5.65491	0.54687	0.946694	0.171781	0.767833	0.0715603	1.19648	0.135092	2.5865	0.138821	0.994178	0.0262558	DEAD (Asp-Glu-Ala-Asp) box polypeptide 27 [Danio rerio]
DR_UNI_FL53_A09	EV558308	0.717048	0.119289	0.979508	0.165656	5.65274	0.613996	1.04461	0.313711	0.541555	0.02631	0.885239	0.133408	2.30047	0.135979	0.935203	0.260773	similar to Plod-prov protein [Danio rerio]
DR_UNI_FL45_H11	EV556284	1.16787	0.075331	0.851923	0.0544382	5.61429	0.558925	0.864373	0.0655683	0.945141	0.0532499	0.774395	0.0845759	1.4174	0.0854086	0.618583	0.0232358	DnaJ (Hsp40) homolog, subfamily B, member 11 [Danio rerio]
DR_UNI_FL67_B02	EV605332	0.918268	0.121175	0.884393	0.0509251	5.60041	0.431453	1.06318	0.141903	0.877258	0.160438	0.995979	0.0903309	3.49548	0.0984739	0.738012	0.0202529	hypothetical protein LOC447855 [Danio rerio]
DR_UNI_FL56_B08	EV559516	1.34967	0.199515	0.947691	0.208365	5.56888	0.791556	0.509326	0.0840264	1.15941	0.170521	0.780734	0.0689307	2.92389	0.264269	0.715938	0.064779	unknown
DR_UNI_FL17_A03	CO350972	0.782568	0.0509265	1.52125	0.0963355	5.56486	0.213172	1.83383	0.276713	0.5223	0.0256007	1.07577	0.0248774	0.907564	0.0316344	0.644139	0.0318881	hypothetical protein LOC574007 [Danio rerio]
DR_UNI_FL03_B09	CO350088	1.03347	0.0581139	1.27129	0.0891619	5.55452	0.548575	0.884632	0.0951422	0.596747	0.0655741	0.829616	0.0559546	1.39976	0.0609694	0.502711	0.0192053	one-eyed pinhead [Danio rerio]
DR_UNI_FL39_D10	EV854406	0.80706	0.0880694	0.911705	0.0883008	5.55439	0.369879	1.03276	0.0491692	0.550211	0.0420856	1.30529	0.121415	1.56551	0.149495	0.799808	0.038098	similar to Translocating chain-associating membrane protein [Danio rerio]
DR_UNI_FL15_A04	CO353957	1.86807	0.277355	0.747104	0.092086	5.54789	0.264774	0.981194	0.109513	1.39265	0.065981	0.757777	0.0542813	0.746898	0.0128157	0.72284	0.085629	cyclin G1 [Danio rerio]
DR_UNI_FL67_E11	EV605568	1.18556	0.106763	0.627957	0.0464397	5.54699	0.539488	0.610843	0.0939547	1.57019	0.135158	0.776411	0.0603678	2.46123	0.130844	0.757926	0.073421	ash2l2 [Homo sapiens]
DR_UNI_FL24_A08	CO354669	1.08687	0.116229	1.03623	0.108925	5.54558	1.31892	0.882934	0.110848	0.934702	0.078054	0.748855	0.0615125	2.59626	0.162152	0.751154	0.0685157	unknown
DR_UNI_FL06_E06	CO350721	0.530938	0.0883427	1.14415	0.181261	5.5379	0.502452	0.758855	0.0298994	0.641436	0.0733395	0.806557	0.0621515	1.57358	0.105415	1.56759	0.0916654	unknown
DR_UNI_FL62_G12	EV603600	0.807239	0.109168	1.29464	0.125004	5.51914	0.31902	0.668303	0.0435016	0.768512	0.0399938	1.22989	0.25038	1.7941	0.155432	0.884009	0.0709359	unknown
DR_UNI_FL07_C11	CO352670	0.997466	0.0454584	0.58406	0.0302885	5.51193	0.458824	0.977087	0.0988858	0.935463	0.0418988	0.519298	0.0206039	2.39778	0.112923	0.987554	0.0543387	fragile X mental retardation, autosomal homolog 2 [Danio rerio]
DR_UNI_FL21_D11	CO354231	0.792803	0.031182	0.913276	0.0790294	5.50307	0.310025	0.9273	0.0449488	0.998714	0.0754823	1.39835	0.175322	2.60696	0.125714	0.84927	0.0636985	CTP synthase [Danio rerio]
DR_UNI_FL01_A03	CO349714	0.863588	0.124427	0.817021	0.0608247	5.49457	0.335197	0.701968	0.0341383	1.21562	0.0703523	0.885758	0.0439879	3.66154	0.130396	0.771946	0.0965147	hypothetical protein XP_687001 [Danio rerio]
DR_UNI_FL60_B12	EV561141	1.26031	0.168575	1.1824	0.144822	5.47134	0.414014	0.609981	0.0369579	1.06228	0.0433373	0.974816	0.037767	1.20007	0.141675	0.830162	0.0468527	embryonic ectoderm development [Xenopus laevis]
DR_UNI_FL05_E08	CO350537	1.47228	0.149339	0.639955	0.0672735	5.4668	0.601199	0.507133	0.0335196	1.86262	0.0917976	0.730967	0.0364154	1.43072	0.109719	0.656808	0.0335614	(Q13227) G protein pathway suppressor 2 (GPS2 pr
DR_UNI_FL37_D10	EV564462	0.733202	0.0343719	1.0346	0.195513	5.45634	0.327995	0.872004	0.0534705	1.18716	0.0567584	0.934471	0.0760241	2.78532	0.0927461	0.91026	0.0377594	similar to retinoblastoma-associated protein 140 [Danio rerio]
DR_UNI_FL55_D01	EV559189	0.463755	0.0694514	3.23893	0.855192	5.45022	0.321736	1.02824	0.0473673	0.377278	0.0549149	1.28367	0.121512	0.581842	0.0573868	0.960109	0.10727	unknown
DR_UNI_FL53_G06	EV558604	0.727229	0.0279147	1.111	0.0970249	5.44422	0.084308	1.39895	0.155632	0.65911	0.0300506	0.88589	0.0384398	0.961841	0.0343875	1.14028	0.0365064	hypothetical protein LOC201895 [Danio rerio]
DR_UNI_FL07_A07	CO352623	0.908139	0.0684333	0.799157	0.1462	5.41972	0.846198	0.960066	0.123199	1.22127	0.161185	0.665354	0.0560427	1.57179	0.157577	0.816543	0.0663205	unknown
DR_UNI_FL42_C06	EV555328	0.930373	0.149417	0.840874	0.0550421	5.41784	0.297862	0.855866	0.136235	0.921663	0.0658433	0.991092	0.0324139	3.07604	0.231445	0.759323	0.0643978	similar to defective in sister chromatid cohesion homolog 1 [Danio rerio]
DR_UNI_FL67_D09	EV605490	1.11811	0.170336	0.594557	0.0682721	5.41664	0.185051	0.568358	0.0633521	1.66867	0.168644	0.962144	0.0908774	2.06163	0.173845	0.827431	0.0733644	similar to splicesome-associated factor 61 [Danio rerio]
DR_UNI_FL64_F03	EV854393	1.24983	0.1973	0.531698	0.0803095	5.40725	0.291033	1.06255	0.0933899	0.775139	0.112342	0.554312	0.0687438	1.55713	0.126898	0.855808	0.158939	SH3-domain GRB2-like 1a [Danio rerio]
DR_UNI_FL19_B02	CO351328	1.04336	0.0867839	0.815844	0.0606445	5.40692	0.485538	0.874209	0.123429	1.02886	0.0542478	0.723226	0.111908	3.41989	0.210769	0.618792	0.0232393	unknown
DR_UNI_FL47_H04	EV556857	1.18628	0.106224	1.27849	0.0636559	5.39717	0.328975	0.972826	0.108179	0.877847	0.0607642	0.792634	0.0663838	0.985223	0.0603606	0.598411	0.0540596	hypothetical protein LOC449810 [Danio rerio]
DR_UNI_FL56_F08	EV559706	1.12946	0.094171	0.993914	0.0586736	5.39214	0.485302	1.10725	0.0134952	0.732467	0.0599332	0.700503	0.0523219	1.13092	0.0995986	0.958134	0.0745371	bridging integrator 2 [Danio rerio]
DR_UNI_FL18_C04	CO351181	2.9465	0.209087	0.503308	0.0253789	5.37687	0.351228	0.365099	0.135175	3.5251	0.0874564	0.375964	0.0529672	1.01198	0.0683497	0.862036	0.0811653	similar to hematological and neurological expressed 1 [Danio rerio]
DR_UNI_FL02_H11	CO350045	1.03845	0.0839182	0.980406	0.0830741	5.37377	0.660406	0.520758	0.0655816	0.920659	0.05906	0.869045	0.137333	2.15115	0.126649	0.608237	0.0730106	SMT3 suppressor of mif two 3 homolog 1 [Danio rerio]
DR_UNI_FL01_G03	CO349846	1.29054	0.0844085	0.528664	0.0581638	5.3705	0.567766	0.296052	0.0306228	1.33723	0.0452257	0.67835	0.0641016	3.27518	0.147407	0.478591	0.040143	Histone protein 71 [Caenorhabditis elegans]
DR_UNI_FL47_G10	EV556834	0.694315	0.0634972	0.455355	0.0302436	5.34083	0.359627	2.13612	0.270423	0.599332	0.0914624	0.59323	0.037205	1.24388	0.0607153	1.89815	0.0610798	Trehalase precursor (Alpha,alpha-trehalase) (Alpha,alpha-trehalose glucohydrolase) >pir||A35810 alpha,alpha-trehalase (EC 3.2.1.28) precursor - rabbit >gb|AAA63460.1| alpha,alpha-trehalose glucohydrolase
DR_UNI_FL68_B05	EV605870	1.28664	0.194844	0.665368	0.0982952	5.34048	0.716201	0.549963	0.0522912	1.52926	0.255107	0.787981	0.0759694	1.93628	0.116026	0.55055	0.045534	similar to mKIAA1585 protein [Danio rerio]
DR_UNI_FL14_F01	CO353903	0.793359	0.0392551	0.820581	0.0286806	5.32738	0.529462	0.992561	0.0889483	0.798113	0.0552959	1.06464	0.0381736	1.3951	0.0647489	1.18391	0.136614	40S ribosomal protein S30 [Danio rerio]
DR_UNI_FL33_C10	EV562999	1.0273	0.05667	0.962038	0.0668071	5.31925	0.21295	0.947477	0.0649334	0.902285	0.0621158	1.11144	0.123656	1.19279	0.0661451	0.777948	0.0550722	unknown
DR_UNI_FL04_B02	CO350266	0.757428	0.0892627	0.588547	0.0270389	5.31544	0.465682	0.764538	0.0843007	1.05179	0.0663624	1.16269	0.0587123	3.27018	0.253004	0.704603	0.043285	hypothetical protein XP_690780 [Danio rerio]
DR_UNI_FL56_B03	EV559482	0.720535	0.141374	0.872461	0.0589433	5.31449	0.704079	0.639845	0.0627157	1.14182	0.127631	1.07833	0.0526316	1.56048	0.054816	0.694262	0.0866322	sec13-like protein [Danio rerio]
DR_UNI_FL54_E04	EV558842	1.27782	0.102651	0.907598	0.0744509	5.3035	0.497537	0.896119	0.101185	0.926961	0.0758211	0.790135	0.0332354	2.07819	0.151151	0.522996	0.0424298	similar to zinc finger protein 2 homolog [Danio rerio]
DR_UNI_FL15_G03	CO354103	1.13594	0.132781	1.08119	0.121127	5.28554	0.348205	1.19173	0.181339	0.762381	0.0253975	0.827953	0.072757	2.81877	0.173601	0.714196	0.0354466	hypothetical protein LOC436587 [Danio rerio]
DR_UNI_FL12_C05	CO353461	0.936008	0.0883138	0.783616	0.0469846	5.27072	0.383125	0.700479	0.0505686	0.904173	0.0461324	1.12119	0.0474095	2.68224	0.0461333	0.898965	0.0479657	unknown
DR_UNI_FL05_C04	CO350491	0.883445	0.0750811	1.04661	0.0467199	5.26833	0.386615	1.00178	0.0196077	0.937778	0.0519597	0.715148	0.040922	1.59339	0.104073	0.849084	0.0696586	unknown
DR_UNI_FL12_H02	CO353581	0.111503	0.010296	0.974148	0.0684625	5.26094	0.146599	1.00586	0.144262	0.113858	0.00895501	1.15311	0.0944773	1.09604	0.0584762	1.47909	0.0372052	similar to liver-specific bHLH-Zip transcription factor [Danio rerio]
DR_UNI_FL17_H06	CO351125	1.63053	0.0441781	0.461579	0.0144919	5.24515	0.826718	0.416355	0.0245461	1.74766	0.0962467	0.540358	0.0215956	1.97972	0.106564	0.393417	0.0353166	B lymphoma Mo-MLV insertion region 1 homolog [Danio rerio] >dbj|BAC01266.1| psc1 [Danio rerio]
DR_UNI_FL18_C09	CO351193	1.84522	0.0497915	0.377338	0.0256127	5.23367	0.327616	0.217913	0.0178911	1.75321	0.0951393	0.431353	0.0223647	1.7654	0.0859329	0.329227	0.00953414	KH domain containing RNA binding signal transduction associated 1 like [Danio rerio]
DR_UNI_FL30_D05	CO356064	1.01013	0.0918864	0.790105	0.13719	5.21211	0.140289	0.530886	0.0599454	1.31954	0.11947	0.942192	0.0656068	2.78326	0.0971375	0.574166	0.0567508	ubiquitin-like 1 (sentrin) activating enzyme E1A [Danio rerio]
DR_UNI_FL40_F09	EV854547	1.04584	0.0494288	0.501296	0.032916	5.20965	0.577805	0.631582	0.0218678	1.71336	0.110064	0.911875	0.0344024	1.1951	0.131366	1.03228	0.0233118	vacuolar protein sorting 26 [Danio rerio]
DR_UNI_FL16_D07	CO350879	0.233333	0.0158108	0.912289	0.0432942	5.20917	0.297663	0.866772	0.0502923	0.581229	0.0600475	1.45875	0.143734	1.64579	0.0946725	1.11445	0.0581567	MOB1, Mps One Binder kinase activator-like 1A [Danio rerio]
DR_UNI_FL65_F12	EV604771	0.738731	0.064254	1.02409	0.0722745	5.20902	0.511335	1.15301	0.0895757	0.578597	0.0444373	0.982529	0.0775671	2.12344	0.178359	0.910441	0.0547597	similar to abhydrolase domain containing 10 [Danio rerio]
DR_UNI_CAND_D11	AY249190	1.41221	0.551025	0.214902	4.64116	5.20881	0.801117	0.675856	0.0998761	1.20167	0.26694	0.54921	0.0349458	1.11196	0.190587	0.63675	0.0933416	fem1c
DR_UNI_FL17_E07	CO351057	1.24679	0.0326196	0.762006	0.0557909	5.20329	0.464222	0.693124	0.0592319	1.04349	0.0322679	0.80593	0.0712828	1.44936	0.0530086	0.681112	0.0274256	similar to Eif4b_predicted protein isoform 1 [Danio rerio]
DR_UNI_FL06_A06	CO350609	0.738109	0.0805079	0.938828	0.0143217	5.19636	0.531033	1.53893	0.196345	0.729865	0.027588	0.954792	0.0464521	1.62669	0.118987	0.999494	0.116048	Mus musculus adult male corpora quadrigemina cDNA, RIKEN full-length enriched library, clone:B230398
DR_UNI_FL05_A04	CO350446	1.13785	0.100388	0.807794	0.116367	5.19098	0.641662	0.909336	0.0990652	1.044	0.0576267	0.832475	0.0447469	2.1083	0.10616	0.835228	0.0555561	similar to peroxisomal acyl-CoA thioesterase 2b like 1 isoform 2 [Danio rerio]
DR_UNI_FL53_A10	EV558311	1.20751	0.111466	0.698195	0.0537191	5.18672	0.97861	0.82303	0.0697448	0.853736	0.121883	0.926735	0.0821683	2.44113	0.253866	0.821204	0.0455539	similar to BET1 homolog (Golgi vesicular membrane trafficking protein p18) (hBET1) [Danio rerio]
DR_UNI_FL59_C06	EV560731	0.886504	0.121035	0.780998	0.0340557	5.18534	0.279391	0.902507	0.0491131	0.964453	0.0681697	0.789429	0.0485714	1.60149	0.100063	1.17269	0.147819	phosphoglucomutase 3 [Danio rerio]
DR_UNI_FL41_F06	CO354454	0.991429	0.0850362	1.23456	0.0751665	5.17098	0.238242	1.0042	0.0646129	0.669087	0.0345995	0.880385	0.0750665	2.90538	0.179876	0.598728	0.0692624	MCM5 minichromosome maintenance deficient 5 [Danio rerio] >gb|AAH44460.1| MCM5 minichromosome maintenance deficient 5 [Danio rerio]
DR_UNI_FL04_F10	CO350393	0.599364	0.0410847	1.22329	0.0962935	5.15911	0.327454	0.983155	0.0719115	0.414981	0.0175261	0.943087	0.0805074	1.94371	0.145864	0.88635	0.0818596	similar to nuclear localized factor 1 [Danio rerio]
DR_UNI_FL34_A07	EV563243	0.673054	0.113721	1.16786	0.109588	5.14372	0.37856	1.22352	0.121973	0.226613	0.0106456	1.01495	0.0933286	0.694536	0.0170204	2.18873	0.0951928	similar to marapsin [Danio rerio]
DR_UNI_FL53_F07	EV558558	0.866046	0.0885991	0.948704	0.105413	5.13205	0.245557	0.744384	0.0828056	0.95318	0.0616864	1.49056	0.315373	1.81441	0.107573	0.753227	0.0645417	acidic (leucine-rich) nuclear phosphoprotein 32 family, member E [Danio rerio]
DR_UNI_FL16_G07	CO350939	0.450929	0.0462947	0.514633	0.058928	5.13137	0.460582	1.22668	0.0680238	0.924368	0.0467906	1.27678	0.0973365	0.88519	0.0258576	1.24777	0.111516	similar to ubiquitin-conjugating enzyme E2G 2 [Danio rerio]
DR_UNI_FL03_C01	CO350097	1.21512	0.0639901	0.894381	0.0699987	5.12752	0.957915	0.880782	0.0865001	1.42955	0.157772	0.621582	0.0304612	1.02498	0.0933031	0.484949	0.0291633	similar to polyhomeotic Ph2alpha homolog isoform 2 [Danio rerio]
DR_UNI_FL01_F03	CO349824	0.816626	0.079115	0.456079	0.061446	5.12508	0.997538	0.86562	0.10257	1.66188	0.0562997	0.753041	0.0461578	1.32894	0.0354046	0.985235	0.0498265	fused toes homolog [Danio rerio]
DR_UNI_FL21_C03	CO354193	1.10111	0.117516	0.870048	0.0355093	5.11532	0.250643	1.52999	0.140061	0.774481	0.0522802	0.918156	0.0542375	2.62323	0.136719	0.814032	0.0550687	hypothetical protein LOC447888 [Danio rerio]
DR_UNI_FL12_C03	CO353458	0.994702	0.0890575	0.924366	0.0477707	5.10776	0.575033	1.06036	0.0858799	0.864849	0.0435831	0.865382	0.0675856	3.16729	0.118254	0.819536	0.045955	ZW10 homolog, centromere/kinetochore protein [Danio rerio]
DR_UNI_FL04_H08	CO350430	0.513779	0.0211078	0.603372	0.0292755	5.1073	0.500508	1.18758	0.168682	0.865682	0.0681008	0.949809	0.072984	0.970138	0.118171	2.21137	0.135635	similar to goliath-related E3 ubiquitin ligase 3 [Mus musculus] [Rattus norvegicus]
DR_UNI_FL47_F01	EV556765	1.24171	0.152432	0.749833	0.106634	5.1018	0.751385	0.887879	0.0604751	1.40555	0.111276	0.713828	0.0748281	1.13132	0.0616866	0.679817	0.0638109	similar to DnaJ homolog subfamily C member 5 (Cysteine string protein) (CSP) [Danio rerio]
DR_UNI_FL68_B02	EV605866	1.18526	0.154841	0.811985	0.061957	5.09553	0.562022	0.790251	0.0685944	1.1508	0.0938763	0.789148	0.0350954	2.15954	0.0775439	0.90595	0.10304	hypothetical protein LOC554138 [Danio rerio]
DR_UNI_FL67_A06	EV605299	1.37908	0.0931667	0.934625	0.0771191	5.08438	0.155639	0.858259	0.0717929	0.942432	0.0629985	0.829171	0.0492844	1.59573	0.107915	0.752345	0.0247296	unknown
DR_UNI_FL68_D04	EV605984	0.616414	0.223441	1.03186	0.127928	5.0812	0.609456	0.66072	0.0320926	1.04276	0.0995556	0.745039	0.0957204	1.92625	0.0813066	0.573712	0.0501852	hypothetical protein LOC406593 [Danio rerio]
DR_UNI_FL05_D02	CO350506	0.70425	0.0505976	0.658969	0.0445373	5.08087	0.404215	0.800682	0.0565381	0.506131	0.0211391	1.52127	0.197323	1.16172	0.0685372	1.324	0.0978503	similar to ankyrin repeat domain protein 17 isoform b isoform 4 [Danio rerio]
DR_UNI_FL05_A11	CO350459	0.952695	0.330425	0.612353	0.136909	5.06979	0.650173	0.651174	0.0925079	0.671003	0.145528	0.483914	0.0769254	1.4681	0.252966	1.14158	0.100797	unknown
DR_UNI_FL37_D12	EV564477	0.787277	0.0796993	0.987043	0.0400237	5.06658	0.356622	0.534526	0.0201572	1.0455	0.12835	1.0245	0.0522832	1.95702	0.134662	0.91945	0.0538618	unknown
DR_UNI_FL50_G09	EV557687	0.611565	0.0324687	0.934202	0.0393397	5.06259	0.198529	2.01388	0.17735	0.491268	0.0134271	0.970816	0.0519276	1.03224	0.0381051	0.999767	0.0999434	similar to FLJ10498-like protein, partial [Danio rerio]
DR_UNI_FL51_E02	EV557888	0.975692	0.0625813	0.971475	0.121817	5.05914	0.137798	0.999137	0.0740232	0.69258	0.131846	0.883006	0.0810635	2.0256	0.0617084	0.750483	0.0206437	hypothetical protein LOC393098 [Danio rerio]
DR_UNI_FL33_D09	EV563028	1.18693	0.0394998	0.479697	0.024868	5.04105	0.423571	0.40363	0.0159197	1.66189	0.10661	0.693182	0.0292861	1.69588	0.0674894	0.733585	0.044549	RNA-binding region (RNP1, RRM) containing 2 [Danio rerio]
DR_UNI_FL68_D03	EV605981	0.893065	0.196796	0.94234	0.170289	5.02806	0.562568	0.978268	0.139086	0.841271	0.11605	0.942171	0.103762	1.74184	0.181663	0.648451	0.100712	similar to radical S-adenosyl methionine and flavodoxin domains 1 [Danio rerio]
DR_UNI_FL58_G06	EV560535	1.39932	0.100464	0.961332	0.10335	5.02671	0.199833	0.909085	0.103915	0.969159	0.0624797	0.596249	0.0407273	1.21165	0.125793	0.813153	0.0901451	F-box protein 42 [Danio rerio]
DR_UNI_FL06_A11	CO350615	1.36594	0.0579884	0.932499	0.101389	5.02073	0.490219	1.06986	0.0980273	1.00867	0.038889	0.961748	0.069224	0.797176	0.04743	0.960775	0.0120457	similar to TIA1 cytotoxic granule-associated RNA binding protein 1 isoform 2 [Danio rerio]
DR_UNI_FL32_G04	EV562844	1.62971	0.176651	0.733927	0.103177	4.98561	0.408953	0.903337	0.0376621	1.01077	0.0883653	0.798074	0.0407411	1.92351	0.0280422	0.635964	0.019527	similar to CG7832-PA [Danio rerio]
DR_UNI_FL22_A05	CO354309	1.215	0.113968	0.678469	0.0713759	4.97895	0.425111	0.766369	0.0504793	1.95489	0.0655601	0.898787	0.0561979	1.86005	0.10079	0.693539	0.0603154	surfeit 5 [Danio rerio]
DR_UNI_FL16_H08	CO350965	1.10257	0.0720078	0.778269	0.0354831	4.97656	1.13353	0.7497	0.0826979	1.06872	0.159129	0.754519	0.09443	1.97633	0.158053	0.779001	0.0772157	YTH domain family 3 [Danio rerio]
DR_UNI_FL33_D11	EV563037	1.30902	0.120723	0.702652	0.10115	4.93366	0.387209	0.560502	0.0678758	1.21695	0.183269	0.945546	0.100601	2.38732	0.182374	0.844007	0.0959079	unknown
DR_UNI_FL52_H10	EV558272	0.738043	0.054001	0.638588	0.0417606	4.92657	0.226355	0.615737	0.0429246	0.927146	0.0570427	1.19751	0.140831	1.60624	0.0760313	1.10244	0.0905862	dihydroorotate dehydrogenase [Mus musculus] >sp|O35435|PYRD_MOUSE Dihydroorotate dehydrogenase, mitochondrial precursor (Dihydroorotate oxidase) (DHOdehase) >gb|AAB82948.2| dihydroorotate dehydrogenase [Mus musculus] >gb|AAH19542.1| Dihydroorotate dehydrogenase [Mus musculus] >gb|AAH27829.1| Dihydroorotate dehydrogenase [Mus musculus] >gb|AAH45206.1| Dihydroorotate dehydrogenase [Mus musculus]
DR_UNI_FL01_A11	CO349730	0.777366	0.0481123	0.728599	0.0719791	4.92071	0.460799	0.5956	0.0558668	1.10454	0.0631874	1.05033	0.0372986	2.54075	0.183366	1.05718	0.121684	hypothetical protein LOC393354 [Danio rerio]
DR_UNI_FL07_F01	CO352703	1.41955	0.120806	0.633324	0.0421352	4.91158	0.951649	0.577759	0.0455009	1.24428	0.0425881	0.545991	0.0832855	1.69306	0.163226	0.496599	0.0450323	similar to serine/threonine protein kinase [Danio rerio]
DR_UNI_FL19_D04	CO351372	0.495069	0.0196075	1.18187	0.087685	4.91098	0.393229	0.988765	0.0765554	0.314452	0.0181141	0.926572	0.0437902	2.51159	0.114126	0.958156	0.0321071	similar to ARL6IP2 isoform 2 [Danio rerio]
DR_UNI_FL03_C06	CO350109	0.681014	0.0434138	0.484125	0.102121	4.91034	0.228513	0.812344	0.104024	1.49656	0.24429	0.790974	0.138608	1.3663	0.228813	1.12251	0.285141	similar to DnaJ homolog subfamily B member 5 (Heat shock protein Hsp40-3) [Danio rerio]
DR_UNI_FL25_C10	CO354936	0.814211	0.0651687	0.941419	0.101227	4.89314	0.137718	1.05362	0.0748445	0.768932	0.0329738	1.09322	0.109491	1.61752	0.120416	0.961216	0.0494264	similar to RRP5 protein homolog (Programmed cell death protein 11) [Danio rerio]
DR_UNI_FL60_D01	EV561212	1.19588	0.155307	0.729763	0.0798033	4.87361	0.601207	0.65847	0.0942355	1.22626	0.0945977	0.80392	0.0679743	1.18872	0.106256	0.708448	0.0294506	unknown
DR_UNI_FL12_H04	CO353585	1.12516	0.103985	1.07745	0.0933162	4.86294	0.376177	0.764112	0.0418104	0.855974	0.0337543	1.11562	0.0715768	2.03447	0.0742484	0.854886	0.0749696	similar to centrosome-associated protein 350 [Danio rerio]
DR_UNI_FL20_H10	CO351637	1.4891	0.0582094	0.608827	0.0494011	4.8568	0.523928	0.529579	0.0468494	1.40454	0.104602	0.647545	0.0173089	1.5569	0.113702	0.654569	0.046933	mitochondrial ribosomal protein L17 [Danio rerio]
DR_UNI_FL18_D11	CO351217	0.475845	0.0209522	0.995855	0.0282996	4.84552	0.328965	1.2692	0.0727983	0.412953	0.0108452	0.841947	0.0352157	1.07226	0.0671464	1.2697	0.111602	similar to bloodthirsty [Danio rerio]
DR_UNI_FL60_G07	EV561365	0.57443	0.0737939	1.40354	0.217966	4.8331	0.509117	1.25782	0.214711	0.642549	0.0548532	1.33884	0.398108	0.938793	0.123022	0.888375	0.130414	programmed cell death 6 interacting protein [Danio rerio]
DR_UNI_FL64_C06	EV604147	1.38651	0.0726388	0.868507	0.0549467	4.82745	0.220802	0.87907	0.0781817	1.00893	0.059448	0.887397	0.0566901	1.59448	0.0524777	0.788415	0.0512608	sodium channel modifier 1 [Danio rerio]
DR_UNI_FL09_G05	CO353071	1.54047	0.0560747	0.882007	0.0762241	4.82118	0.197362	0.713128	0.069688	1.08502	0.0597017	0.652216	0.011833	1.9778	0.126388	0.766548	0.0502427	similar to DDHD domain containing 2 [Danio rerio]
DR_UNI_FL19_C07	CO351358	1.07076	0.0655468	0.480609	0.0287834	4.8179	0.731372	0.650917	0.06425	2.1968	0.21282	0.879956	0.0698652	0.913246	0.0472769	1.00427	0.0921594	stromal cell derived factor 4 [Danio rerio]
DR_UNI_FL52_D02	EV558134	0.811586	0.0529327	0.902881	0.0333898	4.81514	0.581044	1.67321	0.462235	0.690342	0.046481	0.856694	0.0392495	2.14025	0.0636305	3.08616	0.685288	UDP-N-acteylglucosamine pyrophosphorylase 1, like 1 [Danio rerio]
DR_UNI_FL05_G11	CO350584	1.58864	0.123516	0.662671	0.0292447	4.81218	0.382077	0.516404	0.0196298	1.58621	0.214963	0.713086	0.0557876	1.50595	0.0177176	0.587834	0.058915	hypothetical protein XP_702437 isoform 2 [Danio rerio]
DR_UNI_FL57_A03	EV559813	1.20533	0.150873	1.07614	0.0273413	4.80072	0.633744	0.943275	0.0508604	0.726938	0.0194427	0.620234	0.0357088	1.17177	0.106909	0.581386	0.0479517	similar to small nuclear RNA activating complex, polypeptide 1, 43kDa [Danio rerio] >gb|AAH49022.1| Similar to small nuclear RNA activating complex, polypeptide 1, 43kDa [Danio rerio]
DR_UNI_FL67_A10	EV605320	1.10158	0.152785	1.41718	0.0152694	4.80069	1.10669	0.919072	0.191777	0.531297	0.0953549	0.746567	0.108445	1.95323	0.266762	0.69041	0.0600701	unknown
DR_UNI_FL53_C07	EV558420	0.923554	0.105015	0.839917	0.0539828	4.7988	0.498688	0.998733	0.0660365	0.96023	0.0934832	0.989781	0.0915633	1.81732	0.17112	0.911672	0.0250115	zinc finger, MYND domain containing 19 [Danio rerio]
DR_UNI_FL18_D02	CO351204	0.414476	0.0424537	1.07605	0.0742756	4.79479	0.776721	1.18308	0.132727	0.405874	0.0325942	0.787385	0.0811862	1.61107	0.118762	1.03717	0.0705427	similar to septin 9 [Danio rerio]
DR_UNI_FL10_E01	CO353177	1.02047	0.0623185	0.872118	0.0907206	4.79353	0.498789	1.07034	0.132135	1.06067	0.0784692	0.777888	0.0717082	1.16575	0.0518996	0.64099	0.0690465	inversin [Danio rerio]
DR_UNI_FL57_E02	EV560047	0.776372	0.123443	1.28832	0.08339	4.79317	0.245087	1.19106	0.137088	0.652077	0.0465459	0.963935	0.0833908	0.724781	0.0377937	0.852275	0.111953	unknown
DR_UNI_FL59_D06	EV560781	1.11424	0.0574902	1.34403	0.0859598	4.79159	0.415911	0.972731	0.0483519	1.11498	0.0502289	0.746023	0.0353783	0.700372	0.0435161	0.736721	0.0323944	similar to UDP-glucose pyrophosphorylase 2 [Danio rerio]
DR_UNI_FL06_G01	CO350771	2.57156	0.426727	1.93906	0.418721	4.78685	0.0807335	1.76782	0.118814	0.713795	0.0641344	0.491575	0.0534669	0.321889	0.0399578	0.745078	0.0592245	secretory carrier membrane protein 2 isoform 1 [Danio rerio]
DR_UNI_FL48_D04	EV557018	0.97732	0.177638	1.00221	0.0543385	4.76766	0.427712	0.909012	0.0905269	0.604628	0.0536079	0.990303	0.0470137	1.67342	0.128677	0.681581	0.0419572	similar to Polr1a protein [Danio rerio]
DR_UNI_FL50_D12	EV557608	0.860271	0.0701335	0.579821	0.052105	4.76442	0.258757	0.449401	0.0493617	1.40925	0.093416	0.967999	0.122602	2.03923	0.163489	0.8724	0.0675952	BCS1-like isoform 2 [Danio rerio]
DR_UNI_FL23_E11	CO354590	0.973817	0.0611649	0.635404	0.0466111	4.75884	0.444812	0.762735	0.102039	1.41851	0.0983255	0.865268	0.0857554	3.00237	0.146924	0.862824	0.0774343	similar to CG5543-PA [Bos taurus]
DR_UNI_FL29_D10	CO355830	0.663894	0.036833	1.09356	0.0778988	4.75726	0.54669	0.459951	0.0187962	1.19168	0.0620528	1.08545	0.0902259	1.22511	0.0735584	0.447862	0.0346823	similar to Transketolase (TK) [Danio rerio]
DR_UNI_FL14_H10	CO353952	0.578514	0.118953	1.18241	0.136525	4.74904	0.609967	1.07294	0.107341	0.607815	0.0836835	1.13285	0.0682023	1.15489	0.0711221	0.905807	0.0283947	unknown
DR_UNI_FL41_A02	EV854593	1.22551	0.163763	0.648989	0.0498604	4.74756	0.137662	0.515846	0.0237125	1.85323	0.0899782	0.950594	0.0463061	1.96411	0.0836505	0.725379	0.101799	similar to m-calpain [Danio rerio]
DR_UNI_FL63_E04	EV603849	1.3823	0.168246	0.853635	0.0960576	4.74754	0.464251	0.965695	0.0745728	0.94713	0.0565669	0.962442	0.0515362	0.954694	0.0449903	0.892298	0.0582341	unknown
DR_UNI_FL60_H12	EV561438	1.99361	0.112801	0.703325	0.0485707	4.72859	0.635958	0.505188	0.109428	1.65324	0.235477	0.46273	0.0799499	1.08182	0.154044	0.413795	0.0953115	unknown
DR_UNI_FL01_H10	CO349875	0.875498	0.0224777	0.648851	0.0358749	4.72673	0.602202	0.532964	0.0178288	1.44246	0.124804	0.947857	0.085153	1.34778	0.0887651	0.97468	0.0416816	hypothetical protein XP_700683 [Danio rerio]
DR_UNI_FL56_G03	EV559738	1.2506	0.100099	0.942284	0.0332006	4.7171	0.445738	0.96492	0.0234689	1.06683	0.0653747	0.703953	0.0346566	1.43306	0.032246	0.592209	0.0365847	PHD finger protein 16 [Danio rerio]
DR_UNI_FL63_F12	EV854381	1.23428	0.0825816	1.04112	0.0328075	4.71276	0.396025	0.901764	0.046252	0.904299	0.0466065	0.800217	0.0601244	1.72171	0.146303	0.688696	0.0407154	unknown
DR_UNI_CAND_D02	AJ132931	0.858569	0.160514	0.574657	0.0556912	4.70513	0.534998	0.79135	0.182971	1.50159	0.293395	0.746081	0.0390387	2.50313	0.433108	0.819612	0.125504	presenilin-1
DR_UNI_FL51_F08	EV557937	1.14899	0.0817882	1.01459	0.0463153	4.69132	0.444546	0.937349	0.0691115	0.839167	0.0576357	0.594763	0.0311739	1.54341	0.152151	0.660678	0.0354708	hypothetical protein LOC393191 [Danio rerio]
DR_UNI_FL11_G06	CO353388	0.79788	0.0248057	0.869993	0.0829342	4.68878	0.470647	1.00508	0.11505	0.995795	0.0769685	0.982414	0.0764508	2.18387	0.132856	0.867647	0.0462423	similar to heat shock protein...
DR_UNI_FL07_C07	CO352662	1.77148	0.165188	1.00149	0.0346027	4.68869	0.236961	0.666531	0.0362466	0.992107	0.0392649	0.677701	0.0464756	1.70003	0.0833338	0.501241	0.0482319	mucolipin 1 [Danio rerio]
DR_UNI_FL57_A11	EV559873	1.17554	0.0419306	0.996604	0.0372294	4.68436	0.191647	0.952839	0.0472286	0.686298	0.0762104	0.690549	0.0297845	2.25975	0.117123	0.59351	0.0336327	similar to essential meiotic endonuclease 1 homolog 1 isoform 2 [Danio rerio]
DR_UNI_FL64_H11	EV604456	0.998852	0.0951759	0.936332	0.221317	4.68064	2.17169	0.959941	0.0970849	0.97959	0.0804847	1.00384	0.111746	2.14336	0.276774	0.993205	0.0427957	hypothetical protein FLJ11301 [Homo sapiens] >emb|CAB66831.1| hypothetical protein [Homo sapiens]
DR_UNI_FL42_F10	EV555447	0.931884	0.0484687	0.987576	0.0631958	4.66902	0.538037	1.04369	0.0731031	1.08734	0.0670859	0.8856	0.0430044	1.05884	0.0230825	0.810422	0.0321796	eukaryotic translation termination factor 1; etID39694.10 [Danio rerio] >gb|AAH44515.1| Eukaryotic translation termination factor 1 [Danio rerio] >gb|AAQ97776.1| eukaryotic translation termination factor 1 [Danio rerio]
DR_UNI_FL02_E10	CO349983	0.753477	0.0498592	0.635379	0.0171074	4.66569	0.510894	0.879215	0.183474	0.928316	0.0357753	1.03942	0.0297536	1.17053	0.0425606	0.985541	0.0444464	Microsomal signal peptidase 23 kDa subunit (SPase 22 kDa subunit) (SPC22/23) (gp23) gi|104770|pir||S
DR_UNI_FL68_B10	EV605897	1.43718	0.12075	0.717129	0.114267	4.65848	0.334846	0.666366	0.071981	1.06195	0.115328	0.663736	0.0678514	1.88008	0.157075	0.548535	0.0837163	hypothetical protein LOC449813 [Danio rerio]
DR_UNI_FL49_H04	EV557458	1.1352	0.091135	0.784409	0.0397243	4.65381	0.344416	0.928795	0.0834361	1.13964	0.0953685	0.656301	0.0415204	1.37456	0.0393612	0.705244	0.100735	basic leucine zipper nuclear factor 1 [Danio rerio]
DR_UNI_FL40_F01	EV854527	1.11623	0.122835	0.961602	0.0477097	4.65361	0.268645	0.927252	0.066311	0.809636	0.0916858	0.765854	0.133865	2.71082	0.206809	0.54623	0.0907662	similar to Histone-lysine N-methyltransferase, H4 lysine-20 specific (Histone H4-K20 methyltransferase) (H4-K20-HMTase) (SET domain-containing protein 8) (PR/SET domain-containing protein 07) (PR/SET07) (PR-Set7) isoform 2 [Danio rerio]
DR_UNI_FL58_C09	EV560349	1.77618	0.128199	0.86175	0.0510553	4.65075	0.588493	0.682482	0.0285578	2.36006	0.106937	0.672932	0.0213814	1.19068	0.0791545	0.740317	0.0309425	beta-catenin-interacting protein [Danio rerio]
DR_UNI_FL20_C03	CO351515	0.219142	0.0237488	0.917014	0.0637092	4.64868	0.231572	1.06055	0.0957851	0.421268	0.020244	1.61597	0.0432448	0.96597	0.0345783	1.96901	0.250091	carboxypeptidase, vitellogenic-like [Danio rerio]
DR_UNI_FL31_C01	CO356034	0.929988	0.0537605	0.997974	0.0665779	4.64835	0.139493	0.833176	0.0377187	0.929699	0.0780286	0.964137	0.0771588	2.27073	0.114119	0.744014	0.0611597	similar to F-box protein FBW7 isoform 2 [Danio rerio]
DR_UNI_FL17_H11	CO351133	0.305994	0.0307848	1.20322	0.120873	4.6351	0.426727	0.810576	0.101762	0.31491	0.0265948	0.841693	0.062601	3.00991	0.117235	0.994924	0.108102	ADP-ribosylation factor-like 7 [Danio rerio]
DR_UNI_FL20_E10	CO351568	1.1563	0.0568887	0.764347	0.045786	4.63226	0.397215	0.763087	0.058988	0.937208	0.0474237	0.897744	0.0642171	2.91529	0.134581	0.894369	0.0827664	similar to Survival motor neuron domain containing 1 [Danio rerio]
DR_UNI_FL54_A05	EV558692	0.958627	0.11381	0.83731	0.0572639	4.62998	0.544173	0.720376	0.0772436	0.944942	0.0480272	0.991918	0.078889	1.10292	0.0615283	0.94646	0.0768379	unknown
DR_UNI_FL08_F02	CO352882	0.950249	0.0488063	0.732076	0.0867508	4.6298	0.544112	0.39276	0.0372807	1.62826	0.048875	0.903166	0.0685714	1.82205	0.0194349	0.71468	0.0608963	tubulin, alpha 1 [Danio rerio]
DR_UNI_FL10_B09	CO353130	1.03895	0.256814	0.989548	0.115511	4.62051	1.62537	0.878278	0.0791452	0.601689	0.078643	0.694994	0.0883172	2.43754	0.397691	0.687734	0.086762	WEE1 homolog [Danio rerio]
DR_UNI_FL59_C08	EV560734	1.18755	0.0783567	0.70487	0.163675	4.61055	0.519243	0.604212	0.0615382	1.04227	0.239628	0.789901	0.1375	2.33093	0.15958	0.795106	0.103793	similar to ras homolog gene family, member T1 isoform 4 [Danio rerio]
DR_UNI_FL53_H10	EV558667	0.776331	0.0870281	0.604572	0.0490748	4.59488	0.61821	1.35862	0.122253	0.766876	0.108681	0.672848	0.107409	1.77085	0.235238	1.04069	0.0839596	similar to paraoxonase 2 (predicted) [Danio rerio]
DR_UNI_FL67_H07	EV605767	0.661848	0.0555753	0.741109	0.0574788	4.59298	0.242253	0.914305	0.095983	0.427502	0.0317741	1.03217	0.0632779	1.36583	0.080533	1.3598	0.0199296	immunoglobulin-like domain containing receptor 1 [Danio rerio]
DR_UNI_FL60_H09	EV561423	1.43777	0.263289	0.651465	0.0644704	4.5904	0.94629	0.753573	0.0926356	1.6063	0.145723	0.729352	0.0755399	1.59565	0.254136	0.831215	0.0520137	similar to RIKEN cDNA 0610011N22 [Homo sapiens] >gb|AAH15349.1| Similar to RIKEN cDNA 0610011N22 [Homo sapiens] >dbj|BAC05336.1| unnamed protein product [Homo sapiens]
DR_UNI_FL52_G10	EV558240	2.05259	0.0443121	0.536467	0.105019	4.58088	0.44689	0.807202	0.0970732	1.85797	0.176315	0.690144	0.063894	1.19236	0.167653	0.789565	0.0383996	unknown
DR_UNI_FL55_F02	EV559275	1.22952	0.16131	0.971719	0.108812	4.57502	0.623409	0.7577	0.0880933	1.23165	0.195468	0.634671	0.127543	1.96767	0.439389	0.624529	0.0786251	similar to putative transposase [Danio rerio]
DR_UNI_FL28_G05	CO355682	0.891209	0.185256	0.733134	0.0993612	4.57422	0.459297	0.580758	0.0594597	1.44555	0.290284	0.581635	0.112592	0.988652	0.0545351	1.00065	0.33186	similar to MGC53840 protein isoform 2 [Danio rerio]
DR_UNI_FL14_C03	CO353820	0.661898	0.0400171	1.04355	0.115893	4.57244	0.145868	1.77859	0.0776137	0.612295	0.0596718	0.901385	0.0481058	1.91168	0.155171	1.09345	0.245948	unknown
DR_UNI_FL17_D03	CO351032	0.861899	0.0520531	0.849109	0.0632808	4.55578	0.431168	1.01803	0.0284956	1.09585	0.0585045	0.861487	0.0225427	1.535	0.0353439	0.874564	0.0391804	membrin [Danio rerio]
DR_UNI_FL13_D11	CO353693	1.2129	0.071348	0.601309	0.0424267	4.55546	0.427781	0.684144	0.0405536	2.20782	0.197855	0.785713	0.0459749	1.28653	0.0630922	0.770137	0.0565459	similar to fibronectin type III and SPRY domain containing 1 isoform 2 [Danio rerio]
DR_UNI_FL20_A02	CO351474	0.655531	0.0584886	0.979506	0.0251494	4.53124	0.306039	0.786011	0.0534638	0.748863	0.0467084	2.6955	0.266562	1.10705	0.047272	1.02171	0.134705	galactosylceramidase like [Danio rerio]
DR_UNI_FL07_E03	CO352691	1.4552	0.0264057	0.752175	0.0344895	4.5289	0.395035	0.793381	0.0555498	1.19772	0.0573007	0.653791	0.0347017	2.10075	0.161481	0.852208	0.0480541	unknown
DR_UNI_FL68_H04	EV606208	2.65151	0.143854	1.22949	0.0768164	4.49573	0.206234	0.812946	0.0507094	1.57838	0.0919459	0.761611	0.0205842	0.810187	0.0452569	0.567155	0.0414935	Unknown (protein for IMAGE:6793220) [Danio rerio]
DR_UNI_FL45_C07	EV556089	1.33309	0.0795297	1.06313	0.0779691	4.48255	0.733948	1.05176	0.146858	0.881935	0.0647384	0.827022	0.0599483	1.93438	0.241416	0.559217	0.0595161	similar to CCR4-NOT transcription complex subunit 7 (CCR4-associated factor 1) (CAF1) (BTG1 binding factor 1) [Danio rerio]
DR_UNI_FL66_H08	EV605265	1.10604	0.0802978	0.937031	0.102534	4.46547	0.348296	1.03746	0.0722728	0.823248	0.131184	0.707503	0.0438483	2.6038	0.142417	0.611204	0.0257629	hypothetical protein LOC494057 [Danio rerio]
DR_UNI_FL68_E02	EV606047	1.28978	0.0980974	1.01713	0.0486177	4.44963	0.651161	0.586913	0.0852593	0.850646	0.181514	0.555135	0.0630575	1.26592	0.149377	0.610445	0.0416686	similar to chromodomain helicase DNA binding protein 4 isoform 3 [Danio rerio]
DR_UNI_FL39_G01	CO351440	0.841579	0.0530666	0.644356	0.0170284	4.43508	0.439667	0.852839	0.040874	1.13485	0.0403896	0.905062	0.104975	1.46315	0.0797604	0.819278	0.058523	hypothetical protein LOC619265 [Danio rerio]
DR_UNI_FL49_C10	EV557290	1.01103	0.0154974	0.839423	0.0629833	4.43502	0.373599	0.900584	0.0368296	1.06747	0.0627616	0.840323	0.03811	1.66611	0.142566	1.09353	0.084909	Wu:fa11c09 protein [Danio rerio]
DR_UNI_FL06_F05	CO350754	0.670477	0.0362103	0.96601	0.0844628	4.433	0.630909	0.746381	0.0817523	0.771252	0.0441568	1.00895	0.108294	1.57782	0.0568787	0.929119	0.120427	unknown
DR_UNI_FL33_E04	EV563062	1.14421	0.0896493	0.819884	0.041287	4.42718	0.464792	0.963497	0.112086	1.11895	0.103886	0.835724	0.0857487	2.80705	0.116517	0.71532	0.0468944	X-ray repair complementing defective repair in Chinese hamster cells 5 [Danio rerio]
DR_UNI_FL56_D06	EV559586	1.257	0.0342137	1.01569	0.0630821	4.42658	0.389579	0.962649	0.0507787	0.973696	0.032969	0.873413	0.0584132	0.729496	0.0344518	0.855219	0.0917345	similar to Serine/threonine-protein kinase PLK2 (Polo-like kinase 1) (PLK-2) (Serine/threonine-protein kinase SNK) (Serum inducible kinase) [Danio rerio]
DR_UNI_FL63_A02	EV603649	1.22602	0.130979	1.27761	0.13252	4.41751	0.430901	0.863123	0.0609339	0.809174	0.0683337	0.929299	0.0570163	1.09374	0.04169	0.582334	0.00792963	hypothetical protein XP_687816 [Danio rerio]
DR_UNI_FL02_D09	CO349958	2.19297	0.173744	1.45501	0.199755	4.41318	0.461885	1.00266	0.135454	1.13005	0.0360931	0.815157	0.0389197	0.795858	0.0432313	0.856103	0.029318	tumor-associated calcium signal transducer [Danio rerio]
DR_UNI_FL03_H05	CO350237	1.29987	0.0408576	0.930288	0.0484475	4.41117	0.122085	0.596866	0.0422763	0.948373	0.121934	0.849891	0.0743747	1.45605	0.139288	0.661515	0.100372	unknown
DR_UNI_FL58_C05	EV560322	0.983651	0.169145	1.07724	0.0676632	4.40441	0.351477	0.929157	0.166632	0.95347	0.0903017	0.767436	0.0605716	0.99197	0.0238423	0.851224	0.056066	similar to zinc finger protein 216 [Danio rerio] >gb|AAH50491.1| Similar to zinc finger protein 216 [Danio rerio]
DR_UNI_FL58_G05	EV560532	1.29997	0.136499	1.42818	0.126939	4.39682	0.453106	1.26309	0.126514	0.759954	0.0718662	0.794207	0.0335085	0.937316	0.0449226	0.682023	0.0416151	eosinophil chemotactic cytokine [Danio rerio]
DR_UNI_FL55_H07	EV559391	1.30368	0.175174	0.890964	0.180122	4.3894	0.167109	1.2157	0.103251	0.73393	0.156169	0.74734	0.0838218	0.866996	0.130138	0.546748	0.0482427	similar to zygote arrest 1 isoform 1 [Danio rerio]
DR_UNI_FL55_G08	EV559351	0.896498	0.156977	0.360411	0.0262184	4.36924	0.42388	0.790682	0.101279	1.94536	0.141246	0.937752	0.135632	1.51955	0.112068	0.757381	0.059223	Wu:fb39h07 protein [Danio rerio]
DR_UNI_FL18_B05	CO351161	1.05945	0.0922981	1.11217	0.0390437	4.36234	0.35559	1.0166	0.046686	0.777266	0.0236305	0.813904	0.039653	1.81409	0.0306144	0.806422	0.0275553	gemin 7 [Homo sapiens] >sp|Q9H840|GEM7_HUMAN Gem-associated protein 7 (Gemin7) (SIP3) >dbj|BAB14780.1| unnamed protein product [Homo sapiens] >gb|AAH07793.1| Gemin 7 [Homo sapiens] >gb|AAM44083.1| gemin 7 [Homo sapiens]
DR_UNI_FL12_G02	CO353554	1.55261	0.0940633	1.09705	0.123088	4.36168	0.269071	0.822136	0.123328	1.02663	0.039695	1.06691	0.0862642	0.889078	0.0344279	0.801002	0.0633602	similar to 16.5 kDa secretory protein [Danio rerio]
DR_UNI_FL51_D06	EV557865	0.892922	0.070017	0.871095	0.0894198	4.3603	0.479747	1.28363	0.0826735	0.869413	0.0534715	0.867973	0.0691664	1.28275	0.0250486	0.710134	0.0396033	peter pan homolog [Danio rerio]
DR_UNI_FL19_D02	CO351370	1.8888	0.0909478	0.740003	0.0209946	4.35957	0.550441	0.623789	0.0643474	1.0924	0.0479813	0.830993	0.0579794	1.36943	0.0712576	0.596323	0.0323526	similar to Family with sequence similarity 33, member A isoform 1 [Danio rerio]
DR_UNI_FL61_E11	EV603147	0.955618	0.0968511	1.11632	0.148142	4.34697	0.396014	0.852275	0.0818852	0.947722	0.0400804	0.992776	0.057459	2.15765	0.0973047	0.907621	0.0677438	similar to rrp8p like (4B151) [Danio rerio]
DR_UNI_FL46_E12	EV556452	1.22338	0.0639305	0.918523	0.0521672	4.3457	0.258771	0.723816	0.0516868	1.03275	0.0768969	0.954234	0.103277	2.05305	0.1109	0.867869	0.0252599	cleavage and polyadenylation specificity factor 3 [Danio rerio]
DR_UNI_FL26_G03	CO355216	0.717337	0.0696638	1.17082	0.13857	4.34567	0.377192	0.546803	0.036755	1.22438	0.06938	0.825333	0.0598516	1.07431	0.095101	0.933776	0.225369	similar to nuclear receptor coactivator 4 [Danio rerio] >gb|AAH47166.1| Similar to nuclear receptor coactivator 4 [Danio rerio]
DR_UNI_FL25_A10	CO354869	1.15046	0.055622	1.125	0.121773	4.34536	0.578676	0.676087	0.0773054	0.696308	0.0945292	0.63294	0.056867	1.60933	0.246731	0.997402	0.0954663	similar to synovial sarcoma, X breakpoint 2 interacting protein [Danio rerio]
DR_UNI_FL11_H11	CO353359	1.24066	0.0462129	1.20063	0.166787	4.34495	0.2822	0.359097	0.0385678	0.869614	0.0333529	0.730738	0.0171701	1.76385	0.211202	0.826692	0.138679	DOC-1 related protein [Mus musculus] >dbj|BAB22939.1| unnamed protein product [Mus musculus] >dbj|BAB28046.1| unnamed protein product [Mus musculus] >dbj|BAB31046.1| unnamed protein product [Mus musculus] >gb|AAH25656.1| D19Ertd144e protein [Mus musculus]
DR_UNI_FL30_D08	CO356069	0.326833	0.0883819	0.729944	0.0542114	4.33762	0.195874	1.12535	0.104211	0.430035	0.0702378	0.966802	0.0908151	1.41517	0.0695998	2.42715	0.290581	arginyl-tRNA synthetase [Danio rerio]
DR_UNI_FL11_A07	CO353337	1.27199	0.104456	0.588594	0.0283875	4.33666	0.274712	0.490169	0.0741048	1.47818	0.125284	0.792415	0.0374664	2.57262	0.277077	0.848379	0.0398037	SET translocation (myeloid leukemia-associated) B [Danio rerio]
DR_UNI_FL67_G06	EV605678	1.11605	0.066925	0.999241	0.0529437	4.32469	0.322014	0.94407	0.0485254	0.804086	0.0484653	0.881907	0.036963	2.13609	0.139649	0.749432	0.0422981	similar to Serine/threonine-protein kinase Haspin (Haploid germ cell-specific nuclear protein kinase) (Germ cell-specific gene 2 protein) [Danio rerio]
DR_UNI_FL24_G09	CO354800	2.14572	0.11095	0.981092	0.0785188	4.32381	0.165451	1.00268	0.177439	1.33561	0.0908497	0.742757	0.0490387	0.988685	0.0974421	0.682991	0.0342704	similar to Zinc finger protein 180 (HHZ168), partial [Danio rerio]
DR_UNI_FL34_E05	EV563366	0.665844	0.0798997	0.510744	0.0950754	4.31435	0.23406	1.24277	0.0681834	0.850237	0.0143241	0.928538	0.124785	1.83418	0.0814974	1.2317	0.0889695	similar to WD repeat domain 4 [Danio rerio]
DR_UNI_FL21_C02	CO354192	1.31838	0.066619	0.770346	0.0309469	4.30516	0.308193	0.726789	0.0556655	1.27138	0.0686024	0.74954	0.0293637	2.30539	0.0370853	0.671037	0.0420597	similar to phosphatidylinositol 4-kinase, catalytic, alpha polypeptide isoform 2 [Danio rerio]
DR_UNI_FL53_H09	EV558665	1.20123	0.0402529	0.74978	0.0623222	4.29861	0.891354	0.556393	0.0599157	1.43408	0.255966	0.744847	0.0810019	1.31787	0.0845812	0.611135	0.028711	similar to MGC81123 protein [Danio rerio]
DR_UNI_FL63_D07	EV603812	1.11408	0.106551	1.03843	0.0905885	4.29433	0.14921	1.04756	0.0333303	0.744864	0.0410322	0.806428	0.0630599	1.15564	0.0618133	0.693822	0.0256932	similar to FYVE, RhoGEF and PH domain containing 5 [Danio rerio]
DR_UNI_FL10_B08	CO353128	1.89566	0.0747627	0.990814	0.0175993	4.29413	0.368304	0.576983	0.0703263	1.67582	0.1273	0.783453	0.0281204	0.899047	0.0254161	0.98696	0.0445969	similar to mortality factor 4 like 1 (predicted) isoform 2 [Danio rerio]
DR_UNI_FL47_F02	EV556770	1.12722	0.145832	0.941958	0.074868	4.29146	0.416529	1.43068	0.0182532	0.790453	0.0560731	0.830525	0.0418837	1.11216	0.0567297	0.617588	0.0374194	similar to CG8675-PA [Danio rerio]
DR_UNI_FL03_F04	CO350176	1.23234	0.0856073	0.970346	0.129949	4.29104	0.24096	0.929408	0.132698	1.07592	0.0414548	0.80147	0.0239512	1.00431	0.0425346	0.957352	0.0745714	archain 1 like [Danio rerio]
DR_UNI_FL60_A10	EV561062	1.38718	0.161624	0.788316	0.0595918	4.28875	0.598976	0.803965	0.112481	1.10851	0.0976649	0.643312	0.040202	2.46686	0.282177	0.733389	0.101725	unknown
DR_UNI_FL36_F09	EV564138	1.27558	0.109375	1.09535	0.0531235	4.28251	0.153024	0.973221	0.0179553	0.744776	0.0427478	0.792417	0.0266545	1.63257	0.0703868	0.739656	0.0373221	hypothetical protein XP_695627, partial [Danio rerio]
DR_UNI_FL19_G08	CO351441	1.23434	0.116546	0.62142	0.0487061	4.27924	0.436107	0.818832	0.136954	0.814847	0.121064	0.829294	0.0710642	1.39519	0.175303	1.01317	0.0851079	similar to Kazal-type serine protease inhibitor domain 1 [Danio rerio]
DR_UNI_FL36_G05	EV564175	0.968045	0.0718594	0.886516	0.0473269	4.27883	0.254588	1.119	0.163087	0.956354	0.0353359	1.03232	0.0969919	1.68203	0.0757204	0.80244	0.038228	similar to Skiv2l protein, partial [Danio rerio]
DR_UNI_FL17_B09	CO351001	0.971187	0.0328712	0.91635	0.0393622	4.27472	0.180274	0.779335	0.0576561	1.00798	0.075215	0.907003	0.095155	1.18318	0.0885718	0.809685	0.0781659	Fas associated factor 1 [Danio rerio]
DR_UNI_FL67_C01	EV605386	1.13757	0.116296	0.893006	0.0844252	4.24773	0.35134	0.575645	0.0644954	1.2548	0.0864171	0.819814	0.113398	2.35298	0.145807	0.615373	0.053922	Fas associated factor 1 [Danio rerio]
DR_UNI_FL59_G01	EV560958	1.38443	0.207055	0.688496	0.0550712	4.24652	0.249094	0.942388	0.0247249	1.57299	0.0959674	0.891611	0.0460465	2.35662	0.0447682	0.836476	0.072602	Unknown (protein for MGC:73187) [Danio rerio] >gb|AAH59537.1| Unknown (protein for MGC:73187) [Danio rerio]
DR_UNI_FL55_B07	EV559073	0.575071	0.0378559	0.963403	0.142056	4.24178	0.160599	1.06877	0.0561642	0.301219	0.0166939	1.13219	0.0893464	0.774062	0.0219365	1.29898	0.062332	similar to marapsin [Danio rerio]
DR_UNI_FL16_E02	CO350887	0.768531	0.119659	0.511692	0.166284	4.23964	0.722167	1.92528	0.331939	0.945423	0.0670754	0.773069	0.0764008	0.708071	0.0385449	1.78731	0.30697	unknown
DR_UNI_FL64_G04	EV606522	1.71508	0.155333	0.861927	0.0614953	4.2272	0.215732	0.850202	0.195709	1.10263	0.0786821	0.610968	0.073008	0.921899	0.104677	0.6187	0.038437	similar to Kv3.3 potassium channel subunit precursor, partial [Danio rerio]
DR_UNI_FL06_B11	CO350642	1.46123	0.0936637	0.598628	0.0210236	4.22138	0.371829	0.658925	0.0417717	1.5444	0.0879069	0.653528	0.0801792	1.68495	0.0450685	0.601793	0.0541226	ADP-ribosylation-like factor 6 interacting protein 4; SRp25 nuclear protein [Mus musculus] gi|113603
DR_UNI_FL37_G08	EV564582	1.24322	0.0565365	0.909939	0.0782145	4.22044	0.595436	0.555362	0.029557	1.00355	0.0244982	0.927728	0.0688467	2.14609	0.103117	0.685432	0.026507	unknown
DR_UNI_FL53_H12	EV558674	0.789815	0.0700352	0.980801	0.028569	4.21799	0.182319	0.590016	0.0210467	0.83424	0.0351743	1.18279	0.108569	2.32535	0.0754566	1.09978	0.0524734	nuclear pore complex protein [Rattus norvegicus] >sp|P52590|N107_RAT Nuclear pore complex protein Nup107 (Nucleoporin Nup107) (107 kDa nucleoporin) (p105) >pir||A54142 nucleoporin NUP107 - rat >gb|AAA74476.1| nuclear pore complex protein NUP107
DR_UNI_FL27_A06	CO355283	1.18259	0.0672086	0.930924	0.0568097	4.20745	0.303454	0.932576	0.0776325	1.00212	0.0351661	0.677395	0.0419349	1.59698	0.0843054	0.797068	0.0328098	prolactin regulatory element binding protein [Homo sapiens] >gb|AAF19192.1| SEC12 [Homo sapiens] >gb|AAF74572.1| prolactin regulatory binding-element protein [Homo sapiens] >dbj|BAB14385.1| unnamed protein product [Homo sapiens] >gb|AAH02765.1| Prolactin regulatory element binding [Homo sapiens] >gb|AAH12890.1| Prolactin regulatory element binding [Homo sapiens] >gb|AAH16472.1| Prolactin regulato…
DR_UNI_FL56_H05	EV559777	1.17313	0.0914833	0.910921	0.0343208	4.20538	0.0924849	1.19256	0.0420676	0.834536	0.0393555	0.592062	0.0211444	1.96339	0.0500292	0.700086	0.0408819	DEAH (Asp-Glu-Ala-His) box polypeptide 16 [Danio rerio]
DR_UNI_FL67_G08	EV605685	1.12566	0.0487897	1.00013	0.0212609	4.19988	0.136392	0.881337	0.0617209	1.03488	0.0362692	0.866401	0.0473187	1.05372	0.0713855	0.750432	0.0368521	Chronic myelogenous leukemia tumor antigen 66 [Homo sapiens]
DR_UNI_FL55_C02	EV559127	1.0294	0.0745135	0.663477	0.0807887	4.19978	0.220152	0.814079	0.130578	1.31854	0.087966	0.733442	0.0785142	1.15782	0.107729	0.929305	0.0395993	phosphatidic acid phosphatase type 2 domain containing 1B [Danio rerio]
DR_UNI_FL56_F12	EV559719	0.871418	0.0214622	0.761479	0.0534184	4.19886	0.201796	0.693949	0.0407157	1.18013	0.101074	1.03372	0.108393	2.11289	0.207297	1.2865	0.0932456	telomerase binding protein, p23 [Danio rerio]
DR_UNI_FL45_E04	EV556151	1.05025	0.0738464	1.04402	0.0692044	4.19599	0.259397	1.22001	0.0695142	0.803189	0.0231042	0.632574	0.0538735	1.13042	0.0884316	0.711955	0.0682419	similar to 5-aminoimidazole-4-carboxamide ribonucleotide formyltransferase/IMP cyclohydrolase [Danio rerio]
DR_UNI_FL06_H06	CO350801	1.0617	0.0607057	0.65328	0.0360538	4.19412	0.606165	0.866974	0.0804289	1.2606	0.106799	0.9163	0.0896981	1.99915	0.175673	0.650621	0.0521102	unknown
DR_UNI_FL01_E04	CO349794	0.845071	0.0532119	1.70595	0.106202	4.18995	0.296807	1.20593	0.127014	0.719845	0.0368	0.859789	0.0398682	1.38892	0.0837304	0.739714	0.0334848	similar to nucleolar protein 7, 27kDa [Danio rerio]
DR_UNI_FL39_E09	CO350342	0.699416	0.0631818	1.23555	0.165358	4.1803	0.13555	1.10938	0.0695931	0.5673	0.0194915	1.21041	0.13669	0.664038	0.0335648	2.06135	0.0748902	similar to 1n569-prov protein [Danio rerio]
DR_UNI_FL51_B06	EV557789	1.28786	0.103718	0.945114	0.0423498	4.16844	0.0613916	1.02542	0.112062	0.859387	0.0433636	0.728027	0.0487836	1.6155	0.0563828	0.693901	0.0216063	dead end [Danio rerio]
DR_UNI_FL31_A08	CO355197	1.02565	0.0266574	1.13444	0.0467231	4.15998	0.34299	1.06886	0.0737354	0.773276	0.0415791	0.764992	0.0514192	1.1913	0.0743647	0.763466	0.0361645	similar to Histone H1.5 (Histone H1a) [Danio rerio]
DR_UNI_FL04_G04	CO350401	1.16145	0.0855618	0.70256	0.0722635	4.1576	0.269862	0.633879	0.048833	1.07481	0.0584776	0.802522	0.0457797	1.46169	0.0903959	0.801115	0.0828167	similar to Bat4 protein [Danio rerio]
DR_UNI_FL38_C08	EV564723	1.56692	0.112832	0.856196	0.0673613	4.15746	0.187529	0.742779	0.0801693	1.11639	0.0801237	0.81714	0.0437048	1.39074	0.0914832	0.683575	0.0243792	similar to Ribonuclease III (RNase III) (Drosha) (p241) [Danio rerio]
DR_UNI_FL04_H09	CO350432	1.35881	0.188795	0.600813	0.0857645	4.15285	0.388026	0.533856	0.0481707	1.21211	0.110255	0.572877	0.0341184	1.74205	0.0817915	0.670621	0.0461673	similar to chromosome 14 open reading frame 133 [Danio rerio]
DR_UNI_FL20_E11	CO351572	0.82661	0.074385	0.97088	0.019448	4.15236	0.421161	0.962596	0.062286	0.842168	0.0579501	0.962503	0.0424452	1.83804	0.0986749	1.18876	0.0924013	similar to bloodthirsty [Danio rerio]
DR_UNI_FL57_E09	EV560061	1.32371	0.0988495	0.90021	0.0543826	4.14695	0.185537	0.966698	0.043584	0.913644	0.0459617	0.657417	0.0309683	2.35792	0.12952	0.725726	0.0392332	similar to Tripartite motif protein 25 (Zinc finger protein 147) (Estrogen responsive finger protein) (Efp) [Danio rerio]
DR_UNI_FL05_H07	CO350598	0.510247	0.0344825	0.885564	0.109258	4.14562	0.288636	1.00031	0.0379334	0.846463	0.0447846	1.17503	0.0378968	1.32137	0.0358287	0.849388	0.0520523	Carassius auratus wee1 mRNA, complete cds
DR_UNI_FL39_H01	CO351666	1.10488	0.0634534	0.948385	0.0467092	4.14506	0.286	1.08823	0.0961638	0.774331	0.0424499	0.83101	0.0775341	1.23681	0.0736133	0.74205	0.0452658	similar to Connexin 44.2 [Danio rerio]
DR_UNI_FL06_E08	CO350734	0.951149	0.0390047	0.655669	0.0304121	4.13262	0.14704	0.655924	0.0343533	1.75186	0.126412	0.914077	0.108568	1.4335	0.155358	0.896306	0.0480395	transmembrane protein 39B [Danio rerio]
DR_UNI_FL07_H07	CO352753	1.07892	0.0440037	0.647583	0.148647	4.13226	0.330991	0.538202	0.0509779	1.64589	0.119611	0.657381	0.0689341	2.08883	0.106549	0.725563	0.0493848	similar to ubiquitin specific proteinase 43 [Danio rerio]
DR_UNI_FL17_C08	CO351018	0.987077	0.0323202	0.636354	0.0408389	4.12722	0.424584	1.38118	0.101532	0.973886	0.0392656	0.92995	0.0919549	1.01396	0.0589155	0.708218	0.0676078	peroxiredoxin 3 [Danio rerio]
DR_UNI_FL66_D12	EV605055	1.23973	0.0664455	0.613349	0.0365826	4.12092	0.542336	0.843458	0.0465063	1.44387	0.0616432	0.625091	0.0103448	2.3167	0.153341	0.64864	0.0395596	MOB1, Mps One Binder kinase activator-like 1A [Danio rerio]
DR_UNI_FL04_G05	CO350402	2.44776	0.0977202	1.13787	0.187752	4.12039	0.30496	0.674009	0.0784072	1.46893	0.0753099	0.606552	0.0387817	0.962592	0.0731335	0.707029	0.0379043	unknown
DR_UNI_FL62_D12	EV603457	1.10699	0.0497417	0.745513	0.0500918	4.11312	0.323014	1.07763	0.0835497	0.991785	0.0180336	0.747647	0.0315917	1.08853	0.0819384	1.06148	0.0788023	similar to CG9590-PA [Danio rerio]
DR_UNI_FL56_B04	EV559486	0.720881	0.0777263	1.25993	0.116116	4.10671	0.59737	0.868573	0.103332	0.826924	0.093722	1.03412	0.161126	1.98051	0.15004	0.782069	0.0851521	hypothetical protein LOC450044 [Danio rerio]
DR_UNI_FL03_B04	CO350078	1.17106	0.0483201	1.45354	0.091609	4.10213	0.405338	0.558084	0.0281976	1.08388	0.0551776	0.900831	0.0644224	0.503151	0.0257085	0.571851	0.0353082	similar to UDP-glucose pyrophosphorylase 2 [Danio rerio]
DR_UNI_FL68_E03	EV606055	1.61259	0.176029	0.981301	0.0495843	4.10088	0.324119	0.991946	0.0804071	1.48006	0.0582137	0.746905	0.0401538	0.926672	0.0513216	0.695447	0.0324977	similar to putative cellular retinol-binding protein [Danio rerio]
DR_UNI_FL42_B09	EV555302	1.31331	0.0490134	1.06918	0.116683	4.10045	0.200873	1.06475	0.0665745	0.813062	0.0582218	0.833645	0.0333377	0.72014	0.0913944	0.740232	0.0520724	unknown
DR_UNI_FL48_A12	EV556924	1.17967	0.110173	0.718267	0.0411375	4.09049	0.82303	0.517616	0.0369009	1.4986	0.135779	0.616234	0.0201625	1.63669	0.109259	0.640849	0.0862818	similar to Zinc finger and BTB domain containing protein 17 (Zinc finger protein 151) (Myc-interacting zinc finger protein) (Miz-1 protein) [Danio rerio]
DR_UNI_FL38_H04	EV564972	1.07424	0.0446611	0.634171	0.0373548	4.08649	0.297178	1.80546	0.107948	0.829242	0.0901559	0.521629	0.0158431	1.65445	0.0883914	0.910798	0.0148167	similar to Hydroxyindole O-methyltransferase (HIOMT) (Acetylserotonin O-methyltransferase) (ASMT) [Danio rerio]
DR_UNI_FL14_D11	CO353877	0.81924	0.0244319	1.00141	0.07048	4.07875	0.146761	0.533789	0.0217236	1.31558	0.0341258	0.910854	0.0221145	1.35571	0.110702	1.07354	0.0873681	protein (peptidyl-prolyl cis/trans isomerase) NIMA-interacting 1 [Danio rerio]
DR_UNI_FL56_A06	EV559443	1.37375	0.112576	1.09803	0.0447056	4.07544	0.144289	1.10935	0.0596447	0.879845	0.0375657	0.758063	0.0360055	1.00952	0.0336089	0.706309	0.0605502	unknown
DR_UNI_FL19_D01	CO351368	1.00851	0.130342	0.631172	0.0328925	4.07382	0.117968	1.12483	0.0557075	0.933068	0.0940609	0.883772	0.0651604	1.46789	0.0750411	0.655471	0.0739574	Unknown (protein for MGC:65666) [Mus musculus]
DR_UNI_FL08_H08	CO352940	1.48148	0.0774327	0.735936	0.0660553	4.07068	0.270979	0.451808	0.0343467	1.14319	0.0623456	0.61327	0.0417271	2.19216	0.167718	0.501949	0.0315359	thymidine kinase 2, mitochondrial [Danio rerio]
DR_UNI_FL53_C09	EV558435	0.758793	0.0505791	0.535505	0.035149	4.04749	0.306126	0.828526	0.07151	1.17177	0.119344	0.894778	0.129082	2.16685	0.102715	1.15563	0.0881086	mitochondrial ribosomal protein L19 [Danio rerio]
DR_UNI_FL06_A09	CO350612	1.0067	0.065558	0.359977	0.0192014	4.04744	0.611202	0.528653	0.0481815	1.3884	0.150776	0.425419	0.026414	1.26095	0.122424	1.0346	0.0801324	disrupted in renal carcinoma 2; hypothetical protein FLJ14784; Renal cell carcinoma 4 [Homo sapiens]
DR_UNI_FL30_E04	CO356088	0.81472	0.0573001	0.972557	0.161006	4.04333	0.253125	1.75885	0.0780071	0.80953	0.102833	0.795485	0.0835707	2.53047	0.0519509	0.675213	0.0545598	similar to Importin-8 (Imp8) (Ran-binding protein 8) (RanBP8) [Danio rerio]
DR_UNI_FL42_E03	EV555406	1.43632	0.0588542	1.11439	0.0406931	4.04254	0.241503	0.740675	0.0217888	0.912032	0.0694217	0.747556	0.096331	1.04557	0.0622037	0.567398	0.0460252	lamin L3 [Danio rerio]
DR_UNI_FL06_F02	CO350746	1.80988	0.269065	1.7049	0.245278	4.04135	0.158038	1.64753	0.104669	0.624215	0.0430521	0.484731	0.0444453	0.370678	0.0217421	0.685423	0.0526115	Rattus norvegicus similar to RH26504p [Drosophila melanogaster] (LOC292303), mRNA
DR_UNI_FL20_D03	CO351535	2.23162	0.191809	0.747569	0.024969	4.03849	0.318543	0.578665	0.0211181	1.74474	0.130047	0.686113	0.0490456	1.50222	0.108057	0.523087	0.0341565	interleukin enhancer binding factor 3 [Danio rerio]
DR_UNI_FL28_A08	CO355509	1.28555	0.0568915	0.917685	0.0417902	4.03666	0.483939	0.874997	0.0755756	1.06224	0.0476493	0.787894	0.0279421	1.48078	0.0666791	0.649007	0.0259061	prolyl-tRNA synthetase (mitochondrial) [Danio rerio]
DR_UNI_FL03_C11	CO350119	1.36641	0.0691536	0.644084	0.0601355	4.03615	0.344914	0.400693	0.0387048	1.36512	0.0443544	0.620385	0.0511192	2.47545	0.173625	0.474064	0.0304038	density regulated protein drp1 [Homo sapiens]
DR_UNI_FL55_C03	EV559130	0.906029	0.106464	0.734507	0.0642315	4.02997	0.139568	0.640993	0.0620449	1.20742	0.0587386	0.98889	0.0465692	2.26207	0.0814381	0.967411	0.0486647	Homo sapiens mediator of RNA polymerase II transcription, subunit 6 homolog (yeast) [synthetic construct]
DR_UNI_FL61_G11	EV603244	1.04043	0.0659068	1.43156	0.183015	4.02844	0.577456	1.50618	0.0922141	0.595491	0.037972	0.744664	0.0242986	1.03312	0.0832042	0.731369	0.0455641	hypothetical protein LOC406587 [Danio rerio]
DR_UNI_FL58_H03	EV560565	1.01587	0.03283	0.795738	0.0547194	4.02371	0.24317	0.953133	0.0815296	1.08131	0.0437813	0.872559	0.0292826	1.51388	0.0898699	0.702159	0.0483937	similar to UPF0198 protein CGI-141 [Danio rerio]
DR_UNI_FL20_H05	CO351626	2.01781	0.163864	0.728962	0.0375015	4.02302	0.105597	0.77418	0.0255426	2.62153	0.159281	0.793557	0.0322859	1.17002	0.0287954	0.730315	0.0216029	similar to tumor-suppressing subchromosomal transferable fragment 4 (predicted) [Danio rerio]
DR_UNI_FL64_B10	EV604109	0.672914	0.0397305	0.844575	0.0546061	4.00739	0.321153	2.45056	0.241969	0.635649	0.0296153	1.02893	0.0258825	0.995106	0.0360715	1.24945	0.0704305	similar to tripartite motif protein 9 isoform 1 [Danio rerio]
DR_UNI_FL05_C11	CO350501	1.00081	0.0624788	0.822387	0.044256	4.00286	0.536207	0.88644	0.0478122	0.932126	0.05233	0.846338	0.0528649	1.76354	0.109169	1.00182	0.049851	Polycomb group RING finger protein 5 [Danio rerio]
DR_UNI_FL19_H09	CO351460	0.9323	0.060391	1.02876	0.166458	3.99847	0.577741	1.22144	0.214046	0.693602	0.0791677	0.800559	0.0794195	2.03691	0.324236	0.964861	0.0373051	5-methyltetrahydrofolate-homocysteine methyltransferase [Danio rerio]
DR_UNI_FL66_F12	EV605161	1.45976	0.0495186	0.814111	0.0552433	3.99616	0.233134	0.826996	0.0358477	1.16539	0.127049	0.881357	0.0351992	1.86774	0.0928259	0.791288	0.0228092	hypothetical protein XP_704577 isoform 2 [Danio rerio]
DR_UNI_FL57_B01	EV559883	1.11413	0.0750751	0.929844	0.073191	3.99216	0.248013	1.23329	0.0744344	0.751794	0.0585147	0.733669	0.0563062	1.24664	0.0407894	0.59804	0.0504715	novel putative proteinsimilar to YIL091C yeast hypothetical 84 kD protein from SGA1-KTR7 (human) - like [Danio rerio]
DR_UNI_FL19_C01	CO351348	0.867585	0.121134	0.725103	0.0468048	3.98327	0.510177	1.0547	0.0857666	1.26555	0.0689003	1.17434	0.168098	0.967632	0.0435482	0.766213	0.104867	similar to branched chain keto acid dehydrogenase E1, alpha polypeptide [Danio rerio]
DR_UNI_FL43_B12	EV555594	0.813154	0.035291	0.830011	0.0756563	3.98229	0.290733	0.791038	0.0240332	0.919488	0.0573829	1.06879	0.0809708	1.7982	0.101051	1.0004	0.0327143	similar to methyl-CpG binding protein 3b; DrMbd3b [Danio rerio]
DR_UNI_FL03_B05	CO350079	0.931545	0.0706972	0.702779	0.0398729	3.98091	0.254155	1.13331	0.034969	0.863781	0.0727696	0.797432	0.0444777	1.45178	0.0740445	0.780199	0.0539458	unknown
DR_UNI_FL21_A10	CO354165	1.08561	0.0339708	0.728204	0.0243219	3.97989	0.298813	0.674922	0.0450238	1.44314	0.0620843	0.882712	0.0520292	1.83381	0.107581	0.679226	0.0285793	similar to DnaJ homolog subfamily A member 1 (Heat shock 40 kDa protein 4) (DnaJ protein homolog 2) (HSJ-2) (HSDJ) [Danio rerio]
DR_UNI_FL55_H11	EV559417	1.26219	0.0550335	1.0062	0.0369433	3.97956	0.258305	1.62392	0.0592539	0.816834	0.0459233	0.657009	0.0433219	0.949926	0.0169969	0.950108	0.129731	similar to C2orf26 protein [Danio rerio]
DR_UNI_FL22_H03	CO354464	0.958692	0.0514067	0.812488	0.0499804	3.9795	0.257425	1.11285	0.0660257	1.07963	0.081534	0.794035	0.0585935	2.1943	0.131593	0.702679	0.0373836	similar to RIKEN cDNA 0710008K08 [Rattus norvegicus]
DR_UNI_FL62_A02	EV603296	1.19101	0.0963994	1.42506	0.120238	3.97623	0.359538	0.958745	0.0497616	0.675675	0.053115	0.80773	0.0728772	0.793383	0.0462881	1.0239	0.0988133	similar to CD2-associated protein (Mesenchym-to-epithelium transition protein with SH3 domains 1) (METS-1) [Danio rerio]
DR_UNI_FL10_F09	CO353204	0.555431	0.0377748	1.62766	0.235152	3.9712	0.226427	0.535328	0.0903597	0.600185	0.0177587	1.48092	0.0850995	2.42304	0.34264	0.772394	0.0214365	ATPase, Na+/K+ transporting, alpha 1a.1 polypeptide [Danio rerio]
DR_UNI_FL67_A09	EV605315	0.859345	0.116884	0.01		3.95781	1.26316	1.15749	0.108977	1.26432	0.199739	0.711299	0.0242128	0.92405	0.182076	0.665358	0.0497074	unknown
DR_UNI_FL31_H01	CO356400	1.77816	0.0304543	0.97504	0.0338185	3.95526	0.344229	0.645357	0.0237791	1.07415	0.105858	0.700064	0.0444641	1.67803	0.0756782	0.556041	0.039249	importin 7 [Danio rerio]
DR_UNI_FL60_A07	EV561049	0.430402	0.0326974	0.928259	0.196739	3.95198	0.507727	1.89186	0.0814897	0.47559	0.0349353	0.985953	0.151926	1.55009	0.0910181	0.745679	0.0796851	similar to Dkc1 protein [Danio rerio]
DR_UNI_FL08_E11	CO352875	0.649587	0.0245868	0.722889	0.0746055	3.93474	0.3253	0.756152	0.0531304	0.929303	0.0624515	0.88114	0.116731	1.68149	0.0769663	1.13888	0.0432958	Similar to testis expressed gene 261 [Xenopus laevis]
DR_UNI_FL46_A10	EV556320	1.17429	0.104037	0.894216	0.0514293	3.92592	0.263364	1.29038	0.104179	1.02558	0.0738946	0.769208	0.0735105	0.78975	0.0901698	0.70567	0.0512692	Canopy1 [Danio rerio]
DR_UNI_FL23_A11	CO354498	1.30946	0.0750434	0.882856	0.190419	3.92575	0.212292	0.699809	0.164883	1.14494	0.115036	0.521597	0.069042	0.897914	0.146712	0.757439	0.0550876	hypothetical protein LOC553613 [Danio rerio]
DR_UNI_FL64_B09	EV604106	1.08953	0.0739923	0.888699	0.0928161	3.91961	0.273342	0.935028	0.0810641	0.897141	0.102583	0.728561	0.0269495	1.06162	0.0622381	0.776594	0.114512	similar to copper-transporting P-type ATPase [Danio rerio]
DR_UNI_FL13_E07	CO353707	1.08534	0.103598	0.912213	0.0481093	3.91056	0.318973	0.595347	0.0252985	0.900674	0.0858036	1.1161	0.0566957	1.32298	0.108599	0.770007	0.0356923	similar to RUN and FYVE domain containing 1 [Danio rerio]
DR_UNI_FL64_G05	EV604369	1.09077	0.0925714	0.879316	0.0446116	3.90366	0.223373	1.26228	0.057373	0.810014	0.0700391	0.917079	0.0359667	1.01864	0.0609234	0.816726	0.00975977	similar to mammary tumor virus receptor 2 (predicted) [Danio rerio]
DR_UNI_FL07_E10	CO352700	0.853451	0.0402499	0.677908	0.0612492	3.89917	0.243219	0.793781	0.0552937	1.09702	0.0622655	0.960633	0.0690521	1.07204	0.0218424	1.19323	0.0545934	similar to Translocase of outer mitochondrial membrane 70 homolog A [Danio rerio]
DR_UNI_FL17_E05	CO351051	1.32264	0.0954702	0.591453	0.0623278	3.88404	0.208065	0.58289	0.0550346	1.3408	0.0269372	0.703713	0.0199271	2.28514	0.0953195	0.752103	0.0443519	ubiquitin specific protease 14 [Danio rerio]
DR_UNI_FL20_D08	CO351541	1.16418	0.0442216	0.801339	0.0381656	3.88217	0.35519	0.960964	0.040585	1.21168	0.0902223	0.898084	0.0212719	1.38372	0.10691	0.859116	0.0376551	programmed cell death 5 [Danio rerio]
DR_UNI_FL56_G05	EV559748	1.356	0.0659023	0.748426	0.0447834	3.87878	0.262325	0.743046	0.0586686	1.14482	0.0655463	0.761457	0.0253983	2.08454	0.170411	0.70735	0.037472	hypothetical protein LOC393302 [Danio rerio]
DR_UNI_FL57_C02	EV559928	1.00134	0.212201	0.892557	0.108905	3.87726	0.743062	1.06981	0.115068	1.11116	0.112685	0.700574	0.0453625	1.24833	0.121109	0.757518	0.0680164	similar to DEAD (Asp-Glu-Ala-Asp) box polypeptide 23 [Danio rerio]
DR_UNI_FL67_G04	EV605657	1.40655	0.104581	0.758164	0.0835744	3.87641	0.313823	0.565559	0.0489924	1.2349	0.12941	0.722109	0.0398537	1.45871	0.0336681	0.486531	0.0207591	hypothetical protein XP_682731 [Danio rerio]
DR_UNI_FL64_F12	EV604356	0.816885	0.0902223	0.858275	0.0722734	3.87041	0.112872	0.894696	0.0902288	0.765527	0.0698413	0.94736	0.0845222	1.19916	0.100676	1.29085	0.0973367	programmed cell death 8 (apoptosis-inducing factor) [Danio rerio]
DR_UNI_FL20_C12	CO351526	1.48284	0.191481	1.28869	0.162942	3.8659	0.152695	0.874825	0.0664447	0.639789	0.0439212	0.687451	0.0406943	1.42365	0.115116	0.7232	0.0588854	similar to SLC39A14 protein [Danio rerio]
DR_UNI_FL59_H04	EV560994	1.12885	0.0796166	0.894207	0.0362453	3.86249	0.305509	0.815342	0.0822838	1.11468	0.0368932	0.691127	0.0472446	1.94574	0.102547	0.549454	0.0197079	hypothetical protein LOC393439 [Danio rerio]
DR_UNI_FL17_E08	CO351060	0.955198	0.0928398	0.388132	0.0227152	3.85371	0.272434	2.4386	0.29961	0.995548	0.0387265	0.46389	0.0571559	0.988392	0.0813738	0.931811	0.0810994	signal sequence receptor, gamma (translocon-associated protein gamma) [Danio rerio]
DR_UNI_FL07_D08	CO352683	1.46373	0.0775432	0.985939	0.023307	3.84756	0.263271	0.590998	0.0560679	1.04256	0.141422	0.705469	0.0421479	1.0686	0.0473732	0.6276	0.0840355	similar to ubiquitin protein ligase E3 component n-recognin 2 [Danio rerio]
DR_UNI_FL61_B09	EV561522	0.877772	0.152449	0.782138	0.210993	3.84539	0.452489	0.761021	0.102973	0.497381	0.0626625	0.830935	0.0788534	2.28035	0.239233	1.01771	0.0522995	similar to RNA polymerase I transcription termination factor 1 [Danio rerio]
DR_UNI_FL17_C04	CO351012	1.29307	0.104327	0.628632	0.0182925	3.83857	0.266424	0.812041	0.0991034	1.43331	0.0703697	0.622111	0.0338203	1.05756	0.021533	0.502611	0.0133236	unknown
DR_UNI_FL05_F05	CO350561	1.11183	0.0735867	0.592043	0.024338	3.8381	0.436177	0.725611	0.0725812	1.54874	0.105317	0.886675	0.0488624	1.48943	0.0930406	0.778273	0.0634003	NSUN3 protein [Danio rerio]
DR_UNI_FL05_D03	CO350509	1.27967	0.0637733	0.691508	0.0444098	3.8309	0.408204	0.513708	0.0179579	1.26238	0.0459087	0.66568	0.048553	1.31634	0.0639451	0.577092	0.0370516	similar to Exocyst complex component Sec6 [Danio rerio]
DR_UNI_FL05_F06	CO350562	1.00138	0.0415632	0.764986	0.0442305	3.82568	0.27574	0.709116	0.024064	1.40112	0.0497565	0.932064	0.0555712	1.8339	0.0779824	0.868608	0.0365236	recombination protein REC14 [Homo sapiens] gi|10437122|dbj|BAB14986.1| unnamed protein product [Homo
DR_UNI_FL09_D07	CO353013	1.63667	0.228868	0.798674	0.121849	3.82502	0.466632	0.760052	0.116483	1.08688	0.305289	0.7749	0.0898565	2.13257	0.400358	0.579793	0.0626351	unknown
DR_UNI_FL03_A04	CO350054	1.23737	0.193569	0.516734	0.0604956	3.8246	0.266646	0.616492	0.0592639	1.88597	0.122364	0.79631	0.0509599	2.09265	0.179316	0.860413	0.0714151	similar to SWI/SNF-related matrix-associated actin-dependent regulator of chromatin subfamily E member 1-related (SMARCE1-related protein) (HMG domain protein HMG20B) (Structural DNA-binding protein BRAF35) (BRCA2-associated factor 35) (Sox-like tr... iso [Danio rerio]
DR_UNI_FL60_B02	EV561078	0.756099	0.339236	1.1408	0.107946	3.82035	0.529621	0.892505	0.0609724	0.84141	0.122402	1.13076	0.0831147	0.966623	0.147754	0.647695	0.0887126	unknown
DR_UNI_FL08_F12	CO352898	1.35855	0.100082	0.820731	0.129729	3.80896	0.558378	0.702712	0.0708733	1.08	0.163672	0.764229	0.117681	1.4175	0.157739	1.0161	0.114032	similar to silencer-associated factor, partial [Danio rerio]
DR_UNI_FL02_A07	CO349888	1.24022	0.075477	0.846163	0.0697102	3.79939	0.34561	0.635922	0.0992408	0.918291	0.0501944	0.806839	0.0708258	1.81662	0.166597	0.875642	0.0397292	unknown
DR_UNI_FL49_B07	EV557246	1.05235	0.100829	0.726691	0.0860297	3.7991	0.135078	0.611185	0.101958	1.17147	0.0311189	0.556791	0.0276467	2.42302	0.201252	0.615972	0.0895366	similar to HHGP protein, partial [Danio rerio]
DR_UNI_FL04_G06	CO350407	1.06146	0.0533725	1.15454	0.128972	3.79811	0.695189	0.818175	0.117519	0.941656	0.0315354	0.932114	0.0822612	1.20582	0.0963164	0.939752	0.0611183	unknown
DR_UNI_FL58_C12	EV560357	0.949748	0.0619533	0.943424	0.0648532	3.79148	0.567531	0.407675	0.00986126	1.64576	0.0513104	0.923283	0.0202994	2.12876	0.108471	0.819147	0.020918	similar to actinfilin [Danio rerio]
DR_UNI_FL53_E06	EV558509	1.99098	0.121252	0.605862	0.0431192	3.78984	0.253219	0.321654	0.0240004	1.28298	0.11905	0.536096	0.0799693	2.00048	0.0933161	0.354114	0.0600448	similar to spermatid perinuclear RNA-binding protein isoform 2 [Danio rerio]
DR_UNI_FL25_A06	CO354855	1.62943	0.262209	0.83823	0.0636095	3.78782	0.139734	0.389863	0.0252268	1.38237	0.135505	0.743737	0.0618018	2.2849	0.227416	0.462574	0.0259289	similar to zinc finger protein 318 [Danio rerio]
DR_UNI_FL26_H03	CO355239	1.0891	0.0621451	0.953808	0.0402527	3.78645	0.307958	0.825153	0.0351482	1.3201	0.0181001	0.798629	0.0392046	1.02183	0.0414355	0.728206	0.0559356	similar to COMM domain containing protein 8 [Danio rerio]
DR_UNI_FL29_B09	CO355765	0.968679	0.0464788	0.75167	0.0817759	3.78077	0.266031	0.870014	0.0390085	1.33665	0.0423663	0.915667	0.117609	1.67617	0.0680554	0.928772	0.0304473	mitochondrial ribosomal protein L12 [Mus musculus] >sp|Q9DB15|RM12_MOUSE 60S ribosomal protein L12, mitochondrial precursor (L12mt) >gb|AAH05712.1| Mitochondrial ribosomal protein L12 [Mus musculus] >gb|AAH19565.1| Mitochondrial ribosomal protein L12 [Mus musculus] >dbj|BAC25787.1| unnamed protein product [Mus musculus]
DR_UNI_FL54_A04	EV558684	0.911802	0.0525333	0.803779	0.061024	3.77447	0.256207	0.720335	0.0483534	1.10663	0.090411	1.28592	0.115019	1.68206	0.0676786	0.783516	0.0604722	similar to Ubiquinone biosynthesis monooxgenase COQ6, partial [Danio rerio]
DR_UNI_FL05_C01	CO350485	0.765814	0.0402268	1.10148	0.065949	3.77327	0.327767	0.809372	0.112802	1.01308	0.0282764	1.14916	0.0963588	1.06151	0.0654815	0.94162	0.0885654	similar to multidrug resistan...
DR_UNI_FL35_B08	EV563600	1.19146	0.0967335	1.27807	0.196454	3.76437	0.164604	0.783882	0.0874744	0.862959	0.0349879	0.772081	0.01383	1.58949	0.0775572	0.72738	0.0552429	DXImx40e protein [Mus musculus] >dbj|BAB27013.1| unnamed protein product [Mus musculus] >gb|AAH11195.1| DNA segment, Chr X, Immunex 40, expressed [Mus musculus]
DR_UNI_FL19_E01	CO351385	0.889641	0.0614716	0.786909	0.0766365	3.76189	0.408257	1.26878	0.101039	0.707537	0.0497731	1.02256	0.0246487	1.08668	0.0740683	1.13362	0.12284	tenascin-W [Danio rerio]
DR_UNI_FL13_F05	CO353721	1.36763	0.044881	0.835744	0.0272091	3.74936	0.399731	0.452227	0.042805	1.78145	0.0593945	0.938891	0.0762376	0.971708	0.0541984	0.602946	0.0235854	septin 6 [Danio rerio]
DR_UNI_FL58_D02	EV560368	1.34776	0.0833222	0.77655	0.051995	3.74106	0.304767	0.95638	0.120163	0.949308	0.112376	0.653093	0.062027	1.21977	0.100755	0.607349	0.0818352	similar to cut-like 2 [Danio rerio]
DR_UNI_FL07_B03	CO352632	0.994436	0.0818122	0.570951	0.0656309	3.74025	0.62131	0.681734	0.100104	1.33886	0.0929537	0.546863	0.0205989	1.6383	0.139052	0.977352	0.0767203	unknown
DR_UNI_FL13_F10	CO353727	1.00802	0.0622791	0.699142	0.0745899	3.73486	0.0993413	0.543346	0.0380302	1.04666	0.0386587	0.875819	0.0523051	2.41659	0.0851812	1.05692	0.0619797	phospholipase A2-activating protein [Danio rerio]
DR_UNI_FL30_B07	CO356006	0.598482	0.0558351	1.49197	0.254382	3.72768	0.237662	1.17266	0.123762	0.716103	0.0580734	0.941715	0.076774	0.845096	0.0683788	1.4303	0.189881	similar to calcium-regulated heat-stable protein (24kD) [Danio rerio]
DR_UNI_FL56_C10	EV559553	0.952086	0.0869031	1.05437	0.10433	3.71986	0.615248	0.899072	0.0360916	0.798927	0.0156607	0.93761	0.0871926	1.80944	0.140541	0.943915	0.0700256	unknown
DR_UNI_FL02_E12	CO349987	1.07494	0.0433569	0.896567	0.0864017	3.7198	0.336578	0.569833	0.0251035	1.18077	0.052225	0.818163	0.0248684	1.92553	0.115459	0.725554	0.0301614	Similar to zinc finger protein 40 [Mus musculus]
DR_UNI_FL54_H03	EV558981	0.469623	0.0433269	0.912439	0.103638	3.70551	0.333003	0.739926	0.0446196	1.06413	0.096805	1.62088	0.154488	0.872483	0.0524077	1.72259	0.172963	unknown
DR_UNI_FL34_G11	EV563441	0.870722	0.102916	0.791544	0.0541149	3.70537	0.272533	0.699172	0.0869756	1.08525	0.106268	0.877854	0.0665569	1.89318	0.256292	0.957397	0.0937455	similar to CG3589-PA [Danio rerio]
DR_UNI_FL18_E11	CO351241	1.14964	0.0543146	0.917884	0.0488482	3.6932	0.178977	0.726776	0.0359454	1.33446	0.0793891	0.785159	0.0555257	1.17151	0.0591119	0.806701	0.0485445	AE binding protein 2 [Danio rerio]
DR_UNI_FL49_H12	EV557481	1.08585	0.0553728	1.03498	0.0649478	3.68255	0.115321	0.655284	0.0428914	0.898324	0.0247114	0.955136	0.0568722	2.17814	0.132977	0.847125	0.0862661	similar to Segment polarity protein dishevelled homolog DVL-1 (Dishevelled-1) (DSH homolog 1) isoform 3 [Danio rerio]
DR_UNI_FL54_D06	EV558803	1.2729	0.110003	0.738923	0.0646995	3.68178	0.224232	0.657206	0.02914	1.53006	0.0875053	0.785829	0.054219	2.0081	0.155219	0.851991	0.0434934	similar to cysteine-rich hydrophobic domain 1 [Danio rerio]
DR_UNI_FL55_F05	EV559286	1.12926	0.121372	0.624828	0.0352854	3.68177	0.404009	0.781526	0.0313744	1.3335	0.102014	0.775115	0.0547359	1.27377	0.0684195	0.948751	0.0823333	similar to jumping translocation breakpoint isoform 2 [Danio rerio]
DR_UNI_FL02_A11	CO349896	0.986536	0.0894032	0.870512	0.0766411	3.66964	0.551704	0.80576	0.16431	0.892028	0.135885	0.515985	0.0423299	2.02612	0.188261	0.973686	0.101281	unknown
DR_UNI_FL55_D10	EV559227	1.31493	0.0981986	0.931744	0.0661043	3.66875	0.414484	1.05947	0.10546	0.905593	0.0532232	0.743439	0.0242288	1.41902	0.0928948	0.823736	0.0236584	unknown
DR_UNI_FL53_H05	EV558647	0.766043	0.0637948	1.04106	0.0898249	3.66872	0.485002	0.936419	0.0440965	1.00229	0.0355622	1.16648	0.161406	0.982713	0.0622801	1.48176	0.146141	radixin isoform 1 [Danio rerio]
DR_UNI_FL01_D10	CO349785	0.848623	0.044309	0.669543	0.0853756	3.66609	0.395161	1.37464	0.118343	1.08761	0.0497224	0.668313	0.112759	0.554028	0.0435584	1.44878	0.0799607	similar to Chaperone-activity of bc1 complex-like, mitochondrial precursor (Chaperone-ABC1-like) [Danio rerio]
DR_UNI_FL42_D11	EV555399	0.713951	0.0418687	1.05808	0.100652	3.66542	0.388875	0.645005	0.0771907	0.743133	0.082576	1.6784	0.145034	1.43503	0.189275	1.24477	0.132255	similar to Ferritin heavy chain (Ferritin H subunit) (Proliferation-inducing gene 15 protein) [Danio rerio]
DR_UNI_FL63_H06	EV603982	1.66898	0.0914458	1.14902	0.052847	3.66088	0.141973	0.955287	0.102076	1.02638	0.0371084	0.623071	0.0705994	0.55397	0.0308922	0.639745	0.0429695	poly(A)-specific ribonuclease [Danio rerio]
DR_UNI_FL15_F05	CO354084	0.559756	0.0509434	0.763265	0.0220307	3.65502	0.298332	1.1416	0.0771795	0.553392	0.0324971	1.20078	0.171088	1.48446	0.186321	1.02681	0.0479184	similar to placental protein 11 related [Danio rerio]
DR_UNI_FL64_E03	EV604251	1.27253	0.0930808	0.790232	0.0386991	3.65283	0.382762	0.781446	0.0382313	1.23633	0.040269	0.802928	0.0370188	1.40261	0.0379065	0.64368	0.0410949	similar to ring finger protein 150 [Danio rerio]
DR_UNI_FL48_G12	EV557155	1.13876	0.161145	0.812298	0.0788513	3.65123	0.293624	0.770696	0.0640232	1.24842	0.0594503	0.779571	0.0792513	1.03687	0.0315646	0.873677	0.0662637	unknown
DR_UNI_FL10_H10	CO353244	0.826704	0.0820026	0.809671	0.057817	3.63603	0.35617	0.546771	0.0329315	1.28855	0.0844361	0.563426	0.0703462	1.99803	0.12581	0.887981	0.192467	similar to MGC83840 protein isoform 5 [Danio rerio]
DR_UNI_FL54_B09	EV558745	1.48925	0.0515772	0.920852	0.0690452	3.63569	0.253261	0.873578	0.0549656	1.0452	0.0678401	0.670867	0.0375525	1.16349	0.0853002	0.661131	0.0337437	similar to alpha-2,3-sialyltransferase ST3Gal III [Danio rerio]
DR_UNI_FL65_C09	EV604622	1.13662	0.119932	1.07165	0.0307508	3.63556	0.209441	1.02257	0.0968323	0.96145	0.0900868	0.830997	0.043747	0.803382	0.0669221	0.89491	0.0254386	gelsolin (amyloidosis, Finnish type) [Danio rerio]
DR_UNI_FL16_D04	CO350875	0.42198	0.0263338	0.645881	0.0857619	3.63514	0.176427	1.57904	0.107606	0.640447	0.0262885	1.10637	0.143629	1.21996	0.0377015	0.921312	0.0319477	nucleolin [Danio rerio]
DR_UNI_FL04_A05	CO350250	0.784699	0.0938629	0.624075	0.0617778	3.63463	0.208242	0.813134	0.104067	1.53469	0.0467597	1.00416	0.135783	0.84884	0.0724676	1.07768	0.0641705	similar to gene overexpressed...
DR_UNI_FL61_H06	EV603261	1.86248	0.356854	0.736174	0.110376	3.62722	0.977096	0.88812	0.119839	1.18893	0.334081	0.71222	0.0385364	1.51621	0.246504	0.53659	0.100919	similar to pKU-beta protein kinase [Danio rerio]
DR_UNI_FL18_E08	CO351232	0.943855	0.0475951	0.518082	0.0400971	3.61519	0.19976	0.849078	0.0445491	1.75053	0.10011	0.770558	0.053172	1.24507	0.0972511	1.10369	0.0404376	mitochondrial ATP synthase gamma-subunit [Danio rerio]
DR_UNI_FL60_B08	EV561107	1.07003	0.0757073	0.71422	0.0786235	3.60711	0.352752	0.893302	0.0581638	1.05019	0.120274	0.926467	0.127486	1.29284	0.0924477	0.870077	0.0348957	methyltransferase-like 1; methyltransferase-like 1 (S. cerevisiae) [Mus musculus] >sp|Q9Z120|TRMB_MOUSE tRNA (guanine-N(7)-)-methyltransferase (tRNA(m7G46)-methyltransferase) (Methyltransferase-like protein 1) >dbj|BAA75230.1| methyltransferase related protein [Mus musculus]
DR_UNI_FL60_D12	EV561243	0.827361	0.0973652	0.879691	0.0932916	3.60106	0.439351	0.840602	0.0707225	0.902025	0.0857346	0.963379	0.119938	1.47396	0.144476	0.941831	0.0806238	GS15 [Mus musculus]
DR_UNI_FL56_A02	EV559421	1.04164	0.0674356	0.781743	0.0502303	3.59985	0.409766	1.02468	0.112332	1.06669	0.0679029	0.745392	0.0354135	2.0837	0.0761019	0.60613	0.0838621	similar to HHGP protein, partial [Danio rerio]
DR_UNI_FL23_D03	CO354557	1.08081	0.094585	0.91968	0.0860747	3.59872	0.465663	0.957925	0.0796875	0.894929	0.0975405	0.657038	0.0573952	2.33881	0.0881153	1.05803	0.137867	similar to arginyl aminopeptidase (aminopeptidase B)-like 1 [Danio rerio]
DR_UNI_FL68_F05	EV606117	0.725813	0.097772	0.780543	0.118759	3.58809	0.266739	0.925064	0.117	0.96209	0.151892	0.890686	0.122306	1.98466	0.0679779	0.873738	0.103229	hypothetical protein LOC393262 [Danio rerio]
DR_UNI_FL13_H10	CO353766	0.730304	0.0368087	1.13195	0.0784805	3.58661	0.773733	2.29677	0.283506	0.566504	0.049365	0.985618	0.0507455	0.781146	0.0211088	1.1072	0.0648654	Similar to cyclin T2 [Danio rerio]
DR_UNI_FL29_A02	CO355729	1.08549	0.106713	1.21755	0.243557	3.57784	0.293669	0.922635	0.0748353	0.690411	0.0890204	0.838296	0.077601	1.85359	0.256781	0.766403	0.0594219	bloodthirsty [Danio rerio]
DR_UNI_FL60_E01	EV561246	0.6878	0.129348	0.851981	0.0200518	3.56965	0.252715	1.37164	0.0586289	0.778282	0.0742056	0.966246	0.061417	2.05678	0.11812	0.531732	0.0637174	unknown
DR_UNI_CTRL_H07	CO350852	0.805366	0.0649811	0.867213	0.0605693	3.56833	0.280704	1.18414	0.147387	0.945679	0.0611445	1.00279	0.0680871	1.46325	0.116854	0.880938	0.0722617	cytoglobin (cygb), mRNA
DR_UNI_CTRL_A02	CO350852	0.912366	0.0882448	1.02804	0.0631913	3.56823	0.524152	1.01171	0.0750508	0.841841	0.0703077	0.930694	0.0622755	1.70181	0.118952	0.794192	0.0812117	cytoglobin (cygb), mRNA
DR_UNI_FL02_E06	CO349975	0.614412	0.0320032	0.587768	0.0978337	3.56662	0.126546	1.61185	0.270493	0.908061	0.041957	0.735737	0.0764968	1.53424	0.0792945	1.18314	0.094478	similar to Putative inorganic polyphosphate/ATP-NAD kinase (Poly(P)/ATP NAD kinase) isoform 3 [Danio rerio]
DR_UNI_FL37_G01	EV564552	1.44115	0.195711	1.067	0.129104	3.56551	0.42561	0.887603	0.0427474	0.737242	0.115702	0.710421	0.0767461	2.12702	0.165496	0.741971	0.0600211	similar to zinc finger protein 93 homolog [Danio rerio]
DR_UNI_FL43_C12	EV555620	1.15173	0.0539004	1.03958	0.0531646	3.56187	0.303679	0.868969	0.0738403	0.933788	0.076674	0.799559	0.0471723	1.22668	0.0756529	0.745526	0.0240043	protein phosphatase 1G; protein phosphatase 2, catalytic subunit, gamma isoform; protein phosphatase 2C gamma isoform; protein phosphatase magnesium-dependent 1 gamma; protein phosphatase 1C [Homo sapiens] >ref|NP_817092.1| protein phosphatase 1G; protein phosphatase 2, catalytic subunit, gamma isoform; protein phosphatase 2C gamma isoform; protein phosphatase magnesium-dependent 1 gamma; protein…
DR_UNI_FL50_F05	EV557648	1.39867	0.0828263	1.02812	0.0833641	3.55791	0.382549	1.04011	0.0710524	0.862323	0.0630313	0.576849	0.0316019	1.08757	0.0682782	0.571816	0.0281767	similar to XPMC2 prevents mitotic catastrophe 2 homolog [Danio rerio]
DR_UNI_FL10_F03	CO353194	1.69247	0.0731849	0.580369	0.0323888	3.5578	0.317095	0.343558	0.0387095	1.4809	0.0303757	0.619516	0.0309586	1.46331	0.0821337	0.480244	0.0249846	apoptosis inhibitor 5 [Danio rerio]
DR_UNI_FL57_G01	EV560132	1.38398	0.146371	0.875727	0.063086	3.55487	0.162703	0.984691	0.0496375	0.96749	0.118737	0.725707	0.0581313	1.35845	0.0717478	0.610754	0.0403702	similar to RIKEN cDNA D130059P03 gene, partial [Danio rerio]
DR_UNI_FL25_A09	CO354865	1.28765	0.211022	0.671917	0.134721	3.5481	0.812702	0.777597	0.048051	1.11855	0.216567	0.775713	0.118643	2.22167	0.264424	0.709692	0.109922	hypothetical protein LOC492784 [Danio rerio]
DR_UNI_FL03_E08	CO350157	0.148758	0.0145185	1.30284	0.204777	3.53994	0.341975	0.925513	0.071836	0.371766	0.0214072	1.1076	0.0638372	0.595356	0.0429503	1.46349	0.127282	solute carrier family 25, member 27 [Danio rerio]
DR_UNI_FL55_A04	EV559028	0.973144	0.139812	1.12823	0.0835735	3.53833	0.388996	1.01819	0.089874	0.761311	0.0890505	0.800848	0.0543294	1.25367	0.259443	0.776347	0.0591136	unknown
DR_UNI_FL04_E08	CO350360	0.978061	0.0901518	0.73421	0.0740476	3.53789	0.513411	1.07496	0.0204013	0.5926	0.0841937	0.690234	0.0488412	1.02248	0.076002	1.24045	0.120052	(P58511) Protein C21orf51
DR_UNI_FL58_G11	EV560550	1.08303	0.0656751	1.12407	0.0716366	3.53435	0.181007	0.761402	0.0581932	0.714327	0.05227	0.917247	0.0692661	1.43399	0.0968185	0.661516	0.0445619	hypothetical protein LOC436957 [Danio rerio]
DR_UNI_FL68_G09	EV606191	1.16643	0.0784413	0.700656	0.0723358	3.53332	0.270269	0.795246	0.0534584	1.53638	0.0626109	0.725632	0.0279854	1.15996	0.0837919	0.725708	0.0316828	similar to kappa B-ras 1 [Rattus norvegicus]
DR_UNI_FL02_G09	CO350021	1.88715	0.174056	0.606728	0.0397475	3.53253	0.470238	0.539779	0.0350435	1.74799	0.0703587	0.520979	0.0223701	1.061	0.0405906	0.870402	0.0451343	similar to protein kinase C, eta [Danio rerio]
DR_UNI_FL03_E07	CO350155	1.39196	0.0861184	0.960823	0.101536	3.52748	0.409918	0.636705	0.0589146	0.953712	0.0647314	0.92099	0.112862	1.01699	0.0367409	0.758584	0.0357065	similar to basic leucine zipper and W2 domains 2 isoform 3 [Danio rerio]
DR_UNI_FL57_F11	EV560123	0.978746	0.042646	0.989718	0.0618836	3.52187	0.371441	1.07178	0.0910054	0.819207	0.0505584	0.926931	0.0900764	1.65028	0.0965015	0.928504	0.0941384	unknown
DR_UNI_FL25_D09	CO354958	1.02107	0.0229393	0.739166	0.0392167	3.52148	0.139659	0.933728	0.112572	1.08311	0.0976093	0.852169	0.0898282	2.02375	0.172511	0.851817	0.0329181	similar to heat shock protein 70.2 [Danio rerio]
DR_UNI_FL65_A11	EV604497	1.12825	0.105134	0.969927	0.112687	3.5184	0.249873	1.23504	0.0586174	0.795097	0.0393115	0.818486	0.0513664	1.7111	0.107151	0.741758	0.0414979	hyaluronan mediated motility receptor [Danio rerio]
DR_UNI_FL16_B12	CO350849	1.38232	0.208603	0.64471	0.13346	3.50673	0.423636	0.754441	0.083505	0.689682	0.154086	0.774537	0.160703	1.17668	0.307825	0.889535	0.175156	unknown
DR_UNI_FL13_F08	CO353724	1.11895	0.040649	1.01094	0.0879815	3.50228	0.512576	0.835241	0.0476744	0.874888	0.0821329	0.740535	0.0495702	1.53799	0.192333	0.866803	0.0702634	similar to Protein O-mannosyl-transferase 2 (Dolichyl-phosphate-mannose--protein mannosyltransferase 2) [Danio rerio]
DR_UNI_FL23_C08	CO354538	1.36762	0.0420102	1.04945	0.0771103	3.49909	0.442893	0.565555	0.0219293	0.972295	0.054092	0.748683	0.0457453	1.32516	0.0566469	0.67877	0.0298584	similar to SMT3 isopeptidase 1 [Danio rerio]
DR_UNI_FL11_F09	CO353400	1.09585	0.0325538	1.31808	0.0617655	3.48437	0.263759	0.574217	0.0409204	1.00943	0.0213503	0.935969	0.0549576	0.492563	0.0234226	0.905423	0.0395769	tropomyosin 4 isoform 2 [Danio rerio]
DR_UNI_FL19_C09	CO351360	1.38597	0.105815	0.773237	0.0211532	3.48076	0.447791	0.887819	0.0346533	1.22933	0.0878474	0.850374	0.0486699	1.4212	0.0438403	0.977481	0.0205938	hypothetical protein XP_697460 [Danio rerio]
DR_UNI_FL16_F01	CO350906	0.807971	0.0843963	1.64512	0.101415	3.48061	0.498403	1.16592	0.0590774	0.519566	0.0365885	1.1172	0.0986521	0.551212	0.0820749	0.843882	0.0661107	Bcl2 [Danio rerio]
DR_UNI_FL03_E06	CO350153	0.988418	0.0602922	0.318395	0.0271594	3.47916	0.343645	0.798707	0.119616	1.1341	0.0318354	0.852601	0.148341	1.28081	0.117955	0.595964	0.0655578	similar to putative membrane protein isoform 2 [Danio rerio]
DR_UNI_FL23_A09	CO354496	1.3339	0.0720213	0.621585	0.0416178	3.47782	0.373419	0.657495	0.0654138	1.25493	0.0914743	0.578519	0.0661422	2.14545	0.235518	0.54109	0.0672026	sulfatase FP1c [Danio rerio]
DR_UNI_FL06_C12	CO350680	0.601346	0.0466011	0.668663	0.0461862	3.47749	0.161841	1.20748	0.0395194	1.0044	0.109817	0.990549	0.0800639	1.03681	0.0599802	0.939666	0.0273237	protein kinase C substrate 80K-H [Danio rerio]
DR_UNI_FL59_C09	EV560736	0.989231	0.0750545	0.550499	0.0589472	3.47501	0.324714	0.645789	0.053199	1.40231	0.0742324	0.809564	0.0584649	1.81737	0.148316	0.979714	0.0401489	cysteinyl-tRNA synthetase isoform 1 [Danio rerio]
DR_UNI_FL54_F10	EV558907	0.518967	0.0151397	1.38724	0.0759067	3.46333	0.161516	0.741493	0.0810063	1.00624	0.0715478	2.29809	0.357475	0.710648	0.0466409	0.657017	0.144755	similar to cathepsin L isoform 1 [Danio rerio]
DR_UNI_FL16_A08	CO350818	0.741079	0.0350491	0.724811	0.0854414	3.45928	0.328632	0.6939	0.0851182	1.0197	0.0654668	0.975684	0.0848933	1.4178	0.10833	1.16867	0.11737	similar to Phosphomannomutase 1 (PMM 1) (PMMH-22) [Danio rerio]
DR_UNI_FL10_D01	CO353155	0.765782	0.0686619	1.06374	0.0757996	3.45715	0.201218	1.18096	0.18296	0.744117	0.025561	1.87253	0.106675	1.27917	0.0805113	0.602087	0.0774923	similar to cathepsin L isoform 2 [Danio rerio]
DR_UNI_FL02_C08	CO349932	1.23768	0.0756485	0.569033	0.0797989	3.45291	0.218715	0.486327	0.0204479	1.92806	0.0737724	0.859465	0.0551914	0.87395	0.0586495	0.992358	0.072525	ATP synthase, H+ transporting, mitochondrial F0 complex, subunit c (subunit 9) [Danio rerio]
DR_UNI_FL63_B05	EV603717	1.18204	0.193633	1.02559	0.164728	3.45137	0.391896	1.1901	0.170424	0.729957	0.0932423	0.768676	0.0653565	1.03715	0.095389	0.679711	0.0812452	similar to nucleophosmin 1 [Danio rerio]
DR_UNI_FL03_G08	CO350214	0.826513	0.0359055	0.830829	0.0452734	3.4408	0.0744311	1.07522	0.125287	1.00918	0.0701176	0.926582	0.0425978	1.88851	0.0855651	1.02685	0.0412203	similar to family 4 cytochrome P450 isoform 1 [Danio rerio]
DR_UNI_FL22_H07	CO354470	1.04746	0.0727249	0.758122	0.0551323	3.4361	0.406317	0.642121	0.0985126	1.40839	0.134604	0.648042	0.0352923	1.97813	0.131003	0.811586	0.0719071	hypothetical protein LOC393184 [Danio rerio]
DR_UNI_FL55_B09	EV559085	1.76642	0.0801198	0.892798	0.0347667	3.43436	0.498057	0.879107	0.0490397	1.87668	0.0963339	0.760672	0.0411882	0.985455	0.0552269	0.894072	0.0236042	Leucine-zipper-like transcriptional regulator, 1 [Homo sapiens]
DR_UNI_FL18_A08	CO351144	1.65673	0.196293	1.30975	0.146201	3.427	0.366665	0.734187	0.0339739	1.18061	0.0865823	0.808259	0.0644801	1.04115	0.0991593	0.803582	0.042628	CYTOCHROME C OXIDASE COPPER CHAPERONE (DOPUIN)
DR_UNI_FL01_B08	CO349742	0.883384	0.0892346	0.791374	0.0429995	3.41098	0.222917	0.859353	0.041398	1.09058	0.0741747	1.00977	0.0486786	1.74332	0.0712384	0.968852	0.0434885	cleavage and polyadenylation specific factor 6 [Danio rerio]
DR_UNI_FL50_B07	EV557523	1.36404	0.11323	0.784152	0.0412889	3.40994	0.269472	0.862336	0.0811137	1.27335	0.114216	0.728741	0.0568736	1.42885	0.0501189	0.698288	0.0600095	unknown
DR_UNI_FL52_E01	EV558174	1.13308	0.0920131	1.05622	0.105692	3.40601	0.413497	0.771866	0.0747286	0.989592	0.0845972	0.570252	0.0639137	1.13503	0.144428	0.749715	0.0837599	similar to nadrin [Danio rerio]
DR_UNI_FL36_D06	EV564052	0.970659	0.262751	1.18474	0.158904	3.40545	0.148057	1.16334	0.100446	0.658725	0.0564824	1.1392	0.163309	1.73321	0.0280572	0.838622	0.0129684	homolog of Yeast RRP4 (ribosomal RNA processing 4), 3'-5'-exorib [Homo sapiens] >sp|Q13868|RRP4_HUMAN Exosome complex exonuclease RRP4 (Ribosomal RNA processing protein 4) >dbj|BAA91977.1| unnamed protein product [Homo sapiens] >dbj|BAB14043.1| unnamed protein product [Homo sapiens] >gb|AAH00747.1| Homolog of Yeast RRP4 (ribosomal RNA processing 4), 3'-5'-exorib [Homo sapiens]
DR_UNI_FL53_H06	EV558652	0.690026	0.054695	0.905953	0.0456307	3.40033	0.483935	0.420574	0.0347661	1.28696	0.120183	0.914249	0.0867852	2.15564	0.11131	1.06344	0.0481142	serpin peptidase inhibitor, clade B (ovalbumin), member 1, like 1 [Danio rerio]
DR_UNI_FL13_G10	CO353746	1.33081	0.0569273	0.775349	0.0244321	3.39984	0.282339	0.377739	0.0203004	1.24192	0.0375946	0.620637	0.0353524	2.02336	0.105364	0.548441	0.0244823	similar to TBP-interacting protein 120A [Danio rerio]
DR_UNI_FL68_D09	EV606012	1.03904	0.114296	1.43518	0.105196	3.39845	0.178213	0.589765	0.044212	1.17493	0.129261	1.94474	0.432254	0.869992	0.0415748	0.915654	0.0965109	unknown
DR_UNI_FL20_E03	CO351556	0.472627	0.0541156	0.99753	0.110259	3.39581	0.162081	1.87482	0.079838	0.38374	0.0611967	0.751433	0.0811639	0.998563	0.045333	2.12148	0.28591	similar to FLJ20171 protein [Danio rerio]
DR_UNI_FL52_B03	EV558054	0.879978	0.0458383	0.945217	0.045136	3.39212	0.170742	1.4111	0.0600975	0.92956	0.0552039	0.832614	0.022542	1.19539	0.0448782	0.819	0.0538083	hypothetical protein LOC393578 [Danio rerio]
DR_UNI_FL20_G09	CO351615	2.10098	0.0843761	0.606818	0.0904298	3.39018	0.216773	0.363615	0.0149706	1.27617	0.0408254	0.448051	0.018088	1.44663	0.0500528	0.441483	0.0267362	RNA binding motif protein 4 [Danio rerio]
DR_UNI_FL18_E10	CO351238	1.62568	0.132655	0.745907	0.036912	3.38927	0.267947	0.431756	0.0429255	1.39951	0.123036	0.507046	0.0837126	2.15586	0.286404	0.451283	0.0646941	similar to mKIAA0170 protein [Danio rerio]
DR_UNI_FL60_A02	EV561029	1.17076	0.124721	1.47886	0.259584	3.38133	0.374098	1.04061	0.0821401	0.718364	0.0436474	0.908451	0.0355343	1.49263	0.0616648	0.730422	0.0428985	similar to Tln1 protein [Danio rerio]
DR_UNI_FL66_G01	EV605163	1.22196	0.151119	1.02917	0.0935815	3.38088	0.113573	1.08133	0.123025	1.04669	0.070023	0.818314	0.0309191	1.0891	0.049267	0.582255	0.0469083	polymerase (RNA) III (DNA directed) polypeptide C [Danio rerio]
DR_UNI_FL65_C12	EV604628	1.16052	0.0414106	0.992368	0.0787693	3.37861	0.177339	0.713646	0.02261	0.844341	0.0568721	0.945536	0.0255539	1.34953	0.0427956	0.790453	0.0336904	unknown
DR_UNI_FL56_D08	EV559589	1.02273	0.0517316	0.750366	0.0262355	3.37383	0.173324	1.0883	0.0292993	1.03924	0.0507335	0.717854	0.0172629	1.18058	0.067073	0.698904	0.0108506	hypothetical protein LOC368634 [Danio rerio]
DR_UNI_FL17_D01	CO351029	1.13251	0.0995977	0.788438	0.0817898	3.36922	0.417765	0.871887	0.0587087	1.22739	0.0729361	0.767254	0.0557044	1.22371	0.108918	0.778342	0.0384022	unknown
DR_UNI_FL42_G12	EV555489	1.32818	0.0896648	1.02645	0.0515503	3.36873	0.304425	0.713391	0.0629913	1.02581	0.0662484	0.712648	0.0593149	1.8013	0.160829	0.676785	0.0416056	TATA box binding protein (TBP)-associated factor 150kDa [Danio rerio]
DR_UNI_FL35_B10	EV563603	1.19685	0.0539934	0.418922	0.0259889	3.36364	0.335283	0.451304	0.0266261	1.54627	0.049784	0.599709	0.0437476	1.43453	0.0430822	0.625865	0.0713123	similar to Zinc finger protein 226 [Danio rerio]
DR_UNI_FL59_B06	EV560686	1.10358	0.0850379	0.806723	0.104862	3.36308	0.226634	0.939229	0.126995	1.15959	0.116855	0.969851	0.131444	1.04776	0.072683	0.611515	0.0397144	similar to Coiled-coil-helix-coiled-coil-helix domain containing protein 4 [Danio rerio]
DR_UNI_FL39_B02	EV565072	1.42856	0.023598	0.838608	0.0360529	3.3589	0.255738	0.622691	0.0413655	1.08565	0.0231747	0.719056	0.0174634	1.58647	0.0764693	0.596832	0.0206816	similar to pre-mRNA processing factor 8 [Danio rerio]
DR_UNI_FL55_F10	EV559310	0.902987	0.0744013	0.575766	0.0355506	3.35747	0.332775	0.59874	0.0325681	1.80926	0.0724987	0.876571	0.0667	1.8765	0.0907314	0.934641	0.0379748	similar to chromosome 15 open reading frame 24 [Danio rerio]
DR_UNI_FL50_C08	EV557574	1.5249	0.0841865	0.985356	0.0551009	3.35622	0.227363	0.963718	0.0509556	0.816672	0.0644017	0.694674	0.0485813	1.17738	0.0540122	0.796852	0.0480745	similar to limb and neural patterns [Danio rerio]
DR_UNI_FL55_B11	EV559096	1.53252	0.247539	0.77922	0.0977012	3.35497	0.501025	0.523996	0.0413156	1.60987	0.0950186	0.843108	0.190606	0.754946	0.133231	0.749944	0.128056	yippee-like 5 [Danio rerio]
DR_UNI_FL44_C02	EV555841	1.44885	0.102112	1.13647	0.0794102	3.3499	0.201767	1.2958	0.0523004	0.736598	0.0412784	0.774698	0.0669145	0.734894	0.0712765	0.626291	0.0218555	DEP domain containing protein 1 [Danio rerio]
DR_UNI_FL42_F12	EV555454	1.14728	0.0488127	0.809018	0.10557	3.33903	0.381395	0.83525	0.0891258	0.802373	0.0455541	0.800795	0.0711103	1.17846	0.0761794	0.794262	0.0553168	Surfeit locus protein 2 (Surf-2) >emb|CAA75442.1| surfeit protein 2 [Takifugu rubripes]
DR_UNI_FL46_F05	EV556464	1.15245	0.0863602	1.22141	0.102733	3.33212	0.337823	1.48383	0.0773744	0.77313	0.0435505	0.809117	0.0198113	1.03606	0.0731699	0.692472	0.0447801	Brix domain containing 1 [Danio rerio]
DR_UNI_FL52_D01	EV558133	1.28714	0.0419836	0.910562	0.0661064	3.32313	0.443974	0.922682	0.0307901	1.05611	0.0856074	0.760074	0.0494694	1.50228	0.0505713	0.707636	0.0495969	unknown
DR_UNI_FL52_C09	EV558117	0.744312	0.0622404	0.823896	0.0764768	3.31796	0.402381	1.17666	0.0510573	0.733942	0.0641664	1.00495	0.133607	1.34793	0.0740744	1.01063	0.0233928	unknown
DR_UNI_FL20_H02	CO351622	1.31596	0.0974366	0.802215	0.0566621	3.31544	0.192823	1.1447	0.0695346	0.933387	0.0399629	0.644926	0.0449226	1.04131	0.0419475	0.739316	0.0497202	unknown
DR_UNI_FL03_F12	CO350201	0.42162	0.0563578	0.817055	0.0506474	3.30068	0.235612	1.09678	0.0921133	0.717825	0.0275332	1.15904	0.175382	2.19316	0.0816296	1.09563	0.0547775	submergence induced protein 2 [Homo sapiens]
DR_UNI_FL02_F12	CO350008	1.06473	0.106344	0.912485	0.122223	3.29218	0.876895	0.978616	0.154561	0.731314	0.10905	0.71464	0.0836095	0.899414	0.153824	0.895865	0.127578	unknown
DR_UNI_FL48_D05	EV557020	1.20748	0.0702777	1.1094	0.0820404	3.28026	0.102703	0.89818	0.056238	0.925878	0.0450646	0.640682	0.0186889	1.23446	0.0932305	0.592536	0.0320723	WD repeat domain 21 [Danio rerio]
DR_UNI_FL19_D08	CO351378	0.75187	0.0253985	0.691351	0.0156937	3.2781	0.256206	0.572156	0.04544	1.11341	0.0256354	1.10693	0.101267	1.40979	0.0900286	0.994734	0.0686803	putative NFkB activating protein 373 [Danio rerio]
DR_UNI_FL49_F02	EV557375	1.87939	0.163899	1.00826	0.07044	3.27623	0.684456	0.880208	0.0519563	1.84727	0.0692488	0.642839	0.0630299	0.978409	0.0598129	0.734892	0.0505346	similar to Nuclear ubiquitous casein and cyclin-dependent kinases substrate (P1) isoform 3 [Danio rerio]
DR_UNI_FL05_E06	CO350534	0.872837	0.0632714	0.718853	0.0363345	3.27568	0.370502	0.828411	0.0578727	1.09645	0.0546095	0.888106	0.0399797	1.93354	0.103149	1.08316	0.0582142	GRIP and coiled-coil domain containing 1 [Danio rerio]
DR_UNI_FL59_H11	EV561025	1.65351	0.258161	0.887475	0.0866749	3.27487	0.368947	0.550074	0.0720501	1.35227	0.227599	0.734197	0.0487573	1.10998	0.0602973	0.71898	0.0368306	unknown
DR_UNI_FL01_E02	CO349790	0.865559	0.0561186	0.921086	0.04325	3.26964	0.459238	1.27126	0.093471	0.609637	0.10479	0.66676	0.0393212	1.77575	0.144948	1.05278	0.0470193	hypothetical protein LOC402944 [Danio rerio]
DR_UNI_FL65_C02	EV604597	1.23666	0.0670405	0.768272	0.0708472	3.25464	0.158294	0.903546	0.0582922	1.04715	0.0553852	0.797256	0.0351401	1.55493	0.0647768	0.680797	0.0305091	heterochromatin protein 1 gamma [Xenopus laevis]
DR_UNI_FL31_C04	CO356182	0.836548	0.0437855	1.25184	0.0809163	3.25204	0.224117	1.58447	0.116804	0.459833	0.0409424	1.07953	0.0605288	0.966945	0.0453637	0.855025	0.0567805	similar to C-X-C chemokine receptor type 3 (CXC-R3) (CXCR-3) [Danio rerio]
DR_UNI_FL58_F10	EV560497	1.00909	0.0469015	0.50105	0.0371457	3.24928	0.324545	0.547139	0.0570998	1.72082	0.142045	0.669002	0.0306576	1.97083	0.133889	0.932297	0.0790645	leucine zipper and CTNNBIP1 domain containing [Danio rerio]
DR_UNI_FL67_B03	EV605340	1.10973	0.0650307	0.906704	0.063373	3.24829	0.313703	1.15667	0.0902133	0.715745	0.0269905	0.628072	0.0501308	0.863597	0.0510459	1.63506	0.127345	similar to keratinocyte associated protein 3 [Danio rerio]
DR_UNI_FL43_G07	EV555726	1.69562	0.0816948	1.11474	0.0197696	3.24161	0.376054	0.896113	0.0442005	1.16373	0.0851846	0.560111	0.0196797	0.782964	0.0470614	0.543175	0.0231354	PPP1R7 protein [Homo sapiens]
DR_UNI_FL13_E02	CO353699	0.276571	0.00729828	0.88474	0.113024	3.23543	0.25632	0.768629	0.100379	0.644701	0.0714824	1.37203	0.112718	1.97267	0.390605	0.950336	0.0802269	similar to Isocitrate dehydrogenase 1 (NADP+), soluble [Danio rerio]
DR_UNI_FL65_D11	EV604673	1.07797	0.0536194	0.98649	0.0518309	3.23337	0.148558	0.992957	0.061275	0.851792	0.0487405	0.831862	0.0533494	1.73108	0.123306	0.70123	0.0356642	hypothetical protein LOC393349 [Danio rerio]
DR_UNI_FL46_E04	EV556438	1.41272	0.352103	0.953282	0.0619572	3.23311	0.325956	0.76868	0.0530265	1.0715	0.0722591	0.73887	0.0398475	1.30238	0.0664872	0.65267	0.0797743	unknown
DR_UNI_FL60_B09	EV561119	0.253927	0.0478169	1.3097	0.260014	3.23225	0.316767	0.624129	0.0316876	0.20128	0.0182117	1.37925	0.17576	0.910058	0.173457	1.45667	0.102232	unknown
DR_UNI_FL45_F05	EV556197	1.1586	0.0936324	1.06315	0.0705325	3.22808	0.161112	1.15198	0.0920823	0.867675	0.0499216	0.720604	0.0537898	1.88686	0.0462994	0.655769	0.0531013	hypothetical protein LOC406574 [Danio rerio] >ref|NP_998450.1|
DR_UNI_FL22_G06	CO354450	1.22075	0.0760139	1.18099	0.0376574	3.22691	0.169955	0.869816	0.0347945	0.797671	0.0513872	0.782224	0.0787117	1.476	0.0290351	0.618092	0.0293278	similar to Cell division cycle 27 isoform 4 [Danio rerio]
DR_UNI_FL58_E02	EV560405	1.02875	0.105825	0.94645	0.115157	3.22139	0.153603	0.933044	0.0695668	0.830176	0.0810514	0.81567	0.0830504	1.64569	0.0501282	0.754049	0.0542078	hypothetical protein LOC492351 [Danio rerio]
DR_UNI_FL22_B09	CO354333	1.48473	0.106069	0.910388	0.0720785	3.21478	0.463311	0.673712	0.0649869	0.977419	0.0662812	0.694277	0.0758899	1.10423	0.185135	0.876577	0.0439208	unknown
DR_UNI_FL04_E03	CO350346	1.59289	0.157698	0.931354	0.0345831	3.20509	0.360427	0.878526	0.157165	0.990353	0.181035	0.769805	0.0619363	1.75517	0.253734	0.693727	0.0580249	unknown
DR_UNI_FL06_B06	CO350628	0.76915	0.0517701	0.770282	0.0368306	3.20503	0.284256	1.29245	0.114249	0.659977	0.0487658	0.930871	0.0439421	2.1229	0.0754921	1.01475	0.0543789	accessory protein BAP31 [Danio rerio]
DR_UNI_FL63_H04	EV854386	1.10053	0.0473671	0.948402	0.0534046	3.20293	0.271499	1.09006	0.0736424	1.10059	0.0570709	0.668685	0.0307699	0.800073	0.0687842	0.780139	0.0421996	similar to Coated vesicle membrane protein [Danio rerio]
DR_UNI_FL66_H10	EV605277	1.36985	0.166622	0.856769	0.0811837	3.20129	0.304506	1.01249	0.0608494	0.792367	0.0844184	0.632664	0.0297582	1.96662	0.16683	0.656319	0.0287722	similar to Gamma-taxilin (Lipopolysaccharide specific response protein 5) isoform 2 [Danio rerio]
DR_UNI_FL55_F04	EV559284	0.744247	0.0724151	0.857697	0.0844546	3.20009	0.19257	1.39943	0.12152	0.795099	0.051169	0.860956	0.0567833	1.14532	0.0323798	0.830974	0.0603476	hypothetical protein LOC445115 [Danio rerio]
DR_UNI_FL44_H04	EV555993	1.19919	0.0453686	0.916448	0.0396459	3.19618	0.292475	0.74947	0.0330979	1.04056	0.0591018	0.734151	0.022751	1.30142	0.0390032	0.585701	0.0305533	CWF19-like 2, cell cycle control [Danio rerio]
DR_UNI_FL18_G06	CO351273	1.4413	0.13261	0.818009	0.0352998	3.19577	0.193747	0.882776	0.0492289	1.00975	0.0908018	0.841192	0.0349275	1.72867	0.123907	0.832357	0.0853506	unknown
DR_UNI_FL04_C09	CO350305	1.29619	0.0479821	0.636015	0.0352967	3.19084	0.313459	0.535548	0.0394348	1.90981	0.150662	0.621173	0.0377341	1.81007	0.0548859	0.711659	0.0318215	unknown
DR_UNI_FL49_B10	EV557253	1.04017	0.110471	0.786738	0.112354	3.18897	0.570754	0.733901	0.105933	0.715799	0.148924	0.849834	0.085785	1.33276	0.106887	1.20427	0.284701	unknown
DR_UNI_FL30_A10	CO355981	1.45118	0.117226	0.829366	0.0523228	3.18243	0.215476	0.768691	0.0891159	1.09694	0.0836026	0.756035	0.0265216	1.72166	0.134947	0.785353	0.0369516	similar to protein phosphatase 2 (formerly 2A), regulatory subunit B (PR 52), gamma isoform, partial [Danio rerio]
DR_UNI_FL32_H03	EV562863	0.989097	0.0539288	1.40898	0.080142	3.18132	0.185557	0.709572	0.0156393	0.942837	0.0347915	0.837037	0.0925687	1.30794	0.0322974	0.718569	0.0718064	high mobility group AT-hook 2 [Danio rerio]
DR_UNI_FL26_A10	CO355072	1.01133	0.0656059	0.719467	0.109949	3.18047	0.265149	0.797119	0.0381954	1.06764	0.0544452	0.838928	0.072403	1.88677	0.172345	0.978402	0.0322972	similar to CG30373-PA [Danio rerio]
DR_UNI_FL40_C08	CO351763	1.26182	0.0205209	0.959065	0.0154478	3.17893	0.341375	1.03413	0.0890523	0.940919	0.0528773	0.793204	0.0496214	1.04658	0.0913518	0.856511	0.0418373	STARD3 N-terminal like [Danio rerio]
DR_UNI_FL24_A03	CO354661	0.884226	0.159968	1.19971	0.173278	3.17809	0.231694	0.774654	0.0737846	0.892355	0.0804764	0.909681	0.074331	1.82765	0.0563664	0.693169	0.0356937	hypothetical protein LOC553685 [Danio rerio]
DR_UNI_FL54_A08	EV558697	1.24475	0.180678	0.723869	0.0880221	3.17526	0.253671	0.775331	0.0870379	1.1603	0.0892932	0.706159	0.0533381	1.50134	0.10811	0.647161	0.067325	similar to mitochondrial ribosomal protein L51; mitochondrial ribosomal protein 64 [Rattus norvegicus]
DR_UNI_FL21_G01	CO354276	1.47066	0.0797204	0.588448	0.0827046	3.16829	0.448192	0.458872	0.0386588	1.64236	0.0747281	0.825983	0.0468132	1.38202	0.0860049	0.500048	0.0585255	HMBA-inducible; likely ortholog of mouse cardiac lineage protein 1; menage a quatre 1; hexamethylene bisacetamide-inducible protein [Homo sapiens] >dbj|BAA36166.1| HEXIM1 protein [Homo sapiens] >gb|AAH06460.1| HMBA-inducible [Homo sapiens]
DR_UNI_FL20_A11	CO351491	0.882063	0.0799495	1.43261	0.0433511	3.16671	0.636818	0.655109	0.0581245	1.02372	0.135462	0.980883	0.0686754	0.733528	0.0605852	1.08472	0.0834198	similar to XY body protein [Danio rerio]
DR_UNI_FL56_G02	EV559729	1.26293	0.166751	1.09566	0.0691344	3.16037	0.304551	1.1803	0.116228	0.910245	0.0379108	0.681044	0.0244973	1.22209	0.0800305	0.691483	0.0529284	similar to Orphan sodium- and chloride-dependent neurotransmitter transporter NTT4 (Solute carrier family 6 member 17) isoform 2 [Danio rerio]
DR_UNI_FL51_H02	EV557993	0.971204	0.0883832	1.07204	0.0841553	3.15836	0.281439	0.834133	0.0837178	0.808718	0.107409	0.878953	0.125638	1.24985	0.113586	0.813314	0.0652601	hypothetical protein LOC393489 [Danio rerio]
DR_UNI_FL23_F11	CO354612	0.582913	0.0155108	1.09789	0.128841	3.15835	0.386622	1.45725	0.123873	0.445143	0.0240435	0.920415	0.0520191	0.973895	0.0312017	1.03057	0.0264451	similar to FYN binding protein (FYB-120/130), partial [Danio rerio]
DR_UNI_FL65_B04	EV604527	0.830552	0.0803747	0.951337	0.0575679	3.15626	0.208078	1.22989	0.0684283	0.671961	0.0332645	0.995747	0.0417969	1.30751	0.0582545	0.866137	0.0587671	similar to SMC5 structural maintenance of chromosomes 5-like 1 [Danio rerio]
DR_UNI_FL40_C05	CO351758	1.36228	0.0581713	0.766399	0.0547548	3.15473	0.0987274	0.758839	0.0705273	1.0212	0.0261376	0.88629	0.0398262	1.56661	0.0560428	0.755682	0.0243656	CWF19-like 2, cell cycle control [Danio rerio]
DR_UNI_FL66_B06	EV604928	1.25207	0.14698	0.833746	0.043004	3.1421	0.203258	0.888815	0.166485	1.05441	0.0980514	0.6848	0.0346035	1.53178	0.0538544	0.705317	0.0582705	similar to Histone-lysine N-methyltransferase, H3 lysine-9 specific 4 (Histone H3-K9 methyltransferase 4) (H3-K9-HMTase 4) (SET domain bifurcated 1) (ERG-associated protein with SET domain) (ESET) isoform 2 [Danio rerio]
DR_UNI_FL49_C09	EV557289	1.24821	0.0841729	1.18331	0.0932895	3.13624	0.426059	0.931205	0.0947461	0.81691	0.0364186	0.634131	0.0443447	0.920406	0.902579	0.774219	0.0340709	unknown
DR_UNI_FL57_B04	EV559886	1.09882	0.0687503	0.768485	0.0435362	3.1353	0.135088	1.13336	0.0973933	1.16331	0.922285	0.542284	0.0505347	1.13976	0.0541729	1.09618	0.0917795	similar to Thimet oligopeptidase (Endopeptidase 24.15) (MP78) [Canis familiaris]
DR_UNI_FL53_F09	EV558567	0.713144	0.0964103	1.21509	0.0662377	3.1215	0.226148	0.55992	0.0311591	0.695422	0.0465326	1.61785	0.141692	1.17998	0.0547166	0.735431	0.0173807	MGC75666 protein [Xenopus tropicalis]
DR_UNI_FL23_D09	CO354565	0.988943	0.0564574	0.959736	0.0763417	3.11601	0.434372	1.17292	0.142491	0.753306	0.0880617	0.815795	0.0449453	1.90373	0.105128	1.24695	0.151584	unknown
DR_UNI_FL67_F05	EV605606	1.12423	0.230564	1.57376	0.0762503	3.1017	0.16494	0.965369	0.0594639	0.711699	0.0502827	1.48544	0.0603346	0.902991	0.0489967	0.808804	0.0273169	putative nuclear protein ORF1-FL49 [Homo sapiens] >emb|CAC21572.1| putative nuclear protein [Homo sapiens] >gb|AAH13643.1|
DR_UNI_FL08_B07	CO352793	0.626125	0.0345495	0.772523	0.0329678	3.09605	0.154659	1.68956	0.0465965	0.729099	0.0433512	0.703825	0.0619443	1.20316	0.0563456	1.47979	0.0802911	hypothetical protein LOC492327 [Danio rerio]
DR_UNI_FL43_H07	EV555758	1.00287	0.0565476	1.34256	0.0957812	3.09223	0.183537	1.83221	0.277436	0.935102	0.0600486	0.675532	0.0408766	0.449586	0.0246942	0.741004	0.032134	X-box binding protein 1B [Danio rerio]
DR_UNI_FL55_F08	EV559306	1.0698	0.0569037	0.945707	0.0272704	3.09048	0.331882	0.895779	0.0649071	0.833695	0.0441727	0.986329	0.0632113	1.72237	0.159052	0.827889	0.0127616	unknown
DR_UNI_FL61_H09	EV603273	1.62742	0.094937	0.746362	0.042918	3.08215	0.152692	0.69939	0.0666498	1.32551	0.10025	0.807663	0.0290571	1.73577	0.0918726	0.784725	0.0254958	similar to PRP18 pre-mRNA processing factor 18 homolog isoform 2 [Danio rerio]
DR_UNI_CTRL_C09	CO350852	0.978061	0.144605	0.961481	0.132049	3.08189	0.337038	0.857505	0.0934017	0.99511	0.131884	0.853271	0.0751574	1.24765	0.158016	0.676028	0.0493833	cytoglobin (cygb), mRNA
DR_UNI_FL30_A04	CO355946	0.870664	0.0390747	1.15907	0.166995	3.08034	0.525214	0.84086	0.0976847	0.715232	0.0548744	0.961568	0.0533173	1.38612	0.0691778	0.972436	0.0549907	similar to zinc finger protein 294 [Danio rerio]
DR_UNI_FL12_H11	CO353602	1.55248	0.0995653	0.864413	0.0473226	3.07727	0.231453	0.611441	0.0380004	1.58862	0.088138	0.743216	0.0800291	1.15915	0.0596199	0.721421	0.0319372	similar to family with sequence similarity 40, member A [Danio rerio]
DR_UNI_FL53_G04	EV558596	0.998524	0.0668309	0.9885	0.0668259	3.07509	0.266609	1.25146	0.0521663	0.772124	0.0648768	0.752719	0.0606402	1.36177	0.13407	0.670906	0.0350702	similar to rrp8p like (4B151) [Danio rerio]
DR_UNI_FL65_A12	EV604514	1.5122	0.225878	0.990921	0.0463106	3.06916	0.309268	1.02589	0.0374336	0.821452	0.0506505	0.673345	0.0456482	1.99819	0.129542	0.746624	0.044564	similar to cardiac ankyrin repeat protein [Danio rerio]
DR_UNI_FL05_G06	CO350579	1.25601	0.0919081	0.926384	0.0450663	3.06906	0.295607	0.983221	0.0613194	0.969647	0.0563958	0.861114	0.0158812	1.59851	0.104048	0.775452	0.0526336	similar to TR4 orphan receptor associated protein TRA16 [Danio rerio]
DR_UNI_FL48_B10	EV556952	1.29239	0.0637772	0.928022	0.103431	3.05498	0.151605	0.663918	0.0905297	1.01397	0.0608981	0.856491	0.0285733	1.43496	0.0693355	0.62059	0.0221735	similar to valyl-tRNA synthetase 2-like [Danio rerio]
DR_UNI_FL49_F10	EV557404	1.22444	0.0758592	0.973398	0.0359904	3.05101	0.195672	0.741071	0.0361913	1.1063	0.0641883	0.658193	0.0321721	1.23365	0.0848968	0.644477	0.0400526	similar to histone deacetylas...
DR_UNI_FL39_F01	CO350633	0.741971	0.0718719	0.552704	0.0515716	3.0467	0.214296	1.4241	0.153364	0.90169	0.114064	0.847309	0.0634643	1.59945	0.0513664	0.718164	0.105714	similar to RAN binding protein 2 [Danio rerio]
DR_UNI_FL45_D04	EV556117	1.28491	0.13072	0.790227	0.0252506	3.04127	0.170417	0.729799	0.108252	1.08366	0.0273685	0.681813	0.0258734	1.1706	0.0517999	0.604911	0.0100774	hypothetical protein LOC415251 [Danio rerio]
DR_UNI_FL06_G08	CO350783	1.55628	0.130415	0.532214	0.0325873	3.03984	0.194878	0.547607	0.0617435	1.8787	0.259278	0.70896	0.0432116	1.55407	0.106221	0.62379	0.035744	unknown
DR_UNI_FL68_C07	EV605927	1.69992	0.206109	1.45089	0.169569	3.03642	0.17604	0.609777	0.0301092	0.902218	0.0797034	0.935347	0.0681778	1.01738	0.0488085	0.671938	0.0420689	Probable chromodomain-helicase-DNA-binding protein KIAA1416 >dbj|BAA92654.1| KIAA1416 protein [Homo sapiens]
DR_UNI_FL64_H02	EV604424	1.21552	0.119488	0.889786	0.048246	3.03564	0.204133	0.898897	0.0603448	1.04782	0.0683038	0.662823	0.0671343	1.43766	0.0815258	0.625182	0.0317173	similar to PCD7/ES18-like [Danio rerio]
DR_UNI_FL01_F11	CO349837	0.519488	0.0197534	1.55973	0.207915	3.02644	0.168679	1.01917	0.0449241	0.551742	0.0393964	1.04399	0.0780181	1.02037	0.0703786	1.02235	0.128111	similar to MARVEL (membrane-associating) domain containing 2 isoform 3 [Danio rerio]
DR_UNI_FL28_B12	CO355545	0.972097	0.0890585	1.08937	0.0853574	3.02391	0.191664	0.79107	0.0666441	0.863344	0.0296063	1.00411	0.0179527	1.25982	0.0858562	0.97298	0.0855837	similar to N-acetylgalactosamine kinase (GalNAc kinase) (Galactokinase 2) [Rattus norvegicus]
DR_UNI_FL34_H07	EV563485	1.46899	0.0977762	0.766295	0.0258504	3.02129	0.148548	0.614573	0.0613211	1.27032	0.0489495	0.817784	0.053861	1.3192	0.0923624	0.723363	0.0335332	similar to Zinc finger protein Rlf (Rearranged L-myc fusion gene protein) (Zn-15 related protein) [Danio rerio]
DR_UNI_FL28_G08	CO355690	0.721974	0.0896916	0.688284	0.0323366	3.02089	0.195337	1.26149	0.0273884	0.740035	0.0609417	0.835039	0.056637	1.30419	0.0921805	1.12192	0.0734229	unknown
DR_UNI_FL25_G08	CO355029	0.832608	0.0711257	0.607866	0.0508299	3.01907	0.119047	0.732475	0.0422313	1.00957	0.0411486	0.980308	0.0616957	1.42153	0.0742483	1.04321	0.0177321	hypothetical protein LOC445200 [Danio rerio]
DR_UNI_FL15_F01	CO354077	1.24715	0.0785196	0.725044	0.0327343	3.00653	0.320443	0.699128	0.0566659	1.46593	0.122065	0.754526	0.0454491	1.40719	0.0540617	0.589864	0.0743157	hypothetical protein LOC560495 [Danio rerio]
DR_UNI_FL03_C10	CO350118	1.14718	0.0415133	0.434649	0.0424795	3.00212	0.296453	0.718703	0.0603012	1.01426	0.126326	0.479865	0.0362818	1.10411	0.0914418	1.12306	0.0234968	Mus musculus 11 days embryo whole body cDNA, RIKEN full-length enriched library, clone:2700069E09 pr
DR_UNI_FL47_C01	EV556635	1.27448	0.173783	0.704703	0.0612007	2.99515	0.241845	0.682895	0.0667976	1.14024	0.06675	0.692217	0.0484797	1.24631	0.223741	0.865558	0.0869568	p36 TRAP/SMCC/PC2 subunit [Homo sapiens]
DR_UNI_FL02_G05	CO350016	1.31307	0.0660633	0.876521	0.0209484	2.99433	0.254154	0.52845	0.0938842	1.0528	0.0625887	0.796689	0.0431466	1.62132	0.0827849	0.846519	0.0623823	proteasome, 26S, non-ATPase regulatory subunit 6 [Danio rerio]
DR_UNI_FL18_C07	CO351186	0.913138	0.0486287	0.649147	0.0410632	2.99424	0.464233	0.931865	0.172331	1.25741	0.0365638	0.935511	0.0192682	1.96537	0.170923	0.844593	0.0792574	similar to DC2 protein [Danio rerio] >gb|AAH49047.1| Similar to DC2 protein [Danio rerio]
DR_UNI_FL29_G10	CO355911	1.29596	0.0917404	1.04968	0.113532	2.99227	0.277135	0.881517	0.0970613	0.796118	0.0546135	0.837832	0.0439348	1.47536	0.144883	0.836459	0.046579	similar to novel gene [Danio rerio]
DR_UNI_FL55_E08	EV559254	1.16088	0.0645785	1.19157	0.0625334	2.98906	0.433289	1.04242	0.126153	0.870855	0.0338358	0.971912	0.0456584	0.949878	0.0622489	0.744215	0.0123208	hypothetical protein DDB0206057 [Dictyostelium discoideum]
DR_UNI_FL44_E12	EV555927	1.70264	0.119446	1.19545	0.065342	2.98458	0.214857	0.799504	0.0585871	0.975911	0.0490694	0.762452	0.0415532	1.19216	0.0966844	0.772264	0.0212346	similar to SI:dZ75P05.1 (novel proteinsimilar to human spindle pole body protein (SPC98P, GCP3)) [Danio rerio]
DR_UNI_FL68_C11	EV605960	0.790599	0.0353776	1.47477	0.247515	2.97964	0.0817695	0.690754	0.0247475	0.971261	0.0473166	1.22336	0.0555526	1.38695	0.223286	0.947728	0.0799345	growth arrest specific 6 [Danio rerio]
DR_UNI_FL41_G09	EV555221	1.2314	0.106782	1.05389	0.0858643	2.97906	0.253481	0.795068	0.115165	0.932486	0.0486454	0.812923	0.0446309	1.29897	0.108987	0.808882	0.0240447	similar to proteasome activator subunit 2 [Danio rerio]
DR_UNI_FL58_B02	EV560271	1.10768	0.0669929	1.03631	0.0387423	2.97875	0.144497	1.15655	0.0473243	0.729666	0.0221167	0.785293	0.0525409	0.909825	0.04919	0.999528	0.103424	similar to Protein c20orf178 homolog [Danio rerio]
DR_UNI_FL18_D06	CO351211	1.44346	0.14414	0.798263	0.0517914	2.97814	0.188548	1.08507	0.166188	1.09199	0.0976673	0.768936	0.0208866	1.53535	0.112194	0.864558	0.0821924	similar to KAT protein [Danio rerio]
DR_UNI_FL62_C04	EV603400	1.24865	0.179363	1.27925	0.102657	2.96901	0.297364	0.833418	0.0775851	0.997047	0.0533765	0.603868	0.0191632	1.0917	0.11366	0.609357	0.0385491	similar to FLJ11273 protein isoform 1 [Danio rerio]
DR_UNI_FL68_D02	EV605974	1.12689	0.139351	1.55044	0.306293	2.96877	0.442297	0.81042	0.0765425	0.805359	0.125683	0.78877	0.153013	1.19807	0.15513	0.72971	0.0861425	similar to Rho guanine nucleotide exchange factor (GEF) 12 (predicted) [Danio rerio]
DR_UNI_FL09_H10	CO353097	1.01639	0.175528	0.957677	0.0338422	2.96835	0.690175	0.814907	0.056402	0.966601	0.0520913	0.807534	0.0631464	0.895866	0.0670281	1.23646	0.0958598	similar to copine II isoform 2 [Danio rerio]
DR_UNI_FL33_C06	EV562985	1.07211	0.0662423	0.674853	0.0257471	2.95649	0.151733	0.909787	0.0727607	1.30307	0.0602524	0.856259	0.0293381	1.72168	0.115951	0.788125	0.0224458	similar to BBP-like protein 2 isoform b [Danio rerio]
DR_UNI_FL04_F12	CO350396	0.335751	0.0343378	1.39088	0.227782	2.95512	0.189438	0.95673	0.0336447	0.356649	0.026053	1.08242	0.0641587	0.878228	0.0358341	1.45362	0.169823	unknown
DR_UNI_FL56_B12	EV559536	0.440489	0.0161975	0.788357	0.082228	2.95277	0.0792092	1.09336	0.0833045	0.729995	0.0265604	1.71053	0.160061	0.98419	0.0395484	1.08385	0.0437642	similar to Proliferation-associated 2G4-like isoform 3 [Danio rerio]
DR_UNI_FL62_D10	EV854364	1.52313	0.101713	1.45072	0.0348306	2.94975	0.236876	0.835435	0.0326763	1.02582	0.0708463	0.983325	0.0309105	0.93438	0.0269954	0.804559	0.0231199	unknown
DR_UNI_FL57_H08	EV560195	1.04028	0.0610068	1.27229	0.128204	2.94943	0.215043	0.838706	0.0698023	0.80998	0.11087	1.01671	0.085692	0.885835	0.0745421	1.04671	0.0901898	protein tyrosine phosphatase, non-receptor type 6 [Danio rerio]
DR_UNI_FL46_B06	EV556341	1.28065	0.105023	1.03475	0.0290205	2.94737	0.17353	1.07824	0.120344	0.954223	0.0503008	0.665539	0.0634864	1.03831	0.0791693	0.708309	0.0382872	unknown
DR_UNI_FL63_H11	EV604019	0.855839	0.0366182	0.928968	0.0322267	2.93969	0.178448	0.946401	0.0601228	0.982931	0.0842125	0.95572	0.0335702	1.67182	0.09592	1.12098	0.0739218	Der1-like domain family, member 1 [Danio rerio]
DR_UNI_FL56_E05	EV559650	1.11216	0.0757548	0.946362	0.0304262	2.92751	0.105297	1.14041	0.11114	0.92875	0.0508787	0.696531	0.0204646	1.1228	0.0655449	0.681541	0.0343168	synoviolin 1 [Danio rerio]
DR_UNI_CTRL_G12	CO350122	1.09773	0.0778939	1.22393	0.248509	2.92732	0.261834	0.701561	0.0519939	0.933327	0.0569764	1.02824	0.0977734	1.43467	0.0758371	0.894724	0.0510147	Valyl-tRNA synthetase 2
DR_UNI_FL25_A07	CO354862	0.830067	0.145472	1.01638	0.156756	2.92721	0.524081	0.875539	0.166379	0.854248	0.104604	1.06379	0.14406	1.56195	0.143876	0.763739	0.0602374	similar to WIRE protein [Danio rerio]
DR_UNI_FL22_H06	CO354469	1.56322	0.212039	0.797126	0.0665071	2.92482	0.0861253	0.605395	0.045047	1.2714	0.071635	0.81118	0.0304514	1.16076	0.0315297	0.775198	0.037525	similar to Probable fibrosin-1 long transcript protein [Danio rerio]
DR_UNI_FL20_E05	CO351559	0.955671	0.222255	0.989641	0.0412559	2.9223	0.242836	1.33338	0.126078	0.891399	0.204554	0.715312	0.0968668	1.27475	0.162152	0.842901	0.0445349	similar to sortilin 1 [Danio rerio]
DR_UNI_FL26_E10	CO355175	1.27491	0.0616024	1.11252	0.0692516	2.91632	0.306808	0.831007	0.0378564	0.890273	0.0228283	0.829161	0.0813044	1.0766	0.0980397	0.909162	0.0417086	unknown
DR_UNI_FL55_G01	EV559318	1.05713	0.129514	0.809183	0.121874	2.91586	0.42876	0.805522	0.0452307	1.0104	0.203352	1.01919	0.0998366	1.29005	0.0913609	0.564326	0.0793825	unknown
DR_UNI_FL60_C09	EV561184	1.15371	0.0739251	0.781893	0.120971	2.91058	0.57432	0.780701	0.158254	0.857504	0.0787278	0.814455	0.110087	1.91482	0.240407	0.782484	0.0615407	unknown
DR_UNI_FL63_F04	EV854379	1.02929	0.0622381	0.831398	0.0237766	2.90672	0.149777	0.902234	0.0292813	1.1812	0.0235093	0.89422	0.0371111	1.3552	0.035511	0.910975	0.0256518	similar to Programmed cell death 10 [Danio rerio]
DR_UNI_FL19_D06	CO351376	1.01679	0.027527	0.947241	0.0203886	2.90662	0.305648	0.950333	0.0390594	1.06282	0.0327223	0.925108	0.030448	0.922315	0.0408577	1.04685	0.0611617	hypothetical protein LOC445492 [Danio rerio]
DR_UNI_FL02_G12	CO350025	1.20279	0.0721726	0.708297	0.0234834	2.90388	0.234557	0.420972	0.0274985	1.73207	0.110174	0.827372	0.0278139	1.87253	0.145036	0.82453	0.0560274	similar to Zinc finger, DHHC domain containing 3 [Danio rerio]
DR_UNI_FL18_G04	CO351270	1.01872	0.0435937	0.680707	0.0290113	2.9036	0.219938	0.882485	0.0518403	1.12542	0.0322944	0.647036	0.0211338	1.34499	0.0978114	0.678079	0.0249816	hypothetical protein LOC436733 [Danio rerio]
DR_UNI_FL19_F06	CO351410	1.08585	0.0791227	1.5404	0.0674339	2.90256	0.202645	1.01524	0.0339093	0.653118	0.0641694	0.816175	0.036246	1.00553	0.0836824	0.806092	0.0642278	unknown
DR_UNI_FL04_A08	CO350259	0.961284	0.12238	0.849556	0.118924	2.90089	0.252555	0.871253	0.0792535	0.863467	0.0582461	0.777869	0.0562234	1.86811	0.119755	1.04335	0.0765722	similar to mitochondrial ribosomal protein L55 isoform a [Danio rerio]
DR_UNI_FL60_B04	EV561087	0.927199	0.100398	0.935924	0.100066	2.89681	0.244538	0.960971	0.0597695	0.740928	0.0277661	0.910923	0.0819819	1.56141	0.0764364	0.79461	0.0743008	hypothetical protein LOC550514 [Danio rerio]
DR_UNI_FL05_E03	CO350526	1.15892	0.0718471	0.913194	0.0858418	2.8965	0.163882	0.958762	0.0421919	0.939923	0.060127	0.751264	0.0325719	1.76884	0.0757235	0.643842	0.0405726	unknown
DR_UNI_FL62_F12	EV603556	0.997687	0.0577745	0.82104	0.0414878	2.89433	0.224961	1.01745	0.068363	0.917304	0.0303068	0.913579	0.0706503	1.33306	0.113529	1.05659	0.0432181	dolichyl-phosphate mannosyltransferase polypeptide 1, catalytic subunit [Danio rerio]
DR_UNI_FL12_E02	CO353505	0.976325	0.0853208	1.54931	0.523957	2.89018	0.189219	0.926001	0.101609	0.701149	0.0426599	0.969662	0.0584928	1.4228	0.0350298	0.917577	0.10962	unknown
DR_UNI_FL38_F07	EV564882	0.955421	0.0595851	1.30322	0.0630643	2.88903	0.179654	0.924929	0.0586391	0.688527	0.0706532	0.792004	0.0356231	1.90199	0.0941399	0.925366	0.081962	45K WW domain-containing protein - human >emb|CAC13972.1| WW45 protein [Homo sapiens]
DR_UNI_FL55_C05	EV559139	0.91738	0.125612	1.4943	0.198435	2.88792	0.0894992	0.596605	0.0397821	0.79331	0.0591717	0.966545	0.115498	1.47588	0.0578195	0.928089	0.102474	bromodomain-containing 2 isoform 4 [Danio rerio]
DR_UNI_FL37_C10	EV564392	1.84027	0.12959	0.925862	0.0148796	2.88721	0.212015	0.551539	0.0270875	1.18216	0.0486626	0.760229	0.0327674	1.57765	0.0454361	0.622219	0.0184058	similar to dachsous 1 precursor [Danio rerio]
DR_UNI_FL40_E07	EV854509	1.13238	0.0613105	0.960554	0.0852835	2.87387	0.141915	0.668045	0.0747562	1.16924	0.0570977	0.786459	0.0389856	1.12524	0.0580912	0.64411	0.0770851	similar to SEC24 related gene family, member C [Danio rerio]
DR_UNI_FL14_G02	CO353920	0.934587	0.104019	1.06554	0.0939196	2.87136	0.425355	1.20586	0.0933766	0.649019	0.0532185	0.923343	0.0530021	1.40981	0.189418	0.759342	0.0677425	unknown
DR_UNI_FL36_F10	EV564141	1.1882	0.0496493	0.748388	0.0548395	2.8672	0.4635	0.801634	0.0459081	1.37157	0.0405544	0.623005	0.0482526	1.48737	0.0705355	0.712655	0.0399328	similar to Tyrosine-protein kinase CSK (C-SRC kinase), partial [Danio rerio]
DR_UNI_FL44_H09	EV556002	1.3876	0.111231	1.29329	0.0642884	2.86699	0.12657	0.998364	0.0561561	0.808303	0.0304874	0.791928	0.0428407	1.01208	0.0414336	0.698019	0.0372586	hypothetical protein XP_693280 [Danio rerio]
DR_UNI_FL62_D03	EV603427	1.08563	0.124824	1.17168	0.0591951	2.86447	0.104328	0.958697	0.0419134	0.784025	0.0510821	0.845117	0.0539513	1.31118	0.0349468	0.70092	0.0227321	Similar to Fms interacting protein [Danio rerio]
DR_UNI_FL56_C04	EV559543	1.18849	0.110652	0.816982	0.0754752	2.86391	0.244734	0.990471	0.0962796	0.730465	0.0978072	0.639102	0.0643992	1.3479	0.0671139	0.771209	0.0353726	similar to rat skeletal muscl...
DR_UNI_FL57_C11	EV559992	1.11209	0.0730863	1.14129	0.0540794	2.86173	0.355321	1.12736	0.0300975	0.803207	0.0287095	0.79651	0.0607216	0.902021	0.0743941	0.738326	0.0589762	surfeit 6-like [Danio rerio]
DR_UNI_FL17_A06	CO350976	1.11479	0.0540945	0.599927	0.0508379	2.8607	0.164535	0.568874	0.061557	1.55866	0.0786397	0.743755	0.0456938	1.84624	0.181657	0.824501	0.0582083	proteasome (prosome, macropain) 26S subunit, ATPase, 1 [Danio rerio]
DR_UNI_FL01_C02	CO349751	1.39184	0.126865	1.13153	0.0854858	2.85676	0.426213	0.927423	0.0806641	0.889993	0.0951979	0.837178	0.0229753	0.96628	0.0534323	0.657103	0.0370465	unknown
DR_UNI_FL50_B06	EV557516	1.09369	0.0860944	0.914967	0.0488791	2.85289	0.246518	0.978412	0.081417	0.834413	0.0317207	0.859689	0.101547	1.15964	0.0643686	0.889326	0.055183	unknown
DR_UNI_FL47_A06	EV556580	0.816466	0.0609487	1.22192	0.13987	2.8484	0.243812	1.15849	0.0791314	0.704409	0.0430243	1.0763	0.0550965	1.00857	0.0935367	0.898675	0.0580784	lysyl-tRNA synthetase [Danio rerio]
DR_UNI_FL53_G07	EV558608	1.29698	0.0975722	1.08941	0.0489741	2.84439	0.182418	0.773424	0.0458851	1.22344	0.0630282	0.730483	0.0295091	0.745601	0.0570689	0.911641	0.052417	similar to echinoderm microtubule associated protein like 5 [Danio rerio]
DR_UNI_FL51_C01	EV557811	0.908086	0.0919317	0.812499	0.0225941	2.84348	0.0773298	1.08691	0.132881	1.40984	0.0468173	0.804084	0.0783878	1.61805	0.0818728	0.756342	0.0869812	similar to Protein disulfide-isomerase A5 precursor (Protein disulfide isomerase-related protein) [Danio rerio]
DR_UNI_FL37_C07	EV564384	1.3746	0.0655384	0.712065	0.0482625	2.83557	0.243792	0.530582	0.0268134	1.64901	0.0707184	0.542762	0.0277038	1.73303	0.102307	0.588159	0.021298	UDP-Gal:betaGlcNAc beta 1,3-galactosyltransferase 2; beta-3-galt2 [Homo sapiens] >emb|CAA75245.1| UDP-galactose:2-acetamido-2-deoxy-D- glucose3beta-galactosyltransferase [Homo sapiens] >emb|CAA75344.1| GalT2 protein [Homo sapiens] >gb|AAH22507.1| UDP-Gal:betaGlcNAc beta 1,3-galactosyltransferase 2 [Homo sapiens]
DR_UNI_FL55_C01	EV559119	0.283517	0.0312998	1.00406	0.0625312	2.82971	0.266452	0.658019	0.0478036	0.282577	0.034871	1.00394	0.0789921	1.40304	0.143259	1.38675	0.093995	similar to MGC68514 protein [Danio rerio]
DR_UNI_FL17_F12	CO351091	1.10434	0.0815021	0.692943	0.0923493	2.82716	0.562361	0.60851	0.137011	1.06584	0.160762	0.772415	0.0824544	1.60282	0.163088	0.724474	0.104325	similar to zinc finger protein 177 isoform 1 [Danio rerio]
DR_UNI_FL66_G03	EV605168	1.16516	0.274003	0.944233	0.0886564	2.8257	0.198978	0.908567	0.0940703	0.999581	0.0975867	0.538912	0.0475977	1.26947	0.103257	0.495544	0.0307382	unknown
DR_UNI_FL51_B04	EV557786	1.26951	0.111098	0.941687	0.0370519	2.82297	0.202043	1.1496	0.0785549	1.16878	0.0889879	0.679075	0.0681238	1.10452	0.0791591	0.621752	0.0401171	unknown
DR_UNI_FL65_H01	EV604809	0.924863	0.219048	0.900796	0.154388	2.82017	0.148731	1.19966	0.0890807	0.89906	0.0792483	0.706266	0.108123	1.46561	0.0829038	0.649379	0.0715514	bromodomain-containing 2 isoform 10 [Danio rerio]
DR_UNI_FL40_G08	EV854552	0.783567	0.0499944	1.13047	0.0996223	2.81879	0.11015	1.51877	0.0624754	0.484216	0.0211236	0.91822	0.0928538	1.37486	0.0576345	0.806241	0.0489274	nucleolar protein family A, member 2 (H/ACA small nucleolar RNPs) [Danio rerio]
DR_UNI_FL55_D05	EV559214	1.42177	0.291529	0.869324	0.0870256	2.80039	0.358628	0.911517	0.128114	1.14762	0.166031	0.697973	0.0803114	0.939807	0.105425	0.794918	0.0970171	unknown
DR_UNI_FL53_E03	EV558503	0.90405	0.126865	0.915964	0.157912	2.79935	0.385042	1.00744	0.0886007	0.850101	0.11317	0.89463	0.0457666	1.76795	0.295032	0.93837	0.103058	unknown
DR_UNI_FL36_C05	EV564006	1.06152	0.0599082	0.903641	0.102635	2.79911	0.434744	1.04869	0.161338	0.887602	0.0727354	0.63477	0.0593985	1.27688	0.0899104	0.857124	0.0806572	unknown
DR_UNI_FL68_G08	EV606179	1.02241	0.0525807	1.08524	0.0649596	2.79662	0.294169	1.38953	0.133237	0.807331	0.0425515	0.840238	0.0471353	0.856685	0.0474094	0.82869	0.0783433	unknown
DR_UNI_FL58_A06	EV560242	1.25259	0.042643	0.975981	0.0578647	2.79175	0.0844499	0.854472	0.0655222	0.930773	0.0843737	0.732785	0.034923	1.40939	0.0470688	0.550579	0.0152329	MYC induced nuclear antigen-like [Danio rerio]
DR_UNI_FL01_G07	CO349852	1.00568	0.0603805	0.966412	0.0570962	2.79073	0.271504	0.857776	0.101811	0.935383	0.0504222	0.816137	0.0226054	1.46619	0.111037	0.661515	0.0465117	acid phosphatase 5, tartrate resistant [Mus musculus] gi|730357|sp|Q05117|PPA5_MOUSE TARTRATE-RESIST
DR_UNI_FL67_E09	EV605558	1.45188	0.222539	0.735261	0.11622	2.79038	0.399007	0.410062	0.0600787	1.767	0.289251	0.791996	0.0686939	1.2651	0.113762	0.681076	0.0664521	ring finger protein 146 [Danio rerio]
DR_UNI_FL64_G06	EV604378	1.00036	0.0713801	0.975458	0.0810513	2.78797	0.0737384	1.101	0.0520709	0.679195	0.0211826	0.82411	0.0245232	1.71651	0.122053	0.899856	0.0289218	MAD homolog 1 [Danio rerio]
DR_UNI_FL19_C04	CO351353	0.684056	0.0441417	1.04755	0.0420818	2.78088	0.0782044	1.78215	0.19	0.736881	0.022352	0.971082	0.0354208	1.11999	0.0333582	0.77118	0.0454842	eukaryotic translation initiation factor 2 [Danio rerio]
DR_UNI_FL51_B07	EV557790	1.10139	0.07158	1.13333	0.0923542	2.78076	0.226056	1.02658	0.0986728	0.630303	0.124539	0.801489	0.0494526	1.12604	0.0125536	0.814359	0.0299138	hypothetical protein LOC503601 [Danio rerio]
DR_UNI_FL20_C07	CO351520	1.02874	0.0354533	0.93571	0.0388909	2.77998	0.0555363	1.66711	0.194258	0.940758	0.0299764	1.38946	0.0780892	0.845781	0.0180794	0.850752	0.031352	cytochrome P450, family 2, subfamily J, polypeptide 2, A [Danio rerio]
DR_UNI_FL09_F12	CO353060	1.1365	0.104372	0.818009	0.0424293	2.77769	0.137216	0.790265	0.0351146	1.15583	0.042132	0.741632	0.0437402	1.3582	0.0612711	0.805435	0.0655171	similar to apolipoprotein A-I binding protein [Danio rerio]
DR_UNI_FL36_A11	EV563951	1.02235	0.0392117	0.946027	0.0470285	2.7691	0.250938	1.41454	0.0785987	0.894633	0.0229616	0.826748	0.0535568	1.10543	0.047672	0.954331	0.0565402	nucleolar protein family A, member 2 (H/ACA small nucleolar RNPs) [Danio rerio]
DR_UNI_FL53_G08	EV558612	0.971338	0.0346333	0.892873	0.0289798	2.76516	0.0893509	0.983202	0.021176	1.0614	0.0296086	0.8573	0.0468366	1.77255	0.0682855	0.901265	0.0352478	similar to translocase of outer mitochondrial membrane 40 homolog [Danio rerio]
DR_UNI_FL55_D03	EV559192	1.22723	0.104345	0.919724	0.0358695	2.76325	0.331964	0.957159	0.0309303	0.904195	0.0670455	0.723295	0.0710621	1.44475	0.0805536	0.689409	0.0229568	CCR4-NOT transcription complex, subunit 3 [Danio rerio]
DR_UNI_FL24_B09	CO354687	0.396224	0.0489883	0.590513	0.0864043	2.75714	0.256737	1.25894	0.0766812	0.643155	0.0377646	0.878645	0.0963288	1.29766	0.116013	1.20142	0.111736	eukaryotic translation initiation factor 4A, isoform 1B [Danio rerio]
DR_UNI_FL52_G01	EV558226	1.19252	0.191288	0.918083	0.0903507	2.75281	0.600753	1.22204	0.141562	0.956789	0.20166	0.688102	0.0911512	1.03795	0.170659	0.534883	0.0998931	similar to Neural Wiskott-Aldrich syndrome protein (N-WASP) [Danio rerio]
DR_UNI_FL64_B06	EV604100	0.83638	0.0913689	0.899333	0.0642905	2.74936	0.108682	1.2614	0.0456117	0.688253	0.0855428	0.856454	0.0656671	1.36909	0.0215029	0.814198	0.0501402	guanine nucleotide binding protein-like 3 (nucleolar)-like [Danio rerio]
DR_UNI_FL64_E09	EV604278	1.23159	0.0648619	1.03721	0.0725106	2.74772	0.124464	0.864516	0.0582119	0.848686	0.0226486	0.814045	0.0553333	1.18271	0.0634594	0.751373	0.0422025	ankyrin repeat and SOCS box-containing 3 [Danio rerio]
DR_UNI_FL28_D02	CO355589	1.09013	0.0640094	0.871248	0.113537	2.73879	0.163521	0.553573	0.0423595	0.915148	0.0576615	0.953615	0.0939422	1.78447	0.113912	0.613302	0.0443697	cell division cycle 2 [Danio rerio]
DR_UNI_FL03_A08	CO350067	1.07377	0.0925257	0.775482	0.0618891	2.73733	0.564412	0.546067	0.101614	0.701575	0.136544	0.804367	0.0714723	1.44282	0.11938	1.12004	0.0854434	unknown
DR_UNI_FL57_E01	EV560041	0.884937	0.146417	1.25219	0.123667	2.73431	0.529324	1.34954	0.112056	0.625416	0.0703579	0.82566	0.042407	1.13069	0.0666989	0.630462	0.0682061	unknown
DR_UNI_FL03_D01	CO350122	1.17337	0.0724802	0.986019	0.229954	2.73372	0.160277	0.66069	0.0876376	1.02703	0.0428786	0.894152	0.0710068	1.57157	0.0928363	0.695268	0.0415144	similar to valyl-tRNA synthetase 2-like [Danio rerio]
DR_UNI_FL56_F05	EV559699	1.04863	0.05275	0.716644	0.0333943	2.73141	0.152744	0.841407	0.0590011	0.989035	0.0565923	0.608638	0.041948	1.32289	0.0650634	0.8641	0.0756701	similar to glycogen synthase 2 [Danio rerio]
DR_UNI_FL37_D03	EV564418	0.993107	0.0664715	1.02533	0.049577	2.72491	0.276638	0.81641	0.0819214	0.899875	0.0509907	0.760001	0.0916029	1.74394	0.145453	0.922647	0.0479324	unknown
DR_UNI_FL61_B07	EV561515	1.21719	0.120182	0.868904	0.137694	2.72132	0.247588	0.835893	0.117521	0.817179	0.072605	0.87262	0.057976	1.51359	0.120923	0.813961	0.0681413	unknown
DR_UNI_FL50_H10	EV557728	1.46832	0.0644211	1.21652	0.0686779	2.71189	0.132915	0.771655	0.0256305	0.942708	0.0280024	0.688891	0.0459478	1.26412	0.109926	0.746797	0.0603054	unknown
DR_UNI_FL21_D04	CO354221	1.08123	0.0639023	0.758368	0.10774	2.70469	0.127941	1.14092	0.0987731	0.916235	0.0359197	0.706393	0.0171162	1.59466	0.114446	0.889098	0.0468758	similar to RRN3 RNA polymerase I transcription factor homolog isoform 5 [Danio rerio]
DR_UNI_FL35_F08	EV563765	1.00081	0.0425607	1.78568	0.171282	2.70214	0.272473	0.673397	0.0199368	0.6293	0.0289937	1.10334	0.0448801	0.95588	0.0388429	0.599701	0.0456846	similar to KIAA0947 protein [Danio rerio]
DR_UNI_FL31_H09	CO356432	1.05759	0.173143	1.0577	0.0992162	2.70072	0.576706	1.1247	0.162875	0.786096	0.0810908	0.759523	0.0616039	1.79245	0.168438	0.830783	0.0468656	similar to nuclear body protein SP100C isoform 2 [Danio rerio]
DR_UNI_FL43_G02	EV555713	1.15984	0.11105	0.917769	0.0836231	2.70071	0.232849	1.69114	0.122497	0.834765	0.0277117	0.628601	0.0311273	1.49363	0.0951375	0.575037	0.0377201	HDCMA18P protein [Danio rerio] >gb|AAH49455.1|
DR_UNI_FL45_A02	EV556022	0.848632	0.0683665	0.99555	0.0390783	2.69953	0.177965	1.39841	0.107761	0.719198	0.0485498	0.846942	0.0477382	1.75043	0.0780859	0.85381	0.0607815	cirrhosis, autosomal recessive 1A (cirhin) [Danio rerio]
DR_UNI_FL25_G01	CO355019	0.791686	0.0503404	0.924058	0.0699149	2.69848	0.278484	1.01093	0.0458005	0.795683	0.0644924	0.83893	0.0373209	1.31401	0.0465759	0.992215	0.0554081	similar to Vbp1-prov protein, partial [Danio rerio]
DR_UNI_FL16_B09	CO350841	0.641507	0.0566703	0.585137	0.0712847	2.68833	0.212793	1.00663	0.0891382	1.07506	0.0797473	0.887014	0.0796466	1.03742	0.03917	1.09626	0.0710783	similar to mitochondrial ribosomal protein L10 isoform a [Danio rerio]
DR_UNI_FL58_H10	EV560620	1.14799	0.0620445	0.985859	0.0410163	2.68785	0.2187	0.838398	0.0938014	0.900265	0.0502855	0.603454	0.0312252	1.55049	0.0346977	0.878139	0.0529997	SCHIP1 protein [Homo sapiens]
DR_UNI_FL57_F12	EV560131	0.604154	0.0270679	1.16664	0.0916306	2.6808	0.258526	1.69924	0.109458	0.602549	0.0620246	1.2769	0.182941	0.898785	0.0597226	0.856304	0.125997	similar to PRP31 pre-mRNA processing factor 31 homolog [Danio rerio]
DR_UNI_FL57_E10	EV560062	0.929407	0.0418378	0.610314	0.0252112	2.6804	0.159794	0.652553	0.0230582	1.39374	0.0611372	0.797639	0.055975	1.45267	0.0706702	1.00475	0.0422397	similar to Syntaxin-7 [Danio rerio]
DR_UNI_FL03_G09	CO350216	0.898616	0.0500642	0.86566	0.119035	2.68005	0.156417	0.833303	0.0406571	1.51233	0.0723199	0.943253	0.0962003	1.04093	0.0450131	0.997303	0.0506666	similar to death-associated protein 3 [Danio rerio]
DR_UNI_FL33_A06	EV562901	0.864422	0.0441305	1.16686	0.115343	2.67538	0.0502692	1.16374	0.124698	0.586596	0.019653	0.882394	0.0726297	1.45877	0.0468775	0.668338	0.0476238	similar to DEAD box polypeptide 27, partial [Danio rerio]
DR_UNI_FL54_B02	EV558726	1.18412	0.119142	0.980773	0.059778	2.67379	0.460563	0.965088	0.0875812	0.925505	0.0893295	0.702007	0.0366302	1.28749	0.0526006	0.664271	0.073946	similar to solute carrier family 35, member E2 [Danio rerio]
DR_UNI_FL11_C07	CO353307	1.05377	0.0358554	0.691265	0.0709714	2.66835	0.248241	0.644046	0.0763919	1.29797	0.0775141	0.614082	0.0410786	1.76375	0.0666624	0.611323	0.0338392	similar to TPR domain, ankyrin-repeat and coiled-coil-containing [Danio rerio]
DR_UNI_FL06_A10	CO350613	1.34896	0.19689	0.602192	0.0917056	2.66715	0.413017	0.501884	0.0784864	1.3569	0.244285	0.557898	0.0387769	1.41356	0.16713	0.533203	0.162117	similar to transcriptional corepressor Corl1, partial [Danio rerio]
DR_UNI_FL38_A05	EV564636	1.32022	0.0568224	0.913416	0.0451016	2.66672	0.340425	0.659987	0.0245023	1.03426	0.0529652	0.613285	0.0195647	1.46017	0.0709016	0.57814	0.0353428	Similar to DNA segment, Chr 19, ERATO Doi 703, expressed [Danio rerio] >gb|AAH45920.1| Similar to DNA segment, Chr 19, ERATO Doi 703, expressed [Danio rerio]
DR_UNI_FL58_G02	EV560519	1.3187	0.0779319	1.41399	0.0772408	2.66661	0.141665	1.02871	0.0337896	0.786691	0.03021	0.924613	0.0724053	0.987336	0.0288899	0.708304	0.0272956	unknown
DR_UNI_FL64_B12	EV604116	1.33899	0.180108	0.807555	0.0618074	2.66416	0.237423	1.02627	0.0896381	0.958416	0.178655	0.851517	0.0326309	1.18838	0.139043	0.962778	0.0843686	cytosolic phospholipase a2 [Danio rerio]
DR_UNI_FL64_F08	EV604327	1.03361	0.0697534	0.931866	0.098419	2.66268	0.499333	0.950745	0.0752134	0.857962	0.06257	0.905405	0.0828078	1.3725	0.198183	0.918261	0.0658746	similar to G protein coupled receptor affecting testicular descent [Danio rerio]
DR_UNI_FL35_E01	EV563700	1.25283	0.11696	0.91218	0.0651104	2.66023	0.13617	0.856327	0.127284	0.692771	0.106758	0.705327	0.0646721	1.45409	0.176809	0.578921	0.0667111	similar to patatin-like phospholipase domain containing 2, partial [Danio rerio]
DR_UNI_FL58_F05	EV560480	0.912707	0.0829203	0.706716	0.138591	2.65918	0.0558219	1.02458	0.142862	1.22864	0.284021	0.929854	0.0984852	0.947656	0.0834035	0.887749	0.0697374	DEAD (Asp-Glu-Ala-Asp) box polypeptide 48 [Danio rerio]
DR_UNI_FL46_H11	EV556553	1.41461	0.0755612	0.919555	0.0691579	2.65803	0.21444	0.898627	0.0766763	1.32951	0.0499235	0.853847	0.0577669	0.747053	0.040089	0.915719	0.0237073	similar to cell division cycle 34 homolog [Danio rerio]
DR_UNI_FL26_G12	CO355236	0.84732	0.0551732	0.991266	0.0536779	2.65286	0.145975	0.532039	0.0461595	0.888946	0.0405786	1.01389	0.0410803	1.09165	0.0514035	1.12982	0.0989511	similar to Zinc finger, DHHC domain containing 14 isoform 3 [Danio rerio]
DR_UNI_FL54_A02	EV558676	0.328023	0.0400832	1.16632	0.0753278	2.65223	0.238932	0.686102	0.0371637	0.505761	0.0307013	1.51512	0.0525388	0.987461	0.044994	1.11422	0.0863938	Unknown (protein for MGC:56189) [Danio rerio] >gb|AAH45979.1| Unknown (protein for MGC:56189) [Danio rerio]
DR_UNI_FL62_G11	EV603598	1.03253	0.0657498	1.23229	0.174904	2.65217	0.184531	0.781148	0.0248497	0.988539	0.0609066	1.00868	0.0592492	1.01607	0.0461935	0.897108	0.0392443	similar to dynein, axonemal, heavy chain 5 [Danio rerio]
DR_UNI_FL52_F07	EV558216	1.24464	0.0991691	0.795377	0.191443	2.64863	0.152178	0.520819	0.068741	1.16649	0.0974836	0.683681	0.0992763	1.26955	0.199158	0.738513	0.0746535	similar to Neuroendocrine convertase 2 precursor (NEC 2) (PC2) (Prohormone convertase 2) (Proprotein convertase 2) (KEX2-like endoprotease 2) [Danio rerio]
DR_UNI_FL21_B12	CO354184	0.411615	0.0157242	0.640243	0.0264856	2.64815	0.101741	1.52873	0.122701	0.634883	0.0513178	0.901268	0.039031	1.13139	0.0591533	1.70621	0.110733	KDEL (Lys-Asp-Glu-Leu) endoplasmic reticulum protein retention receptor 3 [Danio rerio]
DR_UNI_FL47_E10	EV556761	0.66741	0.06366	0.849595	0.0359559	2.64675	0.22457	1.45208	0.0560439	1.19114	0.131951	0.910919	0.0528823	0.494337	0.023038	1.47835	0.1006	reticulon 3 [Danio rerio]
DR_UNI_FL38_G03	EV564916	1.62504	0.0582279	0.907328	0.0418536	2.64455	0.111337	0.667951	0.0440656	1.06145	0.0581038	0.587105	0.0680576	1.48112	0.0573899	0.435645	0.0446595	similar to host cell factor C1 [Danio rerio]
DR_UNI_FL34_D10	EV563344	1.0695	0.0253377	0.640635	0.0387796	2.64019	0.252963	0.834181	0.0378671	1.22927	0.0838326	0.670069	0.0459892	1.07951	0.0638308	0.943622	0.071302	unknown
DR_UNI_FL60_B01	EV561076	0.996236	0.0994005	0.772698	0.0381719	2.63952	0.147629	0.663706	0.0834385	1.1555	0.0130086	0.900922	0.0900348	1.75469	0.0912665	0.581473	0.0654647	hypothetical protein LOC492509 [Danio rerio]
DR_UNI_FL55_B06	EV559071	0.789024	0.0452298	0.694361	0.0618621	2.63626	0.155243	0.971734	0.0676539	1.44555	0.131763	0.84581	0.0737389	1.56862	0.0674658	0.858861	0.0641444	adenosine kinase a [Danio rerio]
DR_UNI_FL30_F03	CO356106	1.68113	0.151348	0.837001	0.0522512	2.63537	0.992293	0.808492	0.0676572	1.58147	0.0818203	0.519591	0.0594837	1.46317	0.217715	0.716707	0.0670184	hypothetical protein XP_687718 [Danio rerio]
DR_UNI_FL52_H12	EV558281	1.28782	0.129169	0.80292	0.0649596	2.63533	0.607771	0.388574	0.0575179	0.954581	0.0673577	0.931911	0.0815703	1.30564	0.0667402	0.640097	0.0670294	similar to F-box/LRR-repeat protein 10 (F-box and leucine-rich repeat protein 10) (F-box protein FBL10) (JEMMA protein) (CXXC finger protein 2) (Protein containing CXXC domain 2) isoform 4 [Danio rerio]
DR_UNI_FL54_G09	EV558960	1.15404	0.0756775	0.934558	0.0662566	2.6311	0.144614	0.960668	0.0477885	0.964091	0.0345307	0.803867	0.0388533	1.30751	0.0706473	0.869889	0.0350152	similar to Adapter-related protein complex 3 beta 1 subunit (Beta3A-adaptin) (Adaptor protein complex AP-3 beta-1 subunit) (AP-3 complex beta-1 subunit) (Clathrin assembly protein complex 3 beta-1 large chain) [Danio rerio]
DR_UNI_FL68_C03	EV605912	1.03593	0.100407	1.12263	0.0789141	2.63026	0.153031	0.396443	0.0241573	1.19529	0.125857	0.882084	0.105749	1.20003	0.100703	0.520343	0.0410721	dystroglycan 1; dystrophin-associated glycoprote; dystrophin-associated glycoprotein 1 [Danio rerio] >gb|AAM78508.1| dystroglycan [Danio rerio]
DR_UNI_FL18_E01	CO351220	1.71699	0.0400383	1.11914	0.0282844	2.62787	0.135564	0.615415	0.0276049	1.40952	0.0355041	0.817063	0.0443728	0.899426	0.0379347	0.678816	0.0308474	RAD23 homolog B [Danio rerio]
DR_UNI_FL20_C09	CO351523	1.24575	0.149649	1.05103	0.0832268	2.6272	0.100353	0.910462	0.0834626	0.93569	0.0962648	0.722089	0.0526357	1.20568	0.0762018	0.812141	0.0479502	unknown
DR_UNI_FL19_A06	CO351318	1.41848	0.117562	0.695736	0.029059	2.62672	0.174393	0.434791	0.0139036	1.57794	0.0942214	0.779246	0.0368537	1.2244	0.0260331	0.711245	0.0356586	unknown
DR_UNI_FL66_D11	EV605051	0.861504	0.0775915	1.15707	0.220902	2.62595	0.475938	1.15506	0.0659989	0.578233	0.0482563	0.842929	0.0750791	1.31008	0.048791	0.662064	0.0413744	putative senescence-associated protein [Pisum sativum]
DR_UNI_FL20_G07	CO351611	1.17853	0.05349	1.19871	0.068526	2.61324	0.257973	1.07379	0.0534667	0.774612	0.0232953	0.75159	0.0962834	1.0309	0.0534081	0.817463	0.0345126	unknown
DR_UNI_FL53_A03	EV558287	0.605543	0.0744229	0.478175	0.0413132	2.60612	0.153177	0.781086	0.0434301	1.1667	0.0502573	0.961437	0.0660317	1.65454	0.0519607	1.05474	0.0869625	similar to RAB1A, member RAS oncogene family isoform 2 [Danio rerio]
DR_UNI_FL54_B12	EV558750	0.753558	0.0718037	0.939533	0.110537	2.60545	0.184065	1.44808	0.10113	0.602403	0.0118395	0.691729	0.0373695	0.877764	0.057205	1.14455	0.0443546	unknown
DR_UNI_FL48_C10	EV556987	1.0331	0.0749048	1.04644	0.0913623	2.60481	0.251273	1.27857	0.0613705	0.678191	0.0363515	0.733846	0.0371212	0.773312	0.051404	1.49719	0.179026	similar to lumenal domain like LAP1 [Danio rerio]
DR_UNI_FL42_B12	EV555312	1.00885	0.0565876	0.925248	0.0458224	2.60007	0.264101	0.804119	0.0489673	0.746443	0.0325449	0.866154	0.0812304	1.36562	0.148781	1.11741	0.0979846	similar to Dihydrouridine synthase 1-like [Danio rerio]
DR_UNI_FL06_F08	CO350759	1.11987	0.0476185	0.496798	0.0358873	2.59946	0.0546442	0.472207	0.0135001	1.61357	0.089691	0.936383	0.107107	1.03507	0.0682426	0.894234	0.0536767	similar to ATP synthase beta-subunit [Danio rerio]
DR_UNI_FL62_E10	EV606517	1.26328	0.129002	0.799887	0.0327838	2.59751	0.106376	1.08067	0.0715305	1.04313	0.0312523	0.731683	0.0408624	1.29439	0.0754905	0.682045	0.0368232	zinc finger protein 259 [Danio rerio]
DR_UNI_FL51_E06	EV557894	0.584267	0.0761152	1.08741	0.15864	2.59347	0.353213	1.00036	0.0511464	0.627839	0.0407408	0.978595	0.0478713	1.40326	0.101118	0.980977	0.072822	Similar to trans-prenyltransferase [Homo sapiens]
DR_UNI_FL66_E04	EV605070	1.19915	0.0818611	0.946068	0.0721356	2.58862	0.0387233	0.743473	0.0818709	1.05538	0.0792497	0.648238	0.0371476	1.0675	0.048817	0.948163	0.0819256	hypothetical protein XP_696140, partial [Danio rerio]
DR_UNI_FL60_D02	EV561216	1.29359	0.140095	0.911492	0.0263699	2.58665	0.192117	0.977121	0.0504409	0.945585	0.0476189	0.873575	0.0479835	1.15382	0.0211505	0.678439	0.0403925	similar to Carboxypeptidase D precursor (Metallocarboxypeptidase D) (gp180) [Danio rerio]
DR_UNI_FL67_E02	EV605536	1.3059	0.103322	0.717428	0.0850066	2.58116	0.213131	0.595377	0.059933	1.50986	0.140588	0.639598	0.063945	1.29826	0.0678581	0.594571	0.0289148	unc-45 (C. elegans) related [Danio rerio]
DR_UNI_FL68_H10	EV606228	1.22558	0.0570519	0.534337	0.0674245	2.57786	0.228595	0.48919	0.0185945	1.18131	0.0717642	0.717537	0.0733625	1.1831	0.0196995	0.547084	0.0541454	similar to Probable D-tyrosyl-tRNA(Tyr) deacylase, partial [Danio rerio]
DR_UNI_FL38_D10	EV564783	0.580769	0.0467182	1.53796	0.297647	2.57026	0.101893	0.605608	0.0625727	0.556949	0.00932377	1.03421	0.0737184	1.19001	0.0843289	1.09593	0.126431	similar to Phtf1 protein [Danio rerio]
DR_UNI_FL46_D12	EV556430	1.31673	0.13118	0.92414	0.0558592	2.57007	0.2662	0.585847	0.0735548	1.01521	0.0404146	0.73674	0.0883374	1.50053	0.123182	0.718759	0.0496749	TUWD12 [Danio rerio]
DR_UNI_FL17_H08	CO351127	0.750954	0.0348447	0.983007	0.100443	2.5649	0.066361	1.38266	0.0887126	0.624485	0.0303952	1.31265	0.0887519	0.978982	0.0414231	0.739453	0.0534388	G protein-binding protein CRFG [Danio rerio]
DR_UNI_FL64_F04	EV604307	1.07847	0.158278	1.11722	0.0240149	2.55907	0.261083	1.04235	0.0619726	0.827669	0.0475201	0.80958	0.0437592	1.05576	0.0569636	0.855096	0.060736	unknown
DR_UNI_FL53_H01	EV558635	1.09415	0.0748833	1.18197	0.255111	2.55567	0.198387	1.20326	0.163645	0.703314	0.117204	0.754006	0.131126	1.10437	0.118337	0.590392	0.0534927	similar to solute carrier family 43, member 2 isoform 3 [Danio rerio]
DR_UNI_FL63_E03	EV603846	1.14889	0.0771403	1.0165	0.106094	2.55398	0.136207	0.986287	0.0129992	0.79669	0.0482493	0.722854	0.0378718	1.25498	0.0345151	0.692978	0.0298782	similar to RIKEN cDNA D130059P03 gene [Danio rerio]
DR_UNI_FL58_G12	EV560551	0.89761	0.0873999	1.06882	0.0565025	2.5525	0.140179	1.51074	0.177356	0.74857	0.0407578	0.826268	0.0350231	1.04413	0.047377	1.05771	0.0343858	similar to solute carrier family 30 (zinc transporter), member 10 isoform a, partial [Danio rerio]
DR_UNI_FL58_D12	EV560398	0.478492	0.0391651	0.526351	0.128692	2.55038	0.370332	1.08132	0.107156	0.646574	0.0652719	0.794512	0.101472	1.43606	0.16348	1.23665	0.0699018	Lysosomal acid phosphatase precursor (LAP) >gb|AAH03160.1| Lysosomal acid phosphatase 2 precursor [Homo sapiens]
DR_UNI_FL57_F04	EV560095	1.20295	0.106454	1.03514	0.0445339	2.5502	0.466217	1.07574	0.0478129	0.90209	0.0388119	0.652784	0.0257094	1.05454	0.0314259	0.682677	0.0538763	hypothetical protein XP_696335 [Danio rerio]
DR_UNI_FL55_E12	EV559266	1.04301	0.054274	1.08187	0.0930459	2.54534	0.256331	1.11366	0.0525948	0.67508	0.0390947	0.789435	0.0562778	1.07137	0.0598153	0.996757	0.0336813	unknown
DR_UNI_FL45_D02	EV556110	0.945744	0.101193	0.935337	0.0780592	2.54291	0.129104	1.37589	0.131659	0.850462	0.0377599	0.893602	0.0539754	1.1938	0.0513916	0.79639	0.0792317	mak16-like homolog [Danio rerio]
DR_UNI_FL68_G02	EV606158	0.870729	0.0596024	1.04099	0.0524382	2.54189	0.0874115	1.12931	0.0480394	0.560916	0.0589388	0.859925	0.0387536	1.14908	0.0414058	0.584507	0.069155	WD repeat domain 46 [Danio rerio]
DR_UNI_FL56_H09	EV559795	1.12533	0.0999577	0.893429	0.121868	2.52093	0.314383	1.10793	0.105877	0.884727	0.124071	0.842102	0.0833137	1.05735	0.0886547	0.755606	0.0449157	novel rhamnose binding lectin [Danio rerio]
DR_UNI_FL02_G02	CO350012	0.831937	0.136495	1.16943	0.0413296	2.51986	0.206931	0.826223	0.0421604	0.776723	0.0301878	0.907069	0.0461834	1.04185	0.0602096	1.03583	0.0316082	unknown
DR_UNI_FL65_H12	EV604852	1.05587	0.0531752	0.842524	0.0894164	2.51528	0.182641	0.478422	0.025056	1.30405	0.0620877	0.794089	0.0629568	1.11152	0.07987	0.940174	0.0464633	hip2 [Danio rerio]
DR_UNI_FL06_D04	CO350692	1.16725	0.0207086	1.21555	0.027937	2.50528	0.0892934	0.364294	0.0324495	0.804459	0.0230841	0.635312	0.0151102	1.21409	0.0515059	0.425318	0.0251944	similar to Est1p-like protein A [Danio rerio]
DR_UNI_FL27_B03	CO355306	0.859526	0.108828	0.6925	0.045106	2.50154	0.130795	0.806204	0.0722176	1.04829	0.018199	0.752218	0.105444	1.56952	0.0704625	0.842832	0.102759	similar to EGL nine homolog 2 [Danio rerio]
DR_UNI_FL64_A09	EV604058	1.19294	0.145758	0.900413	0.0274898	2.49606	0.153356	0.969899	0.0863601	0.883899	0.0573774	1.01037	0.0590764	1.62102	0.0890612	0.923964	0.0482385	hypothetical protein LOC550323 [Danio rerio]
DR_UNI_FL47_C07	EV556655	1.43127	0.102897	0.972045	0.0925698	2.49156	0.268978	0.828316	0.0528336	1.02279	0.0693109	0.791874	0.0567613	1.2056	0.078459	0.706357	0.0318325	similar to Zinc finger protein 226 [Danio rerio]
DR_UNI_CTRL_B11	CO350122	1.00534	0.0776743	1.14387	0.21833	2.49014	0.240856	0.66914	0.0532077	0.977621	0.0668444	0.956507	0.086265	1.3755	0.0893721	0.824027	0.0702548	Valyl-tRNA synthetase 2
DR_UNI_FL45_H10	EV556283	1.13553	0.0176924	0.623286	0.0446815	2.48381	0.197588	0.672376	0.0449674	1.34035	0.0946903	0.768073	0.0514603	1.59782	0.0686645	0.645401	0.0276542	zinc finger, CCHC domain containing 9 [Danio rerio]
DR_UNI_FL49_B08	EV557248	1.18267	0.0770614	0.95318	0.0696156	2.48156	0.329593	0.96922	0.0352665	1.00874	0.0290094	0.771165	0.0370133	1.5241	0.0608836	0.688331	0.0336961	similar to small nuclear RNA activating complex, polypeptide 3 (predicted) [Danio rerio]
DR_UNI_FL64_B04	EV854391	1.25959	0.184476	0.989751	0.0509856	2.47598	0.195866	1.19748	0.115598	0.975177	0.0207064	0.698661	0.0278686	1.13334	0.0512279	0.725465	0.0434556	DNA-damage inducible protein 2 [Danio rerio]
DR_UNI_FL35_H03	EV563875	1.35266	0.0783535	0.819855	0.0329221	2.47476	0.213617	0.62259	0.0131758	1.48095	0.0759439	0.626804	0.0415714	1.1901	0.0511488	0.600337	0.0451334	similar to ubiquitin activating enzyme, partial [Danio rerio]
DR_UNI_FL18_D09	CO351215	0.462758	0.0223039	0.927268	0.0700579	2.47225	0.258989	1.08923	0.0531795	0.458001	0.0388647	0.86553	0.0371167	1.33652	0.0609485	1.16515	0.133008	unknown
DR_UNI_FL10_E02	CO353178	0.843186	0.0681284	0.631232	0.0468734	2.46651	0.241677	1.06384	0.0793189	1.52898	0.0410277	0.788461	0.010562	1.04168	0.034588	1.00193	0.112746	mitochondrial ATP synthase gamma-subunit [Danio rerio]
DR_UNI_FL61_F12	EV603208	1.22295	0.0671054	0.866043	0.0629047	2.46629	0.261356	0.941893	0.041114	0.83383	0.0271512	0.76993	0.0858556	1.44938	0.0274753	0.92234	0.0559842	similar to Probable ATP-dependent RNA helicase DDX10 (DEAD-box protein 10), partial [Danio rerio]
DR_UNI_FL48_H10	EV557192	1.38235	0.0614832	1.3796	0.0729677	2.46241	0.130315	0.962878	0.0513667	1.0815	0.0512561	0.691375	0.0320326	0.615487	0.0593537	0.56424	0.012057	similar to WD-repeat protein 47 [Danio rerio]
DR_UNI_FL65_G09	EV604798	1.14958	0.0868515	1.08864	0.0471539	2.45893	0.142906	1.138	0.0674575	0.881356	0.0480507	0.876463	0.0340112	0.904603	0.0692703	0.813523	0.0288323	thioredoxin-like 1 [Danio rerio]
DR_UNI_FL21_F07	CO354265	0.884143	0.077272	0.680285	0.0815069	2.45522	0.468164	0.520275	0.0553048	1.36828	0.118286	0.806965	0.0253311	1.22038	0.0592386	1.1711	0.0864869	unknown
DR_UNI_FL33_D07	EV563025	1.06992	0.0376193	0.834581	0.0713729	2.45267	0.223326	0.657778	0.0629763	1.05396	0.0479904	0.940905	0.0993794	1.11599	0.0367867	0.813666	0.037916	unnamed protein product [Homo sapiens]
DR_UNI_FL39_F09	CO351237	1.06907	0.0850464	0.997439	0.0360137	2.44827	0.311951	1.09013	0.0698127	0.714873	0.0353148	0.861078	0.0675205	1.26382	0.08098	0.797836	0.043777	similar to small unique nuclear receptor co-repressor [Rattus norvegicus]
DR_UNI_FL10_B06	CO353125	1.13932	0.0762805	0.925764	0.0632299	2.4467	0.0713025	0.649053	0.0443955	1.27481	0.1201	0.89049	0.0675597	1.30133	0.0937903	0.63433	0.0512223	myeloid leukemia-associated SET translocation protein [Danio rerio]
DR_UNI_FL41_E10	CO354110	1.31208	0.108654	1.03791	0.0442762	2.43795	0.0966743	0.755289	0.148877	0.816209	0.039393	0.593992	0.0110429	1.55832	0.0764673	0.536397	0.0314365	general transcription factor IIA, 1, 19/37kDa [Danio rerio]
DR_UNI_CTRL_F07	CO350122	1.1455	0.0595159	1.10322	0.221544	2.43156	0.208203	0.687125	0.0575983	0.942241	0.0423561	1.01197	0.1058	1.48829	0.108354	0.727617	0.0304981	Valyl-tRNA synthetase 2
DR_UNI_FL53_D06	EV558472	0.85508	0.0447562	0.853529	0.0595774	2.42518	0.381319	1.2649	0.0876038	0.662655	0.0420462	0.868879	0.066151	1.09776	0.046168	1.3615	0.195475	similar to 2,4-dienoyl CoA reductase 2, peroxisomal [Danio rerio]
DR_UNI_FL58_E10	EV560440	1.01851	0.107291	0.824626	0.107105	2.42424	0.10771	1.18824	0.110637	0.856107	0.0506842	0.77491	0.0606792	1.34087	0.0650927	0.915445	0.0454098	RIO kinase 2 [Danio rerio]
DR_UNI_FL50_F06	EV557650	1.29127	0.131573	1.14033	0.0469126	2.42258	0.200681	0.958119	0.0927109	1.0494	0.127283	0.611452	0.0355074	1.04674	0.125039	0.630704	0.0818228	similar to glycoprotein (transmembrane) nmb isoform a precursor [Danio rerio]
DR_UNI_FL68_A04	EV605803	1.50503	0.0975754	1.01107	0.109671	2.41845	0.140191	0.793516	0.0830227	1.20169	0.169397	0.731351	0.0325299	1.20123	0.145364	0.740135	0.0702694	unknown
DR_UNI_FL64_D03	EV604193	1.06684	0.0791575	1.10914	0.051021	2.41808	0.140682	1.41737	0.0682839	0.771303	0.0224241	0.763943	0.0261699	0.841549	0.0340349	1.00286	0.0517091	hypothetical protein LOC445097 [Danio rerio]
DR_UNI_FL03_G04	CO350209	1.30584	0.073306	0.758536	0.0461579	2.4031	0.243584	0.640718	0.024349	1.48267	0.11167	0.667669	0.0526732	1.55138	0.130108	0.703941	0.043748	similar to CG2604-PA, isoform A [Danio rerio]
DR_UNI_FL56_A07	EV559446	0.879545	0.0912543	0.963668	0.0901587	2.40248	0.0973971	0.866356	0.0410399	0.986831	0.0342689	1.33431	0.123132	0.879121	0.0574514	1.13935	0.065945	similar to Meteorin precursor [Danio rerio]
DR_UNI_FL66_C12	EV605005	0.550814	0.0261323	0.743315	0.0992887	2.39878	0.194199	0.6751	0.0242159	0.464095	0.0289031	1.11095	0.0724946	1.20153	0.0528792	1.33747	0.0691042	similar to Syndecan-4 precursor (Ryudocan core protein) [Danio rerio]
DR_UNI_FL38_E10	EV564849	0.695387	0.0209638	1.35488	0.0819806	2.39869	0.258357	0.925833	0.0353803	0.560135	0.0330736	0.980153	0.0960949	1.36532	0.152025	1.12193	0.101599	unknown
DR_UNI_FL19_B12	CO351347	1.30209	0.0590493	0.867456	0.0790882	2.39867	0.338708	0.722941	0.0799775	1.08638	0.0558541	0.631174	0.0865252	1.32261	0.0636058	0.61853	0.0224526	unknown
DR_UNI_FL17_G06	CO351102	1.15662	0.0893526	1.11902	0.0582783	2.39793	0.323976	0.865013	0.0955635	0.760372	0.0292487	0.88349	0.0620562	1.23471	0.0640398	0.768657	0.0489225	unknown
DR_UNI_FL63_C12	EV603782	1.43726	0.106566	0.891863	0.122968	2.39411	1.11773	1.02486	0.0957397	0.956968	0.0620046	0.72566	0.0536676	0.907654	0.0549318	0.787918	0.0679343	unknown
DR_UNI_FL17_H02	CO351118	1.47536	0.115595	0.774183	0.0613389	2.3839	0.107105	0.691645	0.0210176	1.39259	0.061521	0.676678	0.00911627	1.27948	0.0782356	0.629944	0.0253304	similar to FLJ20211 protein [Danio rerio]
DR_UNI_FL63_H02	EV603962	0.9758	0.0897106	1.37164	0.0761577	2.38215	0.218127	0.962148	0.0353027	0.679853	0.0318851	1.35786	0.0765637	0.933249	0.0388168	0.539138	0.0644445	unknown
DR_UNI_FL60_H10	EV561436	1.27266	0.0657984	0.866566	0.0620349	2.37415	0.258718	0.678634	0.0964534	1.28198	0.110334	0.762356	0.0552852	1.25496	0.140294	0.714704	0.0774129	unknown
DR_UNI_FL61_B05	EV561506	1.0678	0.0834804	0.909739	0.131238	2.36296	0.19222	0.800765	0.0621776	1.11466	0.0789753	0.938371	0.0386728	1.49485	0.0417691	0.793226	0.0485477	unknown
DR_UNI_FL64_E12	EV604283	1.3866	0.111887	1.33152	0.172616	2.35944	0.196549	0.736819	0.0508059	0.899612	0.0577215	0.957487	0.0327479	1.33106	0.159845	0.87894	0.0481375	similar to translocase of outer mitochondrial membrane 34 [Danio rerio]
DR_UNI_FL12_A07	CO353426	0.535354	0.0222813	0.943647	0.0218852	2.35863	0.282299	1.17064	0.167797	0.440512	0.0273375	1.1168	0.0590449	1.50306	0.153092	0.881496	0.07241	ataxin-1 ubiquitin-like interacting protein [Danio rerio]
DR_UNI_FL25_G06	CO355026	1.3508	0.0622324	0.952343	0.0351641	2.35698	0.0730952	0.534378	0.0171032	1.18208	0.0958367	0.768414	0.0226853	1.21831	0.0457857	0.550995	0.0169878	unnamed protein product [Mus musculus]
DR_UNI_FL16_H04	CO350960	1.05498	0.115555	0.936799	0.0511419	2.35669	0.280946	0.987378	0.0327882	1.00961	0.109391	0.748485	0.0435388	1.38391	0.169142	0.784544	0.0557264	unknown
DR_UNI_FL47_G11	EV556837	0.943809	0.0481216	1.13536	0.0706124	2.35577	0.0661572	1.09107	0.12918	0.799935	0.0590169	0.730595	0.0344677	1.51839	0.083843	0.612789	0.0341209	BC042726 protein [Mus musculus]
DR_UNI_FL26_H05	CO355245	1.28251	0.106822	0.961107	0.108975	2.35532	0.0468031	0.891889	0.0915322	0.969649	0.0341042	0.762493	0.0323875	1.35751	0.0331538	0.782819	0.0157257	hypothetical protein XP_686824 [Danio rerio]
DR_UNI_FL49_F07	EV557401	0.878854	0.0599052	1.12103	0.126944	2.35042	0.162204	1.31795	0.0662579	0.670991	0.0358381	1.12532	0.182927	0.960914	0.0271311	0.799598	0.0365063	COG3616: Predicted amino acid aldolase or racemase [Novosphingobium aromaticivorans]
DR_UNI_FL44_F01	EV555928	1.16991	0.232736	1.29264	0.126964	2.34064	0.135712	0.929021	0.0837237	0.970405	0.0299735	0.618108	0.0671329	0.950536	0.0616577	0.648504	0.0361896	similar to general transcription factor IIIC, polypeptide 2, beta 110kDa isoform 1 [Danio rerio]
DR_UNI_FL57_A06	EV559833	1.37764	0.08372	1.09112	0.0312829	2.33784	0.0592706	1.06771	0.0763079	0.800406	0.0382564	0.743902	0.0434261	0.966833	0.0646634	0.648845	0.0718326	similar to G patch domain containing 3 [Danio rerio]
DR_UNI_FL38_F05	EV564874	1.16335	0.0608612	1.21598	0.0615374	2.33473	0.0840639	1.03899	0.076916	0.937482	0.033247	0.685609	0.0384659	0.657812	0.0227027	0.997023	0.0417555	ADP-ribosylation factor 2 [Danio rerio]
DR_UNI_FL30_C04	CO356021	0.892564	0.0383404	0.615391	0.0243666	2.33205	0.198908	1.19541	0.0563346	1.22565	0.136413	0.679493	0.0239613	1.49042	0.0755118	0.766717	0.0550669	similar to signal recognition particle receptor (docking protein), partial [Danio rerio]
DR_UNI_FL42_A06	EV555270	1.20414	0.185435	0.8764	0.0511138	2.32746	0.122156	0.874724	0.0300487	1.12413	0.138047	0.796001	0.0747169	1.34416	0.0496075	0.873426	0.069055	opioid receptor, sigma 1 [Danio rerio]
DR_UNI_FL41_H02	EV555235	1.18369	0.145282	0.971457	0.0683346	2.32172	0.226323	0.993773	0.0600448	1.0207	0.0960407	0.754104	0.049423	1.11011	0.188204	0.62384	0.0194955	hypothetical protein LOC436591 [Danio rerio]
DR_UNI_FL67_F10	EV605639	1.28352	0.046768	1.02435	0.0738053	2.31656	0.14275	1.07066	0.0567109	0.832874	0.0351072	0.867039	0.0802354	0.979088	0.0617072	0.841525	0.0167173	similar to apoptosis antagonizing transcription factor isoform 2 [Danio rerio]
DR_UNI_FL34_H09	EV563490	0.906971	0.091544	1.42668	0.162679	2.31546	0.156173	0.637683	0.0271244	0.866389	0.0750749	1.13415	0.0587591	0.990187	0.0564776	0.89279	0.0462285	similar to NLI-interacting factor isoform T1; NLI/Ldb1/CLIM interacting factor [Danio rerio]
DR_UNI_FL51_E05	EV557892	1.21384	0.0903427	0.962859	0.0925225	2.31498	0.293652	1.25775	0.101154	0.883283	0.0964136	0.718608	0.0640586	0.86172	0.0551211	1.07954	0.121746	unknown
DR_UNI_FL17_H10	CO351132	0.800531	0.0347544	0.947175	0.0312298	2.30895	0.246198	0.990155	0.0641863	0.948784	0.0795934	1.0044	0.068894	1.18794	0.0737324	1.12949	0.0901194	hypothetical protein XP_678524 [Danio rerio]
DR_UNI_FL03_E01	CO350144	0.831173	0.116082	0.483188	0.0257279	2.30803	0.116006	0.538734	0.0326663	1.31438	0.0735884	0.879359	0.105619	1.14905	0.0313511	0.819604	0.095948	similar to Aryl-hydrocarbon interacting protein-like 1 [Danio rerio]
DR_UNI_FL59_F07	EV560914	1.18847	0.0616532	1.04584	0.0278859	2.3007	0.073554	0.822765	0.0691324	0.816383	0.0555903	0.649424	0.0359694	1.46502	0.132109	0.59933	0.0404889	similar to Alpha adducin (Erythrocyte adducin alpha subunit) [Danio rerio]
DR_UNI_FL03_A07	CO350063	0.863761	0.0696197	0.961162	0.0705489	2.2989	0.383469	1.26297	0.235952	0.830544	0.112914	0.71108	0.0719877	1.042	0.0920994	0.913569	0.110522	unknown
DR_UNI_FL47_G08	EV556829	1.10456	0.0547327	1.01233	0.0555122	2.29558	0.0745526	0.94451	0.110378	0.810917	0.0405428	0.598453	0.0489548	1.16039	0.0498874	0.524107	0.0614503	similar to zinc finger protein 295 [Danio rerio]
DR_UNI_FL33_D06	EV563019	1.05636	0.10092	0.81069	0.0612237	2.28938	0.250789	1.19239	0.081559	0.930737	0.0629222	0.862498	0.113149	1.48212	0.145244	0.843415	0.0539692	unknown
DR_UNI_FL44_H10	EV556004	1.40428	0.0715971	1.50675	0.0420008	2.28708	0.145155	0.882706	0.142707	0.879021	0.0918966	0.919299	0.0303649	0.546906	0.0681027	0.647234	0.0217754	similar to cystatin [Danio rerio]
DR_UNI_FL27_G08	CO355445	1.06328	0.0895462	0.891187	0.145378	2.28629	0.31073	0.861189	0.148006	0.697968	0.123048	0.825056	0.0662378	1.14731	0.125805	0.957705	0.101174	similar to SEC24 related gene family, member C [Danio rerio]
DR_UNI_FL66_D10	EV605047	1.25973	0.0882586	1.13069	0.119468	2.28496	0.416756	1.04579	0.128355	0.901918	0.0547783	0.745172	0.109324	0.96292	0.0988694	0.74743	0.035963	Phosphatidylinositol-4,5-bisphosphate 3-kinase regulatory subunit (IB PI3-kinase p101 subunit) (PtdIns-3-kinase p101) (PI3K) (p101-PI3K) >emb|CAA71730.1| p101 protein [Sus scrofa]
DR_UNI_FL58_H07	EV560584	1.3237	0.1015	1.1287	0.0556186	2.28421	0.158689	1.07763	0.0294514	0.864745	0.0547745	0.682881	0.0359651	0.685212	0.0801912	0.756768	0.0416859	similar to deltex 4 homolog [Danio rerio]
DR_UNI_FL51_B01	EV557769	1.29431	0.150651	1.17851	0.13344	2.28245	0.309373	1.22576	0.120905	0.876456	0.129784	0.517174	0.0584331	0.658274	0.264077	0.726841	0.0394618	unknown
DR_UNI_FL45_F04	EV556195	1.13963	0.0419682	0.934747	0.133442	2.28122	0.110743	0.74852	0.0464982	1.06406	0.0776569	0.541915	0.0498603	1.15717	0.0720712	0.513045	0.0299167	phosphoglycerate dehydrogenase [Danio rerio]
DR_UNI_FL02_D05	CO349948	1.34471	0.109791	0.758719	0.0889872	2.27887	0.355586	0.914677	0.0636735	1.00678	0.0695642	0.669208	0.0661363	1.15497	0.166856	0.72989	0.0630314	hypothetical protein LOC445230 [Danio rerio]
DR_UNI_FL49_D11	EV557326	1.14256	0.0478609	1.103	0.0379007	2.2714	0.185003	0.856002	0.0703567	0.763279	0.0437983	0.76881	0.0570551	1.21195	0.0659131	0.8087	0.0677947	hypothetical protein XP_700820 [Danio rerio]
DR_UNI_FL02_E04	CO349972	0.628479	0.0406675	1.33133	0.0618235	2.27133	0.107225	0.887226	0.0297166	0.755041	0.0478844	1.14002	0.0426601	0.484638	0.0204643	1.37486	0.0256144	tropomyosin 4 isoform 2 [Danio rerio]
DR_UNI_FL67_G11	EV605708	1.23943	0.0538242	0.975523	0.045068	2.26782	0.068364	0.725429	0.0358906	1.01285	0.0464701	0.751179	0.0527379	1.41337	0.0704724	0.725961	0.0340459	DNA methyltransferase 1 associated protein 1 [Danio rerio]
DR_UNI_FL06_A03	CO350605	0.721562	0.0263562	1.00863	0.0511388	2.26567	0.236826	1.3569	0.0917658	0.734863	0.044021	0.85636	0.0524426	1.19082	0.075263	0.918299	0.07547	mitochondrial ribosomal protein S4 [Homo sapiens] gi|7023341|dbj|BAA91929.1| unnamed protein product
DR_UNI_FL65_H02	EV604811	1.27008	0.156752	1.09743	0.0782641	2.2655	0.154394	0.987966	0.0628756	1.01108	0.0648052	0.667928	0.0485491	1.11887	0.0722454	0.785465	0.0569421	unknown
DR_UNI_FL42_E02	EV555404	1.16464	0.0988878	1.06483	0.101762	2.26419	0.114252	0.915316	0.0845441	0.914093	0.0461262	0.81237	0.0831538	1.11097	0.0502373	0.882563	0.0852741	unknown
DR_UNI_FL20_E08	CO351565	1.35399	0.0177692	1.01494	0.0466866	2.25459	0.0968668	0.822452	0.0225728	1.29294	0.0876115	0.860553	0.0614449	0.53571	0.0221128	0.84498	0.0361631	similar to proferredoxin [Danio rerio]
DR_UNI_FL58_G01	EV560516	1.35156	0.222299	1.50009	0.150799	2.25314	0.171469	1.19549	0.214663	1.02085	0.0703676	0.61111	0.0441032	0.873267	0.135932	0.716705	0.0402552	similar to CUB and Sushi multiple domains 2 [Danio rerio]
DR_UNI_FL10_E09	CO353186	0.920377	0.0368964	0.735934	0.048801	2.25286	0.109642	0.718699	0.0738206	1.27134	0.101946	0.92485	0.142037	1.49931	0.108986	0.952926	0.0766984	unknown
DR_UNI_FL63_C09	EV603770	0.540469	0.0266046	0.671887	0.0766588	2.23651	0.214024	1.17792	0.13121	0.748967	0.0611031	0.997293	0.106533	1.0661	0.0477466	1.34481	0.0652357	hypothetical protein LOC563207 [Danio rerio]
DR_UNI_FL41_G02	EV555201	1.1589	0.0819409	0.900389	0.0903142	2.23538	0.224673	0.794211	0.133384	0.926157	0.0564931	0.712486	0.0536861	1.1597	0.0712369	0.735545	0.0579419	hypothetical protein MGC11257 [Homo sapiens] >gb|AAH06224.1| MGC11257 protein [Homo sapiens] >gb|AAQ06675.1| unknown [Homo sapiens]
DR_UNI_FL03_E03	CO350146	0.833385	0.071831	0.722562	0.0625931	2.23427	0.179116	0.842621	0.132358	1.12682	0.0232572	0.969957	0.0420469	0.910474	0.0462323	1.01127	0.0389139	similar to dymeclin, partial [Danio rerio]
DR_UNI_FL53_C11	EV558444	1.46641	0.10431	1.00733	0.0773698	2.22961	0.198825	0.752266	0.0519837	1.04316	0.078224	0.767488	0.0364908	1.16705	0.136482	0.858324	0.0356	microtubule associated monoxygenase, calponin and LIM domain containing 3 [Danio rerio]
DR_UNI_FL05_B06	CO350471	0.752371	0.0659253	1.04174	0.0451945	2.22689	0.237375	1.13221	0.149966	0.87681	0.0365115	0.813057	0.0687235	1.25906	0.0651905	0.974321	0.0287029	membrin [Danio rerio]
DR_UNI_FL50_F03	EV557646	1.23455	0.0930866	1.03993	0.104312	2.2265	0.189641	1.098	0.0860973	0.872578	0.038938	0.680079	0.0314084	1.31526	0.0729163	0.609552	0.0370098	GPI mannosyltransferase II [Rattus norvegicus]
DR_UNI_FL39_H03	CO351676	1.21889	0.105417	0.985771	0.05616	2.22406	0.177561	0.677198	0.0644871	1.02625	0.0341778	0.818443	0.0918033	1.03644	0.0462334	0.62356	0.0341103	similar to synaptic Ras GTPase activating protein 1 homolog, partial [Danio rerio]
DR_UNI_FL42_F11	EV555452	1.00794	0.048473	0.987912	0.0255215	2.21712	0.127357	1.17037	0.0805491	0.618158	0.0321766	0.67989	0.0330852	0.664687	0.0325736	1.17821	0.0730126	similar to GLI-Kruppel family member GLI2b [Danio rerio]
DR_UNI_FL19_A04	CO351315	1.32346	0.0685082	0.596791	0.0207885	2.21638	0.234274	0.86546	0.0726499	1.43781	0.0369718	0.770237	0.0143264	1.05634	0.0376506	0.697768	0.026826	similar to basic transcription factor 3 isoform 1 [Danio rerio]
DR_UNI_FL20_B09	CO351508	0.531237	0.0149092	1.1553	0.0826505	2.2118	0.215863	1.0912	0.0478879	0.370314	0.0163118	1.01001	0.0481892	0.991446	0.0176624	0.856811	0.0910331	similar to MGC84185 protein [Danio rerio]
DR_UNI_FL33_F03	EV563117	0.760245	0.0736254	1.01989	0.0175066	2.21124	0.181778	1.04649	0.0686677	1.12551	0.123419	0.678575	0.0439131	0.846303	0.0308454	1.09403	0.078898	similar to adenylate kinase 5...
DR_UNI_FL17_A10	CO350981	0.783126	0.0433428	0.781147	0.0774586	2.20884	0.318539	1.06181	0.0727865	0.722846	0.035904	0.774475	0.0632579	1.42988	0.123824	1.26858	0.0985514	unknown
DR_UNI_FL14_B05	CO353804	1.09356	0.0480246	0.746546	0.0477598	2.20813	0.0662968	0.83449	0.0648049	1.4064	0.059737	0.893188	0.0589618	1.14578	0.0439329	0.802241	0.0692329	C3orf1 [Homo sapiens]
DR_UNI_FL64_E06	EV604267	1.2181	0.103392	0.924476	0.053849	2.20661	0.182546	1.12532	0.09148	0.980168	0.0354398	0.753004	0.0353192	1.02044	0.0197826	0.8505	0.0273189	unknown
DR_UNI_FL27_F01	CO355390	1.03614	0.275444	0.933671	0.0649993	2.19148	0.392949	0.798375	0.124875	1.23678	0.113922	0.798107	0.0912141	1.4337	0.237991	0.627838	0.0482995	unknown
DR_UNI_FL19_F11	CO351421	1.02385	0.0182076	1.33408	0.0314302	2.19025	0.109513	1.03013	0.0363033	0.882762	0.0381807	0.979474	0.0381492	0.870967	0.0201213	0.877819	0.00672007	eukaryotic translation initiation factor 2B, subunit 1 alpha [Danio rerio]
DR_UNI_FL31_F05	CO356309	0.889683	0.052691	0.854024	0.0616361	2.18636	0.2194	1.00944	0.0468341	1.36546	0.0273743	0.668963	0.0245352	1.18408	0.0210719	0.623251	0.0429129	branched chain alpha-ketoacid dehydrogenase kinase [Danio rerio]
DR_UNI_FL66_E01	EV605062	1.37711	0.0891227	0.788377	0.200191	2.17947	0.388626	0.723003	0.095886	1.041	0.0925871	0.71521	0.0476937	1.08033	0.151491	0.640631	0.0790629	unknown
DR_UNI_FL61_B02	EV561490	0.898075	0.151291	1.04021	0.0996069	2.17669	0.225353	1.29546	0.164048	0.600241	0.125271	0.958453	0.137915	0.95256	0.103828	0.797812	0.0439565	unknown
DR_UNI_FL66_A09	EV604892	1.07056	0.0733441	0.960845	0.0661721	2.17311	0.0923341	1.05082	0.0538308	0.905318	0.0471787	0.868184	0.0548234	1.12269	0.0628651	0.89112	0.0567956	THO complex 1 [Danio rerio]
DR_UNI_FL61_D04	EV561633	0.925666	0.05916	1.227	0.0365787	2.17291	0.174298	0.970055	0.0353811	0.629169	0.0532321	1.05104	0.0764002	1.1631	0.0542869	0.867248	0.0252657	tnfrsf1a-associated via death domain [Danio rerio]
DR_UNI_FL05_D04	CO350510	1.1358	0.0515962	0.773089	0.0244291	2.16751	0.266871	0.83364	0.0649718	1.22534	0.0612124	0.59625	0.0382915	1.40422	0.0827282	0.639668	0.0373093	similar to protein phosphatase 1, regulatory (inhibitor) subunit 11 isoform 1; hemochromatosis candi
DR_UNI_FL45_H09	EV556282	1.00784	0.0576197	1.07096	0.0913776	2.16217	0.205506	1.23584	0.135094	0.664248	0.035641	0.765733	0.0372273	1.05532	0.0580784	1.22197	0.234645	unknown
DR_UNI_FL11_C05	EV854636	1.20156	0.0807214	0.889761	0.0688013	2.16012	0.105571	0.801044	0.0366228	1.18771	0.0947155	0.798479	0.0325286	1.22434	0.0599624	0.672856	0.069699	unknown
DR_UNI_FL48_A11	EV556920	1.28113	0.0477952	0.917871	0.0481035	2.16003	0.183766	0.722934	0.0393272	1.01318	0.114116	0.663733	0.0534097	1.17373	0.0652405	0.940182	0.0349089	unknown
DR_UNI_FL50_F08	EV557654	1.00922	0.0615044	0.99338	0.0517766	2.15961	0.253355	1.08945	0.0437926	0.755434	0.0234014	0.737373	0.0418541	1.12281	0.0450836	0.653077	0.0455073	similar to Stress-induced-phosphoprotein 1 (STI1) (Hsc70/Hsp90-organizing protein) (Hop) (Transformation-sensitive protein IEF SSP 3521) [Danio rerio]
DR_UNI_FL60_G03	EV561352	0.951139	0.142702	0.768192	0.151167	2.15782	0.18813	0.696736	0.161231	1.08435	0.0577628	1.12241	0.109554	0.538423	0.0297067	0.845634	0.0871277	unknown
DR_UNI_FL52_D08	EV558156	1.26176	0.0810963	1.05525	0.0678132	2.15365	0.110699	1.00256	0.084	1.007	0.0356106	0.703349	0.0260364	0.932195	0.013516	0.756092	0.0299638	similar to tripartite motif-containing 35 isoform 1 isoform 1 [Danio rerio]
DR_UNI_FL47_H06	EV556859	1.35027	0.0579595	1.00487	0.0444039	2.15152	0.0971773	0.844957	0.0579879	1.10052	0.0282606	0.588479	0.0266146	1.02754	0.0444817	0.583059	0.0293705	similar to silencer-associated factor, partial [Danio rerio]
DR_UNI_FL57_D12	EV560038	1.05349	0.0266008	0.89394	0.0546465	2.1515	0.175576	0.925555	0.0298965	0.863045	0.0134673	0.702152	0.062198	1.12686	0.053719	1.09545	0.0517798	unknown
DR_UNI_FL49_C08	EV557283	0.813286	0.0394319	1.1	0.043555	2.1463	0.077029	1.30529	0.0851294	0.641307	0.0298933	0.924472	0.0750012	0.777889	0.0689712	1.01816	0.0612975	hypothetical protein XP_696168, partial [Danio rerio]
DR_UNI_FL01_H09	CO349874	0.81464	0.074337	1.36922	0.262728	2.14421	0.329685	1.12646	0.180088	0.782978	0.0393328	1.39851	0.200519	0.654039	0.0452536	1.22578	0.124657	unknown
DR_UNI_FL43_E02	EV555658	1.30135	0.138563	1.2041	0.0818763	2.14376	0.31255	1.22133	0.0882632	0.883041	0.0624285	0.70341	0.0468151	0.736007	0.0543667	0.604035	0.0319241	Unknown (protein for MGC:63758) [Danio rerio] >gb|AAH56817.1| Unknown (protein for MGC:63758) [Danio rerio]
DR_UNI_FL46_F01	EV556453	1.01217	0.155953	1.14703	0.0300066	2.14243	0.0972596	1.14702	0.109108	0.909165	0.0745846	0.830693	0.0471777	1.19162	0.0893914	0.673802	0.0467235	tumor protein p73-like isoform alpha 2 [Danio rerio]
DR_UNI_FL47_F06	EV556786	1.30302	0.159223	1.08557	0.0627054	2.13026	0.141064	0.959678	0.0678344	1.00018	0.0161676	0.657453	0.0189538	0.92521	0.0413426	0.719731	0.0381779	similar to protein kinase, interferon inducible double stranded RNA dependent activator [Danio rerio]
DR_UNI_FL13_C05	CO353657	1.3289	0.0572689	0.863516	0.0425378	2.12682	0.18841	0.475435	0.030499	1.3995	0.095989	0.733354	0.0612386	1.06951	0.0491173	0.848438	0.0562082	unknown
DR_UNI_FL02_A09	CO349894	0.700181	0.0752952	0.745678	0.11703	2.12434	0.0742747	0.913827	0.10327	1.13963	0.0742909	0.962341	0.0806683	1.18134	0.106378	0.869802	0.0777135	ATP-binding cassette, sub-family E (OABP), member 1 [Danio rerio]
DR_UNI_FL57_G08	EV560155	1.24904	0.0651273	0.852747	0.0689265	2.12164	0.180138	1.03638	0.12472	0.962432	0.0411077	0.675661	0.0474665	1.22196	0.0576918	0.842014	0.054963	similar to Protein C6orf64 [Canis familiaris]
DR_UNI_FL22_E04	CO354397	0.97491	0.110252	0.41768	0.019431	2.09352	0.283332	1.06612	0.0411347	1.21037	0.105656	0.420189	0.0215022	1.07603	0.0919098	0.88403	0.195467	unknown
DR_UNI_FL21_G12	CO354290	0.586947	0.0355843	1.0432	0.094408	2.09301	0.178639	0.651898	0.0255522	1.03814	0.0693473	1.14494	0.0838917	0.971699	0.0518242	1.12871	0.0316031	similar to Isocitrate dehydro...
DR_UNI_FL61_F07	EV603191	1.14554	0.0602659	0.705197	0.054081	2.09206	0.0817992	1.01693	0.0270241	1.34815	0.115903	0.827106	0.0538485	1.03092	0.0320176	0.823483	0.0363858	similar to Inner membrane protein OXA1L, mitochondrial precursor (Oxidase assembly 1-like protein) (OXA1-like protein) [Danio rerio]
DR_UNI_FL54_C03	EV558759	1.23235	0.202587	0.988095	0.0601996	2.09051	0.18245	0.993239	0.101204	0.859598	0.0633879	0.612747	0.0592332	1.28284	0.113841	0.59506	0.0275736	similar to arginine-glutamic acid dipeptide (RE) repeats [Danio rerio]
DR_UNI_FL40_B09	CO351744	1.09222	0.133323	1.06882	0.110456	2.08988	0.23596	0.838984	0.0925859	1.01279	0.0909968	0.712873	0.075767	1.29129	0.143827	0.902627	0.0359304	hypothetical protein LOC445495 [Danio rerio]
DR_UNI_FL59_G04	EV560964	1.26566	0.0711794	0.768434	0.052681	2.08808	0.168586	0.974508	0.114318	1.30251	0.0717713	0.725385	0.0161891	0.971775	0.0421055	0.669143	0.031258	Similar to hypothetical protein, MGC:7764 [Homo sapiens]
DR_UNI_FL47_A11	EV556599	1.16181	0.0954858	1.13702	0.0399734	2.08712	0.0849871	0.764161	0.0361469	0.940895	0.0414787	0.774966	0.043683	1.10747	0.0409931	0.724097	0.0393093	similar to Groucho2 protein isoform 12 [Danio rerio]
DR_UNI_FL66_G07	EV605184	1.25271	0.120064	0.933078	0.148383	2.07806	0.140172	1.03348	0.1095	1.09026	0.048819	0.803988	0.0534373	1.05063	0.0438046	0.778607	0.0448867	nudix (nucleoside diphosphate linked moiety X)-type motif 5 [Danio rerio]
DR_UNI_FL63_G06	EV854382	1.17582	0.132328	1.0434	0.0391361	2.07246	0.112025	1.20059	0.0955311	0.830403	0.0533066	0.709677	0.0357239	1.34754	0.0722393	0.766693	0.043633	similar to CDC28 protein kinase regulatory subunit 2 isoform 2 [Danio rerio]
DR_UNI_FL57_D08	EV560028	1.33436	0.08896	0.992097	0.0474117	2.07208	0.138542	0.856622	0.109295	0.760162	0.026484	0.69825	0.0907593	1.26006	0.0724039	0.817353	0.0486399	unknown
DR_UNI_FL55_G10	EV559356	0.872031	0.072149	0.875019	0.0595901	2.07004	0.0814238	1.04609	0.0589829	0.655806	0.0765546	0.832791	0.0565525	1.08345	0.0581911	1.15056	0.132874	similar to KIAA0460 protein, partial [Danio rerio]
DR_UNI_FL10_B07	CO353126	0.904631	0.105014	0.986818	0.0873718	2.06854	0.186722	1.03458	0.0790443	0.755164	0.0779802	0.819672	0.0640162	1.27967	0.190321	0.983299	0.0937076	unknown
DR_UNI_FL34_B05	EV563262	0.816158	0.0777507	1.34236	0.13684	2.06683	0.163633	0.792315	0.0557109	0.620707	0.0263917	1.0991	0.0700214	1.10672	0.0397558	0.776135	0.0372703	unknown
DR_UNI_FL04_E10	CO350367	1.17081	0.0899498	0.731894	0.0190458	2.06609	0.219222	0.663985	0.0481702	1.13612	0.0698922	0.587798	0.0345525	1.06653	0.0457174	1.02872	0.0631374	hypothetical protein LOC447888 [Danio rerio]
DR_UNI_FL50_B04	EV557511	1.20104	0.130466	0.928	0.0828701	2.06527	0.115061	0.855368	0.108895	1.08025	0.160745	0.727221	0.0192223	1.12827	0.184714	0.784893	0.0450205	ariadne homolog 2 [Danio rerio]
DR_UNI_FL56_B09	EV559520	1.219	0.0730445	1.04676	0.0183501	2.06138	0.196692	1.02055	0.0679789	0.785733	0.0325747	0.679415	0.0622236	1.09284	0.0549434	0.676958	0.0512609	similar to isocitrate lyase and phosphorylmutase and Malate synthase family member (4O380) [Danio rerio]
DR_UNI_FL55_E10	EV559259	0.954324	0.0607731	1.18077	0.066454	2.05588	0.0826372	1.01286	0.0372609	0.731711	0.0599433	0.982881	0.0534059	0.732879	0.0369351	0.974917	0.0394271	similar to supervillin [Danio rerio]
DR_UNI_FL09_G04	CO353068	1.02644	0.07579	1.26436	0.118775	2.0533	0.0940178	0.856615	0.0623341	0.838769	0.0714634	0.870801	0.035042	1.35551	0.0809652	0.830256	0.0480779	unknown
DR_UNI_FL44_G06	EV555960	1.23793	0.12618	1.07701	0.0620286	2.05255	0.109764	0.992612	0.0687666	0.970986	0.0327677	0.736195	0.0506093	1.3482	0.114922	0.888087	0.0423491	unknown
DR_UNI_FL59_F09	EV560920	1.20453	0.082095	0.961466	0.0379851	2.04617	0.131059	0.854035	0.0497859	0.958244	0.0458347	0.749212	0.0300832	1.25928	0.0776802	0.882033	0.0493453	unknown
DR_UNI_FL17_D08	CO351040	0.987804	0.0468735	1.13169	0.0522532	2.04119	0.100922	0.774521	0.0759336	0.594511	0.0189994	0.945034	0.0320772	1.11499	0.109237	0.773532	0.0803195	unknown
DR_UNI_FL40_A08	CO351708	0.988616	0.0507803	0.787339	0.12142	2.03998	0.318548	0.828978	0.116318	1.00346	0.0891003	0.785167	0.144083	1.18347	0.0715443	0.840437	0.115306	unknown
DR_UNI_FL47_B09	EV556625	0.868264	0.024564	1.24616	0.127993	2.03945	0.0982477	1.34514	0.114635	0.673524	0.0558306	1.03101	0.0727773	1.21685	0.092305	0.693303	0.0448055	similar to LIM class homeodomain protein [Danio rerio]
DR_UNI_FL45_H08	EV556281	1.29183	0.0831529	1.12557	0.0412352	2.03231	0.115684	1.01242	0.057242	0.88193	0.0393721	0.671794	0.05112	1.00676	0.0526635	0.641494	0.0481415	hypothetical protein LOC494100 [Danio rerio]
DR_UNI_FL49_G02	EV557413	0.791794	0.0455646	1.14813	0.0888302	2.01291	0.074987	1.29534	0.0819426	0.585341	0.09888	0.893612	0.0517548	1.32938	0.160281	0.757882	0.0588971	F-box and WD-40 domain protein 11 [Danio rerio]
DR_UNI_FL08_B06	CO352786	1.13333	0.0840562	1.27813	0.112623	2.01216	0.178639	0.492449	0.0696666	1.17215	0.0762434	0.708089	0.0682238	1.09183	0.0410946	0.535921	0.0197351	Chain A, Crystal Structure Of Human Agx1 Complexed With Udpglcnac gi|23200206|pdb|1JV1|B Chain B, Cr
DR_UNI_FL66_F11	EV605155	1.09528	0.0655293	0.921782	0.0870203	2.00853	0.0654374	1.01647	0.0255721	0.873119	0.0495311	0.756375	0.0517555	1.23203	0.0728117	1.07096	0.061712	zuotin related factor 1 [Danio rerio]
DR_UNI_FL62_E02	EV603470	0.89783	0.0673461	1.11899	0.139853	2.00702	0.146026	1.09748	0.0337177	0.640724	0.0404194	0.693872	0.0421895	1.26137	0.040559	0.634969	0.075068	similar to mKIAA1930 protein [Danio rerio]
DR_UNI_FL31_C08	CO356207	1.1872	0.146358	1.03895	0.0696568	2.00538	0.249841	0.99063	0.0908325	0.692703	0.110262	0.756877	0.0760337	1.12652	0.182136	0.802486	0.0491672	similar to poliovirus receptor-related 3 isoform alpha [Danio rerio]
DR_UNI_FL67_D12	EV605523	1.27128	0.177495	1.18696	0.0868525	2.00297	0.237038	0.530852	0.0566551	0.990702	0.125458	0.717793	0.0828241	1.29547	0.236931	0.543524	0.103468	similar to Poly(ADP-ribose) glycohydrolase [Danio rerio]
DR_UNI_FL51_A10	EV557757	1.16929	0.0637043	0.94941	0.0528338	2.00267	0.0772199	1.16442	0.0871927	0.840692	0.0398745	0.755583	0.0199918	1.31708	0.0776347	0.737578	0.0269204	similar to Protein C21orf18 homolog [Danio rerio]
DR_UNI_FL62_B05	EV603342	1.2891	0.0701021	0.900981	0.0501811	1.99935	0.152041	1.18447	0.120553	0.896802	0.0675919	0.789776	0.0238967	1.04893	0.0459872	0.788546	0.0528029	programmed cell death 5 [Danio rerio]
DR_UNI_FL05_D01	CO350504	0.965932	0.0732014	0.811408	0.049883	1.99868	0.19509	1.21117	0.0988149	0.862252	0.0667454	0.732022	0.0477682	0.974534	0.066498	1.30289	0.147673	T-cell receptor alpha variable region [Danio rerio]
DR_UNI_FL34_H04	EV563471	1.09177	0.0518865	1.02058	0.0284296	1.99331	0.15742	0.89371	0.055774	1.10749	0.0358527	0.841731	0.0294596	0.984631	0.0495566	0.730702	0.0379951	coatomer protein complex, subunit beta 2 [Danio rerio]
DR_UNI_FL56_D01	EV559561	1.16187	0.115638	1.06371	0.0537953	1.99235	0.305646	1.13664	0.0998149	0.81122	0.0506619	0.716339	0.0749674	1.09598	0.0656245	0.829657	0.0498379	unknown
DR_UNI_FL39_B06	EV565100	1.25336	0.044203	1.01715	0.0352873	1.98969	0.142252	0.987989	0.042158	0.838359	0.0495486	0.723361	0.0304672	1.23646	0.0601337	0.782961	0.0205555	similar to stromal antigen 2 [Danio rerio]
DR_UNI_FL68_D10	EV606013	0.854188	0.143317	0.76137	0.0842961	1.98862	0.216581	0.744726	0.0856567	0.911639	0.0921546	1.15778	0.0872038	1.28949	0.0595921	0.942583	0.106712	similar to fibroblast growth factor receptor 1 isoform 1, partial [Danio rerio]
DR_UNI_FL59_G10	EV560979	1.21569	0.0384228	1.0741	0.0583583	1.9794	0.114538	0.936999	0.0985086	0.836849	0.0393294	0.787563	0.052736	0.869656	0.105042	0.85543	0.0478461	hypothetical protein XP_694548 [Danio rerio]
DR_UNI_FL07_E02	CO352690	0.968062	0.0522689	1.13012	0.121006	1.97812	0.242836	0.668684	0.0628359	0.966541	0.0330194	1.08227	0.0624891	0.737645	0.0274954	0.958077	0.135089	palmitoyl-protein thioesterase 1 (ceroid-lipofuscinosis, neuronal 1, infantile) [Danio rerio]
DR_UNI_FL46_H05	EV556534	1.11584	0.0844299	1.06108	0.0810083	1.97749	0.201156	1.2315	0.0358023	0.807667	0.022182	0.645155	0.020958	1.0522	0.0441347	0.593421	0.025793	similar to ciliary rootlet coiled-coil, rootletin [Danio rerio]
DR_UNI_FL53_B05	EV558332	1.16589	0.0782086	1.06416	0.146454	1.97689	0.148091	1.06215	0.0868861	0.85113	0.0815329	0.64437	0.043169	1.22996	0.135373	0.749615	0.0521786	unknown
DR_UNI_FL43_A09	EV555551	1.1614	0.0752684	0.990542	0.0644422	1.97258	0.416382	0.920651	0.0626857	1.12173	0.0646447	0.631023	0.0467943	0.906525	0.0555242	0.784427	0.036075	hypothetical protein LOC447850 [Danio rerio]
DR_UNI_FL63_F07	EV854380	1.05611	0.0296403	1.26948	0.0374309	1.97244	0.242656	0.970059	0.0893188	0.573388	0.0236831	0.780127	0.0491084	0.910172	0.0441186	0.928025	0.0511438	similar to catenin, alpha 2 [Danio rerio]
DR_UNI_FL60_H03	EV561404	1.01602	0.150955	0.867019	0.0651374	1.97164	0.066016	1.13677	0.0917537	1.19444	0.0466178	0.953175	0.04022	1.04203	0.028064	0.854001	0.0578449	WD repeat domain 45 [Danio rerio]
DR_UNI_FL49_F12	EV557409	1.17111	0.0682516	0.999854	0.0388335	1.97121	0.101114	0.836763	0.0338378	0.969789	0.0562299	1.01801	0.0903716	1.12567	0.101755	0.828278	0.0440748	formin binding protein 3 [Danio rerio]
DR_UNI_FL47_G12	EV556841	1.31148	0.0957843	1.08166	0.060899	1.96989	0.303324	0.852511	0.0267837	1.05504	0.042774	0.707203	0.0632727	1.08551	0.0583148	0.775004	0.0359206	unknown
DR_UNI_FL57_A05	EV559829	1.16937	0.0439307	1.10278	0.0824361	1.96916	0.0426008	1.2148	0.049674	0.835267	0.0680972	0.831922	0.0622555	0.859049	0.0578333	0.720176	0.0306655	Unknown (protein for IMAGE:6789379) [Danio rerio]
DR_UNI_FL41_C04	CO353283	1.15692	0.0598959	0.853401	0.11859	1.96668	0.132283	0.878139	0.0518857	1.07299	0.0907014	0.77592	0.0684947	1.24548	0.0547697	0.773773	0.0492658	hypothetical protein XP_687848 [Danio rerio]
DR_UNI_FL44_D10	EV555902	0.808841	0.0439409	1.19365	0.0216978	1.9663	0.231574	0.943544	0.0346894	0.681716	0.0212108	1.29948	0.087916	0.695525	0.0354733	1.03424	0.0397603	similar to Sorting nexin 1 isoform 2 [Danio rerio]
DR_UNI_FL65_A05	EV604475	0.96998	0.050643	0.83247	0.0777183	1.96427	0.16671	0.987678	0.0413704	1.14822	0.0674831	0.569611	0.0348047	1.11083	0.0499535	0.621605	0.0321155	isocitrate dehydrogenase 3 (NAD+) gamma isoform b precursor; isocitric dehydrogenase; isocitrate dehydrogenase, NAD(+)-specific, mitochondrial, gamma subunit; IDH-gamma; NAD+-specific ICDH; NAD (H)-specific isocitrate dehydrogenase gamma subunit precursor [Homo sapiens]
DR_UNI_FL36_G02	EV564159	1.00039	0.0754466	1.12015	0.0876131	1.94003	0.136305	1.07616	0.046152	0.708707	0.056671	0.616054	0.0527441	1.21464	0.0762525	0.765655	0.0581503	unknown
DR_UNI_FL45_C03	EV556082	1.10005	0.0752556	1.15253	0.106654	1.91914	0.133018	1.10433	0.0759933	0.783734	0.053108	0.645287	0.0554642	0.839707	0.0198819	1.03277	0.0282159	CCAAT/enhancer binding protein (C/EBP) 1 [Danio rerio]
DR_UNI_FL54_G06	EV558948	0.978512	0.0769239	0.975616	0.0896181	1.90812	0.219891	1.09489	0.0719448	0.746261	0.0162855	0.858521	0.0320587	1.13158	0.0464673	0.854827	0.0325168	similar to Adapter-related protein complex 3 beta 1 subunit (Beta3A-adaptin) (Adaptor protein complex AP-3 beta-1 subunit) (AP-3 complex beta-1 subunit) (Clathrin assembly protein complex 3 beta-1 large chain) [Danio rerio]
DR_UNI_FL61_D05	EV561641	1.20281	0.0981246	1.06064	0.0470328	1.90641	0.215741	1.03553	0.059617	0.741378	0.050768	0.771897	0.0444118	1.06967	0.0428064	0.877287	0.0272217	unknown
DR_UNI_FL45_A09	EV556035	1.07073	0.0499419	1.13175	0.0681844	1.90542	0.276552	0.882797	0.103906	0.771524	0.0381941	0.731774	0.0485428	1.13072	0.0352603	0.642004	0.0347788	unknown
DR_UNI_FL66_H04	EV605236	1.18473	0.130853	1.24017	0.101209	1.89832	0.110849	0.965239	0.0472558	1.04861	0.0987764	0.653659	0.0319266	1.00277	0.0904197	0.650205	0.0101431	unknown
DR_UNI_FL56_E02	EV559630	1.20314	0.122221	1.00016	0.041883	1.89176	0.154527	1.11458	0.131196	0.965365	0.0565795	0.610702	0.0574296	1.12234	0.0563643	0.62233	0.0293105	similar to TERF1 (TRF1)-interacting nuclear factor 2 [Danio rerio]
DR_UNI_FL57_A10	EV559872	1.13255	0.0557345	0.799708	0.0438274	1.8898	0.129915	0.941366	0.0601579	0.980358	0.0157473	0.856999	0.0502512	1.25366	0.0756622	0.981934	0.062292	similar to Surf1 isoform 2 [Danio rerio]
DR_UNI_FL65_A06	EV604479	0.894846	0.0540804	1.11173	0.0516083	1.88633	0.0977817	1.0486	0.0406262	0.846529	0.037365	1.11369	0.039876	0.567	0.0260808	0.972206	0.0622657	hypothetical protein XP_684719 [Danio rerio]
DR_UNI_FL40_B11	CO351748	1.01358	0.0684109	1.04968	0.0432557	1.88262	0.241968	0.960678	0.123218	0.744119	0.12557	0.843851	0.08759	1.06992	0.0755802	0.643527	0.0490694	unknown
DR_UNI_FL45_H05	EV556271	1.20621	0.0720039	0.991695	0.0631892	1.87377	0.232314	0.860335	0.0469411	0.9714	0.0255799	0.628288	0.0176709	1.22605	0.0561394	0.564809	0.0487122	similar to Platelet-activating factor acetylhydrolase, isoform Ib, gamma subunit isoform 2 [Danio rerio]
DR_UNI_FL25_E08	CO354984	0.996639	0.0391436	1.22211	0.0625678	1.87145	0.250508	0.997078	0.0376425	0.669635	0.0199315	0.879244	0.0615256	1.0846	0.0684172	0.838854	0.0325137	unknown
DR_UNI_FL53_H02	EV558636	1.14669	0.219287	1.12925	0.172202	1.8652	0.284051	0.931666	0.0745679	0.829397	0.100084	0.647726	0.0479371	1.18135	0.0839207	0.86994	0.0915494	unknown
DR_UNI_FL62_H09	EV603630	1.13506	0.20941	1.04445	0.0593658	1.86059	0.120978	1.00543	0.0741913	0.833322	0.0385308	0.794907	0.0674975	1.10652	0.070498	0.739861	0.0275196	similar to RNA methyltransferase like 1 [Danio rerio]
DR_UNI_FL67_F07	EV605611	0.749158	0.0220027	1.21173	0.0981937	1.85214	0.0962793	1.13278	0.0745312	0.921113	0.0225148	0.921868	0.0349791	1.18799	0.0236135	0.708182	0.026092	chaperonin containing TCP1, subunit 7 (e...
DR_UNI_FL64_E04	EV604256	1.08298	0.0713014	1.02935	0.0632387	1.84094	0.133215	1.06098	0.0383106	0.63886	0.0649075	0.689384	0.0290007	1.224	0.0759145	0.640896	0.0455127	similar to essential meiotic endonuclease 1 homolog 1 isoform 2 [Danio rerio]
DR_UNI_FL53_D08	EV558476	1.19485	0.0746565	0.895245	0.115073	1.81371	0.105323	0.79119	0.0618609	1.07216	0.0275123	0.618604	0.042698	1.18388	0.0802379	0.734904	0.0364502	hypothetical protein LOC504054 [Danio rerio]
DR_UNI_FL05_A06	CO350450	0.785085	0.10829	1.04833	0.310052	1.78526	0.0980626	1.01172	0.0163513	1.01733	0.032643	0.837747	0.0572756	0.90968	0.0383958	1.03607	0.0903181	hypothetical protein LOC406709 [Danio rerio]
DR_UNI_FL42_D04	EV555378	1.12047	0.0740664	1.03737	0.0748154	1.77433	0.0930071	0.799182	0.0468857	1.01023	0.0577679	0.774956	0.0433559	1.17875	0.0468158	0.665429	0.0837279	Similar to RIKEN cDNA 1600019D15 gene [Danio rerio] >gb|AAH64295.1| Unknown (protein for MGC:77670) [Danio rerio]
DR_UNI_FL56_E09	EV559660	1.10888	0.0787435	0.978112	0.0259763	1.7709	0.109304	0.885624	0.0433443	0.946472	0.0477757	1.02963	0.122059	1.06016	0.0699885	0.815966	0.037763	unknown
DR_UNI_FL64_C12	EV854392	1.01846	0.0319752	0.999583	0.0603892	1.75616	0.312566	0.967599	0.0343174	0.84036	0.0673216	0.799159	0.0197144	1.14343	0.0265447	0.923585	0.0378176	MGC69117 protein [Xenopus laevis]
DR_UNI_FL49_E10	EV557365	0.970365	0.0602824	1.06925	0.0525164	1.72803	0.094706	1.05369	0.0379247	0.680786	0.035319	0.872521	0.0586491	0.933471	0.114903	0.910558	0.0417442	unknown
DR_UNI_FL67_B11	EV605376	1.05618	0.0627556	1.01488	0.127017	1.7267	0.206887	0.567671	0.0544408	0.939097	0.0687336	0.932312	0.0528136	1.00871	0.0493204	0.885118	0.0665116	unknown
DR_UNI_FL47_D01	EV556678	1.07208	0.0832177	0.963378	0.0619726	1.68427	0.209781	0.81008	0.112334	0.735286	0.146291	0.743301	0.089093	0.874967	0.0720422	0.916897	0.115413	unknown
DR_UNI_FL41_B02	EV854625	1.07618	0.0799714	1.01916	0.0680145	1.65975	0.245871	1.05348	0.0377726	0.864345	0.0668213	0.709786	0.00695535	1.08851	0.064936	0.665518	0.0347693	hypothetical protein XP_684592, partial [Danio rerio]
