# Supplementary material for: Transcriptomic Analyses Reveal Novel Genes with Sexually Dimorphic Expression in the Zebrafish Gonad and Brain
Source: PLoS One. 2008 Mar 12;3(3):e1791. doi: 10.1371/journal.pone.0001791 (PMC2262149; doi:10.1371/journal.pone.0001791)
Supplement: Table S5 — List of 881 genes with at least 1.5-fold higher expression in the adult testis compared to the common reference. Normalized intensities (‘Norm’) and corresponding standard errors (‘StdErr Norm’) are shown. (FB, FO, FK, FRB: brain, ovary, kidney, ‘rest-of-body’ from female zebrafish; MB, MT, MK, MRB: brain, testis, kidney, ‘rest-of-body’ from male zebrafish.) (0.41 MB XLS) [file pone.0001791.s011.xls]

## Sheet: Sheet1
Table S5. List of 881 genes with at least 1.5-fold higher expression in the adult testis compared to the common reference.
Normalized intensities ('Norm') and corresponding standard errors ('StdErr Norm') are shown.
(FB, FO, FK, FRB: brain, ovary, kidney, ‘rest-of-body’ from female zebrafish; MB, MT, MK, MRB: brain, testis, kidney, ‘rest-of-body’ from male zebrafish.)
Clone ID	Genbank ID	FB		FK		FO		FRB		MB		MK		MT		MRB		BLASTx
		Norm	StdErr Norm	Norm	StdErr Norm	Norm	StdErr Norm	Norm	StdErr Norm	Norm	StdErr Norm	Norm	StdErr Norm	Norm	StdErr Norm	Norm	StdErr Norm
DR_UNI_FL09_F09	CO353055	1.25894	0.0546075	0.651507	0.0304043	0.178926	0.0193431	0.591728	0.0407972	0.837738	0.0838704	1.7423	0.301539	243.767	36.1304	0.426353	0.0324077	unknown
DR_UNI_FL29_D03	CO355818	1.9309	0.074931	0.793852	0.0391461	2.16039	0.61454	0.488352	0.0454648	1.16834	0.0361569	0.776248	0.0645205	218.436	31.2719	0.547907	0.061819	similar to Cullin-4B (CUL-4B) isoform 4 [Danio rerio]
DR_UNI_FL28_D06	CO355597	1.63597	0.257989	0.989615	0.0167521	2.01549	1.49427	0.854979	0.136616	0.685388	0.0438463	0.653632	0.165604	204.253	47.7507	0.862147	0.190097	unknown
DR_UNI_FL08_A11	CO352778	1.98359	0.340052	0.902616	0.0870799	3.21882	2.30618	0.621771	0.132453	0.821126	0.045366	0.709618	0.163529	190.8	40.6269	0.728912	0.146656	unknown
DR_UNI_FL09_D01	CO353005	1.02545	0.0768384	0.478984	0.0178549	0.0881913	0.00438687	0.359219	0.042895	0.665254	0.084088	0.965466	0.115498	178.332	46.6697	0.414827	0.0366655	unknown
DR_UNI_FL30_B06	CO355999	1.0514	0.0915923	0.265651	0.0196607	0.0464088	0.00407522	0.23686	0.00924847	0.807661	0.035143	0.817926	0.0977096	151.783	38.3305	0.21562	0.0070893	unknown (gez2)
DR_UNI_FL26_B01	CO355078	1.31509	0.0786683	0.449725	0.0377187	0.077757	0.0037029	0.292324	0.0235341	0.877326	0.0665006	0.799358	0.0785032	143.557	37.4517	0.302878	0.0190266	unknown
DR_UNI_FL37_E06	EV564487	1.80053	0.119546	1.21907	0.0667226	0.22454	0.0170584	0.726252	0.0559296	1.01103	0.0750494	1.04879	0.125274	142.611	22.6407	0.550118	0.0222412	KIAA1325 protein [Homo sapiens]
DR_UNI_FL12_C08	CO353467	1.39669	0.0811332	0.623101	0.0317907	0.260372	0.0715956	0.564242	0.0603283	1.00772	0.0641593	1.79291	0.233269	138.493	16.1575	0.565999	0.0514822	similar to Ankyrin-3 (ANK-3) ...
DR_UNI_FL12_F10	CO353547	1.06313	0.12474	0.87753	0.0805201	0.219105	0.0191346	0.737914	0.0258713	0.888026	0.0750746	1.4163	0.140527	137.437	14.8351	0.765539	0.0602737	similar to Septin-4 isoform 1 [Danio rerio]
DR_UNI_FL08_B09	CO352798	0.649281	0.0287489	0.703891	0.0567069	0.173752	0.0157576	0.4	0.0247403	0.63051	0.0577056	1.75682	0.178431	127.881	9.6568	0.436707	0.0256881	Tektin 1 [Xenopus tropicalis]
DR_UNI_FL10_C08	CO353145	0.307517	0.0103305	0.33623	0.0407091	0.204838	0.0535508	0.343381	0.0252553	0.289182	0.0181425	1.45128	0.226044	125.865	10.2052	0.326259	0.0312066	unknown (gez3)
DR_UNI_FL09_D02	CO353006	1.63955	0.0905442	0.350403	0.0437017	0.0918241	0.0102004	0.256726	0.0136963	0.803426	0.0436922	0.502557	0.0441725	119.759	10.9119	0.30705	0.0221733	similar to mKIAA1148 protein [Danio rerio]
DR_UNI_FL11_B06	CO353325	0.978157	0.0304779	0.658642	0.0420599	0.154916	0.0133669	0.403964	0.043607	0.615359	0.0277148	0.970205	0.0629129	115.874	12.0601	0.374221	0.0203808	tektin 1 [Homo sapiens]
DR_UNI_FL15_E03	CO354059	1.20709	0.213298	0.886497	0.0189044	0.44291	0.0489583	0.739048	0.0450571	0.660451	0.0441839	0.541735	0.0551736	105.759	9.49375	0.479596	0.0212381	hypothetical protein XP_701492 [Danio rerio]
DR_UNI_FL14_G10	CO353933	1.22158	0.167085	0.829592	0.0711736	1.98964	0.130318	0.762511	0.0600054	0.651139	0.118915	1.72163	0.205454	104.232	8.12862	0.606878	0.0495373	unknown
DR_UNI_FL26_F06	CO355189	2.08198	0.163921	0.92154	0.0485108	0.132778	0.0111818	0.549552	0.033712	1.53945	0.0641161	0.981859	0.0745948	100.329	12.7394	0.451197	0.0185026	unknown (gez4)
DR_UNI_FL28_E06	CO355627	1.0199	0.146596	0.938665	0.15999	0.963737	0.0709598	0.717097	0.0469964	0.911399	0.244775	1.74993	0.290691	96.4157	4.36823	0.646463	0.0980574	Dynein, axonemal, intermediate polypeptide 1 [Homo sapiens]
DR_UNI_CAND_A05	CO359197	0.780276	0.200011	0.916393	0.0956729	0.549481	0.0220202	0.586765	0.0549292	0.816486	0.150598	1.53203	0.18198	94.5605	11.5289	0.535672	0.0700123	zte15
DR_UNI_FL41_B11	CO353265	1.71797	0.195592	1.02704	0.0484934	0.228682	0.021835	0.705644	0.0510371	1.04425	0.0764398	1.23268	0.130922	89.4893	7.89201	0.682483	0.0543441	tektin 2 (testicular) [Danio rerio]
DR_UNI_FL09_A05	CO352954	1.07957	0.130082	0.808533	0.0564545	0.703366	0.0546518	1.02418	0.108526	1.33219	0.181038	1.22965	0.243722	83.9708	10.6681	0.93938	0.167821	MGC75611 protein [Xenopus tropicalis]
DR_UNI_FL25_B11	CO354906	1.13547	0.145848	0.626027	0.185869	1.44828	0.204069	0.508581	0.0964832	1.12626	0.295679	1.20643	0.271704	83.3293	3.08506	0.604518	0.0780396	similar to synaptonemal complex protein 3 [Danio rerio]
DR_UNI_FL07_G05	CO352731	1.82763	0.218261	0.744487	0.0898322	1.07982	0.71964	0.606174	0.0691177	1.35706	0.132544	0.960417	0.101209	81.2821	11.3928	0.634063	0.0652893	hypothetical protein XP_684220 [Danio rerio]
DR_UNI_FL11_B04	CO353327	1.15465	0.100643	1.30539	0.0822024	0.682325	0.0831814	0.804333	0.0605127	0.764128	0.052568	2.10609	0.166888	80.5189	4.88703	0.676964	0.0591296	novel protein similar to human AKAP-associated sperm protein (ASP) [Danio rerio]
DR_UNI_FL22_H05	CO354467	1.28497	0.0723915	1.67191	0.0180682	0.374343	0.155132	0.918655	0.0514767	0.551624	0.0176131	0.912656	0.066143	78.551	9.6188	0.580772	0.0420313	similar to polyadenylate-binding protein, PolyA Binding protein (71.6 kD) (pab-1) isoform 2 [Danio rerio]
DR_UNI_CAND_A07	CO359148	1.22678	0.10796	1.10137	0.0952422	0.677688	0.0501399	0.785414	0.0758636	0.906859	0.0711954	2.36612	0.378037	77.1441	4.15619	0.634502	0.0679047	zte38
DR_UNI_FL33_G08	EV563175	1.89792	0.164331	1.46363	0.0782407	0.170783	0.0133123	0.750845	0.017245	0.97715	0.0545678	1.02182	0.0611326	75.6913	10.1598	0.581762	0.0102667	unknown
DR_UNI_FL31_D01	CO356213	1.61434	0.115017	1.12881	0.0755834	0.532106	0.0534839	1.09481	0.0460331	0.767929	0.0434693	0.840264	0.0934135	74.0428	11.1788	0.605721	0.0749612	similar to relaxin 3 preproprotein [Danio rerio]
DR_UNI_FL10_C11	CO353149	0.990004	0.0825817	0.938245	0.0566544	0.969761	0.0668589	0.864427	0.0618382	0.907983	0.145446	1.5756	0.303375	72.0436	1.79022	0.91058	0.0662356	similar to ENSANGP00000014319 [Danio rerio]
DR_UNI_FL27_A03	CO355276	2.67515	0.335481	0.782191	0.0670431	1.144	0.398936	0.597286	0.106152	1.16403	0.068973	0.665072	0.129707	71.9105	19.6354	0.723706	0.0930828	unknown
DR_UNI_FL31_B12	CO356031	0.996421	0.143842	0.870833	0.0557741	0.958357	0.0233848	0.791942	0.118659	1.16879	0.12596	1.89433	0.177674	69.7551	6.39437	0.862106	0.100268	hypothetical protein Tb11_1300 [Trypanosoma brucei TREU927]
DR_UNI_FL09_A11	CO352964	0.972831	0.12962	0.777223	0.111793	1.07673	0.156926	0.664609	0.0622005	0.985531	0.193391	1.09464	0.215244	69.0943	5.50606	1.03381	0.281626	similar to heat shock factor 2 [Canis familiaris]
DR_UNI_FL14_G12	CO353937	1.14126	0.160319	0.912923	0.13258	0.993238	0.092459	0.477451	0.0874933	1.08402	0.0931861	1.38279	0.0417119	64.7728	2.75244	0.720273	0.113098	similar to Spag8_predicted protein [Danio rerio]
DR_UNI_FL26_D06	CO355140	1.16338	0.193238	0.859324	0.0994168	0.973065	0.113213	1.13621	0.293448	0.796591	0.156128	1.36414	0.099986	64.5479	7.45634	0.726014	0.118214	similar to serine/threonine-protein kinase pim-3 [Danio rerio]
DR_UNI_CAND_C07	CO359197	1.01314	0.0969089	1.17897	0.128429	0.57399	1.77338	0.438857	0.124373	0.577576	0.187644	1.34943	0.13485	63.6703	6.96901	0.598944	0.109739	zte15
DR_UNI_FL52_G11	EV558242	0.885295	0.0800892	0.772595	0.13175	21.6696	2.18972	0.569935	0.0817442	0.694453	0.132837	1.59356	0.215302	63.4957	2.4161	0.910967	0.097355	RNA helicase (DEAD box) [Danio rerio]
DR_UNI_FL26_B02	CO355080	0.838751	0.107443	1.07983	0.0793971	1.13179	0.12061	0.636306	0.060267	0.921289	0.100716	2.12553	0.165336	62.1833	3.80314	0.665233	0.0582842	hypothetical protein XP_691026 [Danio rerio]
DR_UNI_FL27_G02	CO355420	0.861802	0.0724381	1.30287	0.129021	0.885561	0.107508	1.02158	0.0556896	0.732063	0.104278	2.56036	0.136968	61.7618	1.47413	0.745423	0.0286302	dynein, cytoplasmic, light chain 2B; dynein, cytoplasmic, light polypeptide 2B [Mus musculus] >sp|Q9DAJ5|DL2B_MOUSE Dynein light chain 2B, cytoplasmic >dbj|BAB24240.1| unnamed protein product [Mus musculus]
DR_UNI_FL15_G04	CO354105	0.806273	0.0855858	0.993308	0.103349	3.21084	0.140591	0.911415	0.0985298	0.680867	0.107777	1.31049	0.145545	61.5792	4.4135	0.599877	0.0276178	hypothetical protein XP_683210 isoform 1 [Danio rerio]
DR_UNI_FL22_F06	CO354420	0.515861	0.0457437	1.39743	0.060692	1.31362	0.168266	0.854225	0.0502522	0.812837	0.10843	2.73748	0.110923	61.1132	1.86348	0.609978	0.0337043	PACRG [Homo sapiens] >gb|AAH44227.1| PACRG protein [Homo sapiens] >tpg|DAA02134.1| TPA: molecular chaperone/chaperonin-binding protein [Homo sapiens]
DR_UNI_FL22_D05	CO354370	1.1734	0.255692	1.35938	0.0554131	0.579086	0.212534	0.713935	0.086064	1.01401	0.0522725	1.69452	0.163035	61.0772	3.72271	0.692595	0.0731502	EF-hand domain (C-terminal) containing 1 [Danio rerio]
DR_UNI_FL12_G03	CO353557	0.684264	0.112626	0.94037	0.0534191	1.15179	0.0682367	1.09771	0.0442274	0.651398	0.0299286	1.70715	0.117625	61.0505	1.80945	0.532211	0.0558836	similar to outer dense fiber of sperm tails 3-like 1 [Danio rerio]
DR_UNI_FL15_E02	CO354057	1.004	0.125105	1.0378	0.0823418	7.56584	1.58712	1.08599	0.0703032	0.756612	0.0210984	0.959455	0.097737	60.4215	1.84776	0.574445	0.0570421	piwi-like 1 [Danio rerio]
DR_UNI_FL22_E11	CO354405	1.11561	0.0979833	0.842653	0.0592579	1.0197	0.208562	0.544797	0.0578754	1.0014	0.139669	1.50597	0.144358	59.2657	6.1415	0.76629	0.153758	Testis-specific A-kinase-anchoring-protein [Rattus norvegicus] >emb|CAA05485.1| Testis-specific A-kinase-anchoring-protein [Rattus norvegicus]
DR_UNI_FL10_H11	CO353245	0.829867	0.0556112	1.26969	0.100518	1.93882	0.165021	0.481426	0.0672357	0.763611	0.0663282	2.25469	0.0712066	57.081	4.20601	0.676565	0.0502897	spermatogenesis associated 4 [Danio rerio]
DR_UNI_FL23_E06	CO354580	0.91381	0.0757339	1.06789	0.042276	0.531171	0.0477442	1.3479	0.307665	0.74237	0.0669025	1.58497	0.130251	55.6348	2.36932	0.768377	0.0824363	similar to CCR4-NOT transcription complex, subunit 10 [Danio rerio]
DR_UNI_FL08_B11	CO352801	2.29461	0.218486	0.718329	0.0361901	0.296583	0.0220693	0.571701	0.0345683	3.07653	0.0636579	0.956758	0.109209	55.5629	6.27526	0.860355	0.11036	heavy-chain fibroin [Galleria mellonella]
DR_UNI_FL15_G09	CO354116	1.78364	0.408496	0.791974	0.0930144	9.47605	1.86536	0.814709	0.0722049	0.928091	0.0873394	1.11126	0.17907	55.4103	4.89112	0.805464	0.0348442	similar to Eukaryotic translation initiation factor 2C 1 (eIF2C 1) (eIF-2C 1) (Putative RNA-binding protein Q99), partial [Danio rerio]
DR_UNI_FL25_A11	CO354870	0.723962	0.0413573	2.08258	0.18948	0.59232	0.0653702	0.583161	0.100218	1.1007	0.179371	4.66427	0.210719	55.3168	1.85108	0.837488	0.08496	similar to alsin, partial [Danio rerio]
DR_UNI_FL07_C09	CO352667	1.02169	0.0349701	1.0421	0.11963	0.996868	0.133997	0.701045	0.0640333	0.779945	0.0996347	1.30529	0.112172	53.5016	3.36632	0.65789	0.0823393	hypothetical protein XP_698287 [Danio rerio]
DR_UNI_FL21_H09	CO354299	1.91888	0.112513	0.937303	0.0458955	0.1951	0.0234189	0.758497	0.0284955	1.59549	0.0426265	1.00683	0.0882649	53.1725	8.34468	0.607304	0.0259355	unknown
DR_UNI_FL25_D10	CO354961	0.785167	0.0868241	0.949896	0.087616	1.99752	0.171885	0.901173	0.140999	0.701768	0.118924	1.51406	0.170006	52.6591	3.91731	0.754062	0.0898633	similar to meiotic recombination protein SPO11 isoform a [Danio rerio]
DR_UNI_FL24_D02	CO354720	0.762358	0.116104	0.986255	0.0442505	1.23353	0.118932	0.887722	0.0998768	0.701523	0.0917744	1.82706	0.0493104	51.9599	4.57466	0.599962	0.05974	RIKEN cDNA 1700001L19 [Mus musculus] >dbj|BAB24148.1| unnamed protein product [Mus musculus]
DR_UNI_FL38_D09	EV564782	1.76112	0.142231	1.17334	0.0736801	0.409612	0.102984	0.964319	0.0666625	0.875533	0.0511691	1.00342	0.0690276	51.3475	3.21461	0.764238	0.0455712	similar to branching-enzyme interacting dual-specificity protein phosphatase BEDP [Mus musculus]
DR_UNI_FL10_H07	CO353237	1.12423	0.0888787	1.82873	0.0568633	0.354904	0.132544	1.11366	0.0350619	0.552486	0.0368465	1.02531	0.0521893	51.3169	7.55004	0.745891	0.0503713	similar to polyadenylate-binding protein, PolyA Binding protein (71.6 kD) (pab-1) isoform 2 [Danio rerio]
DR_UNI_FL06_F04	CO350752	0.637755	0.0355205	1.34716	0.114058	20.5334	1.63421	0.562063	0.0792961	0.471198	0.0182585	1.37306	0.1755	51.1857	2.49465	0.682253	0.13886	similar to cyclin-selective ubiquitin carrier protein E2-C [Danio rerio]
DR_UNI_FL27_D04	CO355344	0.771732	0.0967893	1.4607	0.0681946	0.699237	0.0671421	1.28851	0.0801533	0.308571	0.0293066	1.47923	0.180832	51.0612	14.3164	0.399748	0.0215903	unknown
DR_UNI_FL13_E11	CO353713	0.428513	0.0531322	1.11082	0.0952853	0.308303	0.0336888	1.64881	0.0322274	0.55625	0.0719778	1.20578	0.122181	50.9144	5.42895	1.04427	0.0940234	similar to cryopyrin isoform b [Danio rerio]
DR_UNI_FL25_E12	CO354991	1.47643	0.128128	0.764386	0.0349203	0.232891	0.133866	0.489822	0.0304312	1.21289	0.03318	1.08346	0.115502	50.6885	9.92406	0.433079	0.0137977	unknown
DR_UNI_FL22_G08	CO354453	1.20827	0.105879	0.975612	0.0217078	1.55834	0.150295	0.904447	0.0901145	0.698714	0.0448104	1.06373	0.0825014	49.1605	3.63565	0.81542	0.0398635	RIKEN cDNA F630035L11 gene [Mus musculus] >dbj|BAC40788.1| unnamed protein product [Mus musculus]
DR_UNI_FL25_D12	CO354963	2.72272	0.0915184	0.895685	0.0519939	0.0994137	0.03306	0.651578	0.0887614	2.11467	0.135984	0.987762	0.0465641	48.0359	10.831	0.887886	0.0632411	unknown
DR_UNI_FL13_E10	CO353712	0.885072	0.065543	0.868065	0.0950104	0.899734	0.0903599	0.707268	0.0455735	1.07188	0.0504139	1.43875	0.302919	47.3213	2.85849	1.12918	0.0702629	similar to muscle-specific creatine kinase isoform 3 [Danio rerio]
DR_UNI_FL21_D02	CO354219	1.0838	0.0725668	0.869675	0.0715554	0.784192	0.0361602	0.84132	0.0156363	1.01583	0.0459209	1.4682	0.134829	47.3013	8.21607	0.949728	0.0696241	unknown
DR_UNI_FL26_A03	CO355056	0.713186	0.110976	0.77792	0.074525	1.3717	0.164422	1.02909	0.0805963	0.854982	0.211848	1.4723	0.177246	46.6512	2.85217	0.501265	0.0734048	similar to serine/threonine-protein kinase pim-3 [Danio rerio]
DR_UNI_FL30_B12	CO356014	0.789864	0.0657124	0.137831	0.475502	0.324236	0.0286793	1.66202	0.0935229	1.86633	0.150578	0.549921	0.0931164	45.8891	2.20654	1.88246	0.655407	similar to leucine rich repeat containing 40 [Danio rerio]
DR_UNI_FL24_F07	CO354770	0.741796	0.065757	1.18679	0.0959335	1.00644	0.0493177	0.774163	0.111148	0.976109	0.0756486	1.83464	0.06637	45.5508	1.44101	0.736985	0.0687598	similar to F-box protein 38 isoform b [Danio rerio]
DR_UNI_FL29_B08	CO355763	1.65343	0.116696	0.984036	0.0277524	0.262535	0.0556657	0.804881	0.0672688	1.26968	0.0366121	0.963614	0.089613	45.5045	3.35812	0.475626	0.0200033	similar to RAB1A, member RAS oncogene family isoform 2 [Danio rerio]
DR_UNI_FL35_G12	EV563857	0.985574	0.19606	0.656296	0.0752888	1.22542	0.205307	0.853097	0.0719751	0.846974	0.0631448	0.86792	0.111988	44.8373	4.57911	1.54	0.215585	neurofibromin 2 (bilateral acoustic neuroma) [Danio rerio]
DR_UNI_FL24_H10	CO354839	1.11471	0.115657	1.33291	0.125958	0.474251	0.0191432	0.663302	0.0883368	1.18153	0.104789	1.3153	0.132708	44.5281	1.89884	0.733093	0.0519053	unknown
DR_UNI_FL11_B12	CO353316	0.987365	0.247703	0.557888	0.102136	18.6117	2.35695	0.750571	0.166197	1.30052	0.217074	1.04206	0.191244	44.1503	2.3784	0.73705	0.0701207	similar to leukotriene B4 12-hydroxydehydrogenase isoform 2 [Danio rerio]
DR_UNI_FL13_D08	CO353684	1.14783	0.0691157	0.831046	0.0573881	1.10788	0.12188	0.580455	0.113952	0.819681	0.0813432	1.52816	0.0874754	43.5007	2.67244	0.772258	0.124371	hypothetical protein XP_701495, partial [Danio rerio]
DR_UNI_FL25_H10	CO355049	1.06491	0.0578051	1.74549	0.0465885	0.69662	0.0260334	0.967634	0.098058	0.943514	0.0437575	0.01	0	43.4342	3.15644	0.973932	0.0603124	hypothetical protein LOC558005 [Danio rerio]
DR_UNI_FL40_H12	EV854589	0.97201	0.281295	1.01418	0.186343	0.855981	0.115933	0.684261	0.1537	0.984621	0.148846	0.888771	0.147923	41.195	2.64435	0.63373	0.159716	unnamed protein product [Mus musculus]
DR_UNI_CAND_C09	CO359148	0.970473	0.0805962	1.03979	0.103593	1.15195	1.22174	0.516067	0.101143	0.827393	0.0918639	1.79704	0.300526	40.6085	3.12248	0.779025	0.0770026	zte38
DR_UNI_FL28_E08	CO355632	1.3426	0.0845813	0.95141	0.026747	1.31498	0.249206	0.662838	0.0389493	1.00487	0.103876	0.691251	0.0705387	39.8855	7.47738	0.884352	0.083129	unknown
DR_UNI_FL23_B04	CO354508	0.470515	0.0438293	1.0135	0.139519	19.6775	0.848859	0.639783	0.0486991	0.577539	0.0591997	1.57536	0.103342	39.5936	1.89068	0.78793	0.221126	similar to establishment of cohesion 1 homolog 1 [Danio rerio]
DR_UNI_FL22_G05	CO354447	1.21185	0.105255	0.892996	0.0516744	1.07075	0.072386	0.987183	0.0509003	0.892714	0.0493787	1.07133	0.100271	39.5465	1.4506	0.604318	0.0430105	Myb DNA binding domain-containing protein [Mus musculus] >dbj|BAC26599.1| unnamed protein product [Mus musculus]
DR_UNI_FL24_H02	CO354809	0.677485	0.118425	0.932212	0.0499419	1.23975	0.0790737	0.898229	0.0768356	0.81801	0.0680123	1.66286	0.109304	39.4119	1.79022	0.753269	0.0353359	hypothetical protein LOC447884 [Danio rerio]
DR_UNI_FL24_F04	CO354762	0.647253	0.0637357	0.950153	0.10011	20.6222	1.92968	0.863831	0.108214	0.819019	0.039268	1.40783	0.117098	37.4058	2.88626	0.902476	0.068214	similar to Beta-chimaerin (Beta-chimerin) (Rho-GTPase-activating protein 3), partial [Danio rerio]
DR_UNI_FL10_E05	CO353182	0.648972	0.0838006	1.09731	0.0562596	2.11659	0.0903785	0.57185	0.0298593	0.982202	0.0819627	2.94859	0.179813	37.182	1.07815	0.548398	0.0374497	similar to CG2256-PB [Danio rerio]
DR_UNI_FL27_C02	CO355324	0.502131	0.0190397	1.93505	0.0930328	0.691949	0.0331032	1.46678	0.100404	0.519263	0.0830811	1.70491	0.0943284	36.6886	1.52591	0.582395	0.0511593	similar to F-box protein FBW7 isoform 2 [Danio rerio]
DR_UNI_FL30_E07	CO356092	0.697455	0.0907514	1.01703	0.0570741	1.24574	0.143844	0.664661	0.0884731	0.775277	0.121921	2.20713	0.246636	36.3835	0.991312	0.63676	0.065638	leucine-rich repeat-containing 6 like [Danio rerio]
DR_UNI_FL15_B11	CO354010	1.20728	0.128616	0.947354	0.0205222	5.26206	0.189784	0.850594	0.0473095	0.866882	0.0441486	1.13326	0.152874	36.3751	2.36694	0.664383	0.0667319	synaptotagmin binding, cytoplasmic RNA interacting protein [Danio rerio]
DR_UNI_FL35_G07	EV563842	0.860131	0.0698123	0.947338	0.0677045	3.36299	0.114529	0.869549	0.0725601	0.71377	0.0836093	1.31348	0.137156	36.0029	2.05414	0.567486	0.0491284	hypothetical protein LOC541338 [Danio rerio]
DR_UNI_FL15_F10	CO354096	1.11866	0.0541611	0.914201	0.0556598	0.300097	0.00400029	1.23053	0.0535411	0.918362	0.0198863	0.939038	0.0765111	35.7974	3.28002	0.935908	0.0683475	cAMP responsive element binding protein 1 [Danio rerio]
DR_UNI_FL08_C04	CO352811	0.639575	0.0960496	1.15983	0.098761	2.95678	0.250808	0.685612	0.0801445	0.764857	0.073576	1.49826	0.104656	35.5361	2.18776	0.477968	0.0150154	troponin C, fast skeletal [Danio rerio]
DR_UNI_FL14_B11	CO353813	2.72084	0.273351	0.461291	0.0328764	0.10076	0.0191008	0.87601	0.0868317	3.71336	0.709978	0.892066	0.0749702	35.1988	1.31065	0.896311	0.136609	similar to Histone H1.5 (H1 VAR.5) (H1b) isoform 2 [Danio rerio]
DR_UNI_FL29_B12	CO355783	0.981217	0.256395	0.840204	0.110722	0.80479	0.0736207	0.846909	0.108784	0.894997	0.154643	1.49028	0.21379	34.9981	3.95976	0.790671	0.211627	similar to serine/threonine-protein kinase pim-3 [Danio rerio]
DR_UNI_FL15_C11	CO354032	1.11599	0.30194	0.791542	0.109419	0.753651	0.237877	0.654293	0.196832	1.0454	0.163988	1.31594	0.251291	34.919	4.84566	0.960955	0.118597	similar to RAD9 homolog [Danio rerio]
DR_UNI_FL13_H04	CO353753	0.625214	0.0412323	1.18663	0.0730594	0.45831	0.0176695	2.28441	0.273188	0.45519	0.0182846	1.04063	0.0604406	34.8314	2.89236	0.940678	0.0552764	similar to copine 7 protein, partial [Danio rerio]
DR_UNI_FL39_C10	EV565152	0.911884	0.105365	0.811164	0.0965512	19.1087	0.625537	0.754299	0.0971004	0.820132	0.0650251	1.17825	0.142674	34.517	2.57413	0.685243	0.0519645	tudor repeat associator with PCTAIRE 2 [Homo sapiens]
DR_UNI_FL26_G11	CO355232	0.933912	0.0783565	0.689819	0.0843422	1.21182	0.164749	0.534411	0.0863966	1.14768	0.117144	1.1964	0.0646874	33.9539	0.942865	0.507499	0.0483698	similar to IQ motif containing D [Danio rerio]
DR_UNI_FL31_A03	CO354823	2.37547	0.350822	0.974414	0.147848	0.393372	0.0186617	0.690373	0.048885	2.19062	0.183936	1.04369	0.187314	32.9439	3.43682	0.538113	0.0322067	unknown
DR_UNI_FL13_A11	CO353624	1.2406	0.0930382	0.847814	0.0725096	0.0770067	0.00915805	2.04399	0.156814	0.550594	0.0473704	0.672777	0.0256499	32.867	3.81253	3.25424	0.223783	similar to Myeloid leukemia factor 2 (Myelodysplasia-myeloid leukemia factor 2) [Danio rerio]
DR_UNI_FL21_A04	CO354156	1.216	0.0788342	1.83992	0.185322	0.489402	0.0494782	1.06618	0.111587	0.94326	0.0299021	1.08354	0.115435	32.5911	1.01331	0.617244	0.0518264	unknown
DR_UNI_FL09_C02	CO352982	0.951452	0.0500024	1.19236	0.13537	2.12745	0.272246	0.63408	0.0606052	0.763827	0.0234264	1.76606	0.107807	31.5466	1.31164	0.455271	0.0175232	hypothetical protein LOC431749 [Danio rerio]
DR_UNI_FL24_F08	CO354773	2.3375	1.51127	1.00862	0.201253	1.05662	0.243214	0.53579	0.0789383	0.951258	0.33794	0.931102	0.189655	31.3539	5.17462	0.538609	0.163115	spermatogenesis related [Danio rerio]
DR_UNI_FL13_H05	CO353754	1.02914	0.047537	1.1748	0.0364624	0.995654	0.0605838	0.988504	0.0715594	1.042	0.0499844	0.861153	0.0409684	30.7563	1.09252	0.652003	0.0201352	similar to alpha-tubulin isotype M-alpha-2 isoform 1 [Danio rerio]
DR_UNI_FL08_H06	CO352937	0.915535	0.033626	0.935578	0.10177	7.39413	0.884874	0.892291	0.101404	0.970642	0.0916298	1.1818	0.0674536	30.7057	2.42003	0.719935	0.0553124	similar to Cat eye syndrome critical region protein 2 [Danio rerio]
DR_UNI_FL35_E11	EV563726	1.43776	0.132911	1.08679	0.0744611	0.434342	0.018098	0.940212	0.0346346	0.877436	0.0937412	0.944808	0.114339	30.4551	2.80058	0.832693	0.052366	similar to serine-threonine protein kinase pim-2 isoform 1 [Danio rerio]
DR_UNI_FL12_F02	CO353522	1.08008	0.1646	1.08279	0.188441	1.35674	0.143884	1.09848	0.181328	0.862028	0.0491552	0.952148	0.0928866	29.8162	2.37703	0.528858	0.0983194	kelch repeat-containing protein [Danio rerio]
DR_UNI_FL32_F09	EV562817	0.743753	0.0887862	1.95929	0.206343	0.338133	0.0240188	0.820175	0.0435584	0.890438	0.0953296	1.85278	0.0605631	29.5437	1.92753	0.995755	0.0805692	hypothetical protein Tb11_1300 [Trypanosoma brucei TREU927]
DR_UNI_FL24_B11	CO354691	0.922528	0.137002	0.997931	0.107956	1.06017	0.0828931	1.06236	0.0998094	0.68872	0.0872238	1.03339	0.101152	29.2073	0.948338	0.763853	0.0602987	similar to apurinic/apyrimidinic endonuclease (44.7 kD) (apn-1) [Danio rerio]
DR_UNI_FL30_A09	CO355979	1.44315	0.107363	1.17048	0.0387747	0.359501	0.0278548	0.89485	0.0463222	1.03281	0.0515697	0.932539	0.0663995	28.9078	4.27604	0.613084	0.00999103	unknown
DR_UNI_FL26_G04	CO355217	1.03189	0.0748388	0.892562	0.0840978	2.44435	0.115833	1.0077	0.162775	0.870375	0.0664874	0.989967	0.0680079	28.7763	1.46166	0.608377	0.0516498	RIKEN cDNA 1700051C09 [Mus musculus] >dbj|BAB24912.1| unnamed protein product [Mus musculus] >gb|AAH06866.1| RIKEN cDNA 1700051C09 [Mus musculus] >dbj|BAC33551.1| unnamed protein product [Mus musculus]
DR_UNI_FL29_H02	CO355923	0.626273	0.0732739	1.48471	0.191485	1.14521	0.197808	1.13945	0.160557	0.6407	0.0692186	1.56523	0.075571	28.7569	1.91139	0.570721	0.0752407	similar to cAMP responsive element binding protein 3-like 1 [Danio rerio]
DR_UNI_FL26_F05	CO355186	0.900048	0.0761421	1.08476	0.0615187	1.15696	0.0764984	0.851063	0.0434583	0.906406	0.0666074	1.08467	0.0666018	28.695	1.75786	0.681195	0.0241023	hypothetical protein XP_696985 [Danio rerio]
DR_UNI_FL23_F04	CO354601	1.48082	0.184034	0.73644	0.0461071	0.917305	0.0572533	0.608674	0.0178158	2.15217	0.169652	1.13339	0.0773056	28.6909	2.04666	0.638104	0.0381816	similar to CG32137-PB, isoform B [Danio rerio]
DR_UNI_FL26_B04	CO355082	0.800379	0.149573	1.23826	0.200083	0.897201	0.108527	0.685836	0.106711	0.890282	0.121881	1.34319	0.0800913	28.4774	1.43061	0.645433	0.0837111	similar to Rhabdoid tumor deletion region protein 1 [Danio rerio]
DR_UNI_FL12_B09	CO353450	1.14541	0.0319344	0.53053	0.0224009	1.08556	0.0584943	0.359029	0.0206079	1.57834	0.12414	0.900075	0.0450565	27.841	1.56461	0.511982	0.0324526	similar to dynein 2 light intermediate chain [Danio rerio]
DR_UNI_FL23_E02	CO354576	1.18271	0.139992	0.926125	0.0388894	0.74136	0.0456224	0.995188	0.147081	1.06901	0.0437785	1.22591	0.0972194	27.3527	1.03952	0.566977	0.0531032	MGC34732 protein [Homo sapiens]
DR_UNI_FL22_E12	CO354409	0.415748	0.948483	0.833358	0.159888	5.54988	0.472056	0.787753	0.111087	0.683803	0.175823	1.05361	0.0970732	26.9409	2.27437	0.797748	0.0520463	dual specificity phosphatase 1 [Danio rerio]
DR_UNI_FL41_E04	CO353790	1.9417	0.213956	0.946828	0.0166194	0.34844	0.00813194	1.05017	0.0830718	1.23712	0.0581455	0.811207	0.108772	26.7843	2.05781	0.584303	0.0883162	similar to retinoblastoma-binding protein 6 isoform 2 isoform 4 [Danio rerio]
DR_UNI_FL25_E10	CO354989	1.1959	0.0694377	1.27842	0.0822698	0.507811	0.0359671	1.0838	0.0480756	0.777685	0.0315662	1.02773	0.0691251	26.7142	1.50798	0.657958	0.038864	hypothetical protein XP_697706 isoform 1 [Danio rerio]
DR_UNI_FL38_H12	EV565032	1.19236	0.253455	1.02899	0.0920878	0.900516	0.0567865	0.721814	0.0503899	0.885271	0.114929	1.10259	0.14685	26.3982	1.71264	0.711136	0.099709	similar to dynein intermediate chain [Danio rerio]
DR_UNI_FL29_G01	CO355894	0.6537	0.0243388	0.865959	0.0748452	5.26565	0.170906	1.36698	0.104823	0.624849	0.0604196	1.16672	0.0663838	26.3882	1.29563	0.732677	0.0422967	prolyl endopeptidase; prolyl oligopeptidase [Mus musculus] >sp|Q9QUR6|PPCE_MOUSE Prolyl endopeptidase (Post-proline cleaving enzyme) (PE) >pir||JW0080 prolyl endopeptidase (EC 3.4.-.-) - mouse >dbj|BAA83071.1| prolyl oligopeptidase [Mus musculus] >dbj|BAA
DR_UNI_FL25_F04	CO355000	1.04272	0.0311739	1.15365	0.0695686	0.802016	0.0231814	0.684149	0.0264952	1.07624	0.0490832	1.11513	0.0717668	26.0308	1.78014	0.659346	0.0237623	similar to centrin 2 [Danio rerio]
DR_UNI_FL23_G08	CO354629	0.996968	0.104154	0.728623	0.0501239	1.14544	0.039436	0.683947	0.0444964	1.48268	0.16985	0.982023	0.0312885	25.0434	2.35652	0.793501	0.0303535	similar to tubulin, alpha 2 isoform 2 isoform 6 [Danio rerio]
DR_UNI_FL11_H09	CO353360	1.19459	0.115772	0.93908	0.0296883	1.08503	0.0603141	0.639508	0.0399854	0.958834	0.0862528	1.04672	0.105173	24.9909	1.57754	0.766782	0.0443401	unknown
DR_UNI_FL35_E09	EV563723	1.71218	0.162085	0.886509	0.0595631	1.12281	0.214858	0.861379	0.0342492	1.12622	0.0816553	0.802592	0.0569285	24.72	4.54888	0.683271	0.0460244	chromosome 1 open reading frame 40 [Homo sapiens] >gb|AAQ88952.1| PPAG583 [Homo sapiens]
DR_UNI_FL14_B09	CO353810	0.72896	0.0401053	1.32561	0.0664688	0.36485	0.0190694	1.41467	0.15492	0.636031	0.0428124	1.11897	0.0501177	24.6916	2.78688	0.896053	0.0337203	hypothetical protein XP_702615 isoform 2 [Danio rerio]
DR_UNI_FL26_B05	CO355083	0.98514	0.0369974	0.917602	0.11328	4.06342	0.348155	0.329118	0.0343054	1.26003	0.0680583	0.924937	0.0791661	24.6442	1.95918	0.528322	0.0350972	ubiquitin-conjugating enzyme E2G 1 [Danio rerio]
DR_UNI_FL15_D03	CO354036	1.97977	0.489716	1.07006	0.0775207	1.40413	0.235847	0.919542	0.083474	0.869147	0.0492698	0.80025	0.0865192	24.6366	2.86232	0.448436	0.022564	ubiquitin-conjugating enzyme E2I [Danio rerio]
DR_UNI_FL08_F10	CO352896	1.04919	0.166149	0.767139	0.0544222	2.38383	0.220491	0.710037	0.048967	1.23645	0.12709	0.925299	0.0559804	24.5374	1.05999	0.891645	0.0465323	similar to ARFRP2 isoform 2 [Danio rerio]
DR_UNI_FL26_H11	CO355266	1.04692	0.116793	0.975485	0.0761026	0.756397	0.0927296	0.447266	0.0410416	1.11025	0.057232	1.16925	0.0782641	24.5065	1.4111	0.581977	0.0912864	unknown
DR_UNI_FL12_H07	CO353590	0.647851	0.040156	1.57887	0.110422	0.597736	0.104118	0.772279	0.0357881	0.688633	0.0763097	2.87164	0.0975511	24.3919	0.652474	1.01343	0.0378295	hypothetical protein LOC541343 [Danio rerio]
DR_UNI_FL11_C09	CO353301	0.985648	0.0483188	1.46563	0.0604832	0.427244	0.0232656	1.45527	0.0678029	0.573894	0.0292868	1.01987	0.0627533	24.3638	2.23544	0.694593	0.0511994	similar to Rho GTPase activating protein 24 [Danio rerio]
DR_UNI_FL14_H11	CO353953	0.687643	0.0788469	1.32666	0.233509	1.21617	0.122074	0.16188	0.018027	0.867404	0.09627	1.4218	0.114309	24.2616	1.72036	0.507411	0.0423185	nasopharyngeal epithelium specific protein 1 [Mus musculus] >dbj|BAB24596.1| unnamed protein product [Mus musculus]
DR_UNI_FL07_A04	CO352617	0.836838	0.0891587	0.97739	0.0537526	1.87624	0.143896	0.51211	0.0403498	0.980841	0.0837122	1.72689	0.077213	24.1708	0.776093	0.548461	0.0280865	similar to enkurin [Canis familiaris]
DR_UNI_FL21_E08	CO354249	2.4143	0.141653	0.946695	0.0568824	0.601908	0.0335188	0.691032	0.0300808	2.16181	0.0748131	1.1369	0.0782736	24.0085	1.33357	0.635967	0.0390181	hypothetical protein XP_689186 [Danio rerio]
DR_UNI_FL23_D11	CO354572	0.510419	1.39831	0.678272	0.0748526	3.02108	0.479444	0.448796	0.141504	0.983438	0.197553	1.08013	0.18242	23.8376	1.44409	0.630481	0.125153	similar to TNF receptor-associated factor 2 isoform 5 [Danio rerio]
DR_UNI_FL21_B03	CO354171	1.38923	0.136634	0.867401	0.0776948	1.0512	0.0851748	0.98475	0.0631284	1.19794	0.135385	0.950009	0.105541	23.663	1.38891	0.655993	0.0505872	similar to chromosome 18 open reading frame 43 [Danio rerio]
DR_UNI_FL25_F12	CO355017	1.31898	0.103265	1.00682	0.0496476	5.34063	0.376574	0.763296	0.0482689	0.799378	0.0427256	1.13339	0.11065	23.6082	1.64508	0.685742	0.0325546	huntingtin interacting protein 1 related [Rattus norvegicus]
DR_UNI_FL33_G06	EV563160	1.47007	0.100121	0.887996	0.0377984	0.637202	0.0395795	1.00206	0.0815781	1.30298	0.130973	0.97138	0.0657504	23.6056	0.732597	0.628976	0.0343132	similar to epidermal growth factor receptor pathway substrate 15 [Danio rerio]
DR_UNI_FL07_C05	CO352660	0.987158	0.0998775	1.626	0.664383	1.00909	0.0483857	0.885427	0.0537193	0.763349	0.107936	1.0508	0.0684587	23.5052	0.970726	0.597328	0.0631136	similar to Tubulin tyrosine ligase-like protein 3 (HOTTL) [Danio rerio]
DR_UNI_FL22_E10	CO354404	2.60365	0.314666	1.15459	0.150688	0.891525	0.0314669	0.56555	0.0332796	2.27089	0.240035	0.972231	0.0834953	23.4511	2.12374	0.687521	0.0568455	similar to rcd1 (required for cell differentiation) homolog 1 (S. pombe) (predicted) isoform 1 [Danio rerio]
DR_UNI_FL37_D09	EV564449	5.86539	0.710129	1.1018	0.0638558	0.351072	0.0160668	0.363665	0.0113	5.68878	0.458261	0.761502	0.104679	23.4495	2.3368	0.468674	0.0114145	similar to solute carrier family 24 (sodium/potassium/calcium exchanger), member 4, partial [Danio rerio]
DR_UNI_FL21_E04	CO354241	1.29221	0.0889429	0.883038	0.0423362	0.830545	0.0793048	0.988135	0.0548877	1.0774	0.036402	1.00538	0.0669667	23.4449	0.982364	0.599065	0.0324974	similar to novel serine/threonine protein kinase, partial [Danio rerio]
DR_UNI_FL37_G02	EV564553	1.20569	0.116863	0.986278	0.125887	0.437885	0.0869686	1.19565	0.0560945	0.787622	0.0619467	0.989351	0.125772	23.2792	2.6757	0.634424	0.0583063	unknown
DR_UNI_FL37_F09	EV564536	1.73625	0.174916	1.5701	0.105385	0.662237	0.0477357	1.06015	0.0576926	0.833037	0.0135745	0.883445	0.0668635	23.2455	1.86117	0.720101	0.0511816	similar to chromosome adhesion protein SMC1-like [Danio rerio]
DR_UNI_FL34_C03	EV563297	1.40859	0.161542	1.38522	0.0671854	0.968015	0.151623	0.997487	0.064132	0.780844	0.0470973	0.931152	0.050846	23.1999	1.86883	0.531333	0.0282031	similar to synaptonemal complex lateral element protein [Danio rerio]
DR_UNI_FL29_E10	CO355856	1.59896	0.177415	1.17812	0.0945203	0.659062	0.0591787	0.846204	0.0534608	1.16172	0.187402	0.876779	0.0829134	22.7864	2.53336	0.646759	0.0701686	similar to scribble isoform b [Danio rerio]
DR_UNI_FL22_B04	CO354325	1.06397	0.107361	2.09473	0.110194	0.55831	0.0283783	0.99245	0.0980318	0.885191	0.0843547	1.65273	0.198258	22.723	1.48632	0.511401	0.0397672	hypothetical protein XP_702562 isoform 2 [Danio rerio]
DR_UNI_FL39_E04	CO350148	1.19452	0.13655	0.967127	0.0749665	3.27094	0.169041	0.798292	0.0908936	0.706188	0.0907505	0.732647	0.0694748	22.415	1.34387	0.540365	0.012302	similar to novel Phospholipase D Active site motif-containing protein [Danio rerio]
DR_UNI_FL11_E04	CO353261	0.9175	0.279637	0.745039	0.112752	1.89186	0.434156	0.664209	0.187957	0.521141	1.5082	0.849012	0.108656	22.1916	1.06588	0.392089	0.0504191	similar to testis expressed sequence 11 isoform 2 [Danio rerio]
DR_UNI_FL08_C10	CO352820	1.7619	0.209975	0.60884	0.0337215	1.56594	1.02239	0.612872	0.135944	1.8759	0.128575	0.824486	0.0817392	21.7874	4.1104	0.531441	0.0565386	similar to homocysteine-inducible, endoplasmic reticulum stress-inducible, ubiquitin-like domain member 1 [Danio rerio]
DR_UNI_FL25_B03	CO354878	0.790318	0.0482257	1.02939	0.095129	1.677	0.060702	0.667779	0.0380567	0.902238	0.0951087	1.24067	0.0737705	21.5867	0.630471	0.88769	0.0554545	Unknown (protein for IMAGE:7149356) [Danio rerio]
DR_UNI_FL28_F03	CO355650	1.70287	0.102806	0.826289	0.0126306	2.25646	0.157001	0.619958	0.0194761	1.24724	0.0540422	0.827064	0.0286641	21.184	1.31233	0.590108	0.025098	unnamed protein product [Homo sapiens]
DR_UNI_FL24_G03	CO354786	1.08016	0.0458648	0.737947	0.0450447	6.57275	0.581691	0.382576	0.0230311	1.54049	0.0946751	0.938625	0.031933	21.1421	1.01951	0.610116	0.0190131	tubulin, beta 5 [Danio rerio]
DR_UNI_FL24_G05	CO354792	1.01626	0.186263	0.874048	0.0676561	5.75518	0.686304	0.782582	0.0958525	0.880692	0.105079	0.95628	0.0815718	20.9094	0.660953	0.699771	0.0629801	cyclin D2; G1/S-specific cyclin D2 [Homo sapiens] >sp|P30279|CGD2_HUMAN G1/S-specific cyclin D2 >pir||A42822 cyclin D2 - human >emb|CAA48493.1| cyclin D2 [Homo sapiens] >gb|AAA51926.1| D-type cyclin >dbj|BAA02802.1| KIAK0002 [Homo sapiens] >gb|AAH10958.1|
DR_UNI_FL23_A04	CO354488	1.07233	0.151301	0.858844	0.120275	1.42492	0.0762135	0.912055	0.176634	0.922485	0.106927	0.820728	0.10498	20.8968	1.29383	0.544991	0.0503812	hypothetical protein XP_701471 [Danio rerio]
DR_UNI_FL25_C07	CO354928	13.5157	1.13115	0.35586	0.0451697	0.638081	0.0590553	0.638254	0.082374	10.3264	0.309236	0.796702	0.0954658	20.8559	1.00222	1.19733	0.124669	hypothetical protein XP_683586 [Danio rerio]
DR_UNI_FL27_C09	CO355336	0.898783	0.0726087	0.86468	0.0535542	7.58394	0.271064	0.715721	0.0724487	0.626055	0.256997	1.45646	0.0629435	20.8339	3.25475	0.643522	0.076638	similar to serine/threonine kinase 35 isoform 3 [Danio rerio]
DR_UNI_FL26_E11	CO355176	0.552303	0.0700402	0.913736	0.0742546	5.98805	0.683167	0.646886	0.0637473	0.838482	0.0947577	1.29547	0.144433	20.5063	0.885316	0.806111	0.221232	similar to CG7220-PB, isoform B [Danio rerio]
DR_UNI_FL22_D06	CO354371	0.808065	0.0677709	1.03458	0.0407731	1.40999	0.0695622	0.912215	0.0546684	0.623726	0.0313077	1.13884	0.0773551	20.4984	1.98848	0.576057	0.0650095	similar to CDC28 protein kinase regulatory subunit 2 isoform 2 [Danio rerio]
DR_UNI_FL33_E09	EV563100	1.43533	0.121045	0.909152	0.0557707	2.77547	0.295915	0.781497	0.0625903	0.897211	0.0796869	0.833082	0.067797	20.419	0.759938	0.752885	0.126188	similar to MHC class II regulatory factor RFX1 (RFX) (Enhancer factor C) (EF-C) [Danio rerio]
DR_UNI_FL23_A06	CO354492	0.728818	0.0580896	1.07608	0.0850764	6.23216	0.631991	0.650639	0.0886891	0.643647	0.102668	1.3033	0.0969473	20.1053	0.847044	0.541214	0.0523504	similar to ADP-ribosylation-like factor 6 interacting protein 6 [Danio rerio]
DR_UNI_FL30_B09	CO356011	1.17169	0.079502	0.96317	0.160809	1.31664	0.169812	0.431825	0.116741	1.10877	0.102662	0.847508	0.0698962	20.0653	1.80492	0.550303	0.05584	similar to mKIAA1386 protein [Danio rerio]
DR_UNI_FL07_E09	CO352699	1.20937	0.31148	0.755741	0.0551696	1.11426	0.178988	0.615582	0.160271	3.24979	0.413628	1.03539	0.101594	20.0579	0.903374	0.727745	0.0620724	similar to RIKEN cDNA 1700031F13 [Gallus gallus]
DR_UNI_FL07_A10	CO352627	1.36155	0.138123	0.430538	0.0423712	2.90719	0.221751	0.393766	0.049366	1.33339	0.0804187	0.51598	0.0844509	19.8981	1.31851	0.39205	0.068526	similar to membrane-associated ring finger (C3HC4) 1 [Danio rerio]
DR_UNI_FL29_G06	CO355902	1.30378	0.0779023	0.956765	0.0589001	0.851641	0.0480898	1.27676	0.0879324	0.918274	0.0344263	1.19827	0.129584	19.8896	1.50694	0.748806	0.0609406	similar to meiosis specific sister chromatid cohesion protein [Danio rerio]
DR_UNI_FL25_B01	CO354874	1.22533	0.338019	1.05967	0.0777931	0.750478	0.154996	1.0295	0.128681	1.1399	0.16914	0.840621	0.0633544	19.5781	2.73374	0.575283	0.0917906	unknown
DR_UNI_FL30_C03	CO356020	1.12615	0.120695	0.81032	0.144049	2.96452	0.332908	0.782998	0.153085	1.39544	0.289851	0.953721	0.0582168	18.7886	1.8067	0.596366	0.0274857	unknown
DR_UNI_FL34_F10	EV563401	1.62572	0.20078	1.14275	0.075765	0.880188	0.0536594	1.00651	0.0449584	0.816429	0.0759064	0.999596	0.0729925	18.7266	1.22773	0.764073	0.0934098	unknown
DR_UNI_FL09_A08	CO352957	0.985301	0.118155	0.659626	0.0514345	2.56168	0.301449	0.825067	0.0445507	1.16608	0.11728	1.09825	0.0483441	18.709	1.83326	0.799313	0.0341676	similar to carbohydrate (chondroitin 6) sulfotransferase 3 [Danio rerio]
DR_UNI_FL33_C07	EV562989	1.25775	0.0805357	0.993991	0.0663114	0.863667	0.0522896	0.991388	0.0702071	0.82491	0.0257391	1.27891	0.0911002	18.5593	1.4922	0.753873	0.0524933	similar to Serine/threonine-protein kinase Pim-3 [Danio rerio]
DR_UNI_FL34_A12	EV563256	0.387983	0.0330642	1.38029	0.221126	0.23485	0.0206869	1.09904	0.130518	0.370325	0.0260094	1.07478	0.0889532	18.3936	0.877399	1.35656	0.0482869	hypothetical protein XP_700849 [Danio rerio]
DR_UNI_FL18_G09	CO351282	1.47229	0.0419066	1.01056	0.0514402	0.102211	0.00629722	0.782001	0.0552337	1.12926	0.0732269	1.51646	0.286358	17.9673	1.1847	0.696259	0.0200764	unknown
DR_UNI_FL33_E02	EV563056	1.31606	0.1711	0.990773	0.0408123	0.733255	0.0532535	1.15139	0.105861	1.03476	0.0981865	0.881893	0.0579087	17.8496	1.1766	0.581836	0.0534803	similar to LReO_3 [Danio rerio]
DR_UNI_FL34_G12	EV563451	0.60795	0.280606	1.02954	0.157741	1.27471	0.0776073	0.97196	0.0761204	0.789104	0.158911	0.964024	0.0495827	17.7601	0.979534	0.805412	0.0446786	similar to serine/threonine-protein kinase pim-3 isoform 1 [Danio rerio]
DR_UNI_FL32_G12	EV562858	1.51973	0.0984879	1.07251	0.0631005	0.906299	0.0734334	0.734255	0.0327027	1.32928	0.0718843	0.878598	0.0543505	17.6361	1.77697	0.662776	0.0492114	hypothetical protein LOC560435 [Danio rerio]
DR_UNI_FL37_B08	EV564338	1.42527	0.163456	0.85392	0.0199744	2.64068	0.100217	0.830879	0.0524029	1.1793	0.0497156	0.907765	0.0450422	17.608	0.684131	0.656931	0.045367	similar to DNA-binding protein RFX1 [Danio rerio]
DR_UNI_FL07_D10	CO352685	0.700404	0.086133	1.18037	0.101041	1.64157	0.129889	0.326944	0.0452425	0.609606	0.0515037	1.51212	0.170601	17.5959	0.769054	0.467467	0.0988533	similar to EF hand domain family, member B, partial [Danio rerio]
DR_UNI_FL40_E01	EV854490	1.32035	0.14725	0.794542	0.0393048	0.698388	0.0981641	1.08653	0.0951716	0.940218	0.0556685	1.1099	0.127929	17.5044	1.17674	1.05978	0.155179	unknown
DR_UNI_FL15_C05	CO354021	1.11092	0.152859	1.00558	0.0698229	10.0909	1.16439	0.748178	0.107676	0.922182	0.0450747	1.1339	0.0875732	17.1328	0.952576	0.675633	0.0542525	protein regulator of cytokinesis 1 [Danio rerio]
DR_UNI_FL25_H11	CO355050	1.31071	0.253585	0.956558	0.0622368	0.865964	0.0499374	0.918101	0.102092	1.21858	0.112518	0.882737	0.0719555	17.0858	0.878916	0.771187	0.0417236	unknown
DR_UNI_FL03_B08	CO350084	1.07569	0.0459044	1.0455	0.0678338	1.032	0.0614561	0.929175	0.0986064	0.867912	0.0459348	1.07222	0.0423541	17.0001	0.80598	0.797065	0.0284416	similar to testis specific 10 [Danio rerio]
DR_UNI_FL33_D12	EV563043	1.0488	0.114874	0.838816	0.0614118	2.92737	0.432851	0.724917	0.0750988	0.998141	0.0918223	0.951428	0.0694728	16.9771	1.65156	0.659004	0.0315756	carnitine deficiency-associated gene expressed in ventricle 1 [Danio rerio]
DR_UNI_FL24_B01	CO354676	0.420104	0.158798	0.648821	0.0915318	10.6094	0.681503	0.784137	0.0736607	0.702856	0.0657123	1.58652	0.161978	16.8444	1.16431	0.875297	0.0942982	kinetochore protein Spc24; xSpc24 [Xenopus laevis]
DR_UNI_FL09_B02	CO352968	1.18992	0.134159	0.937735	0.125278	5.16635	0.3042	0.826743	0.0976112	0.854972	0.0736173	0.871756	0.0749335	16.8398	0.950849	0.614966	0.0473079	similar to Serine/threonine-protein kinase Pim-3 [Danio rerio]
DR_UNI_FL12_G07	CO353566	0.686986	0.0221358	1.65867	0.202207	0.663036	0.0421023	1.11615	0.0679121	0.635648	0.0471162	1.30137	0.0437759	16.7925	0.657252	0.885358	0.0484503	hypothetical protein XP_701297 [Danio rerio]
DR_UNI_FL15_F04	CO354083	11.1318	0.931786	0.842482	0.0353958	0.444462	0.0309173	1.19656	0.0525028	7.40729	0.12888	0.721438	0.0510471	16.7813	2.49935	0.802561	0.0286995	RIKEN cDNA 2410076I21 [Mus musculus]
DR_UNI_FL26_F03	CO355183	1.01684	0.169122	1.34981	0.0601362	0.98262	0.0601342	0.715409	0.0180524	0.758182	0.0798453	1.85322	0.0367649	16.7678	0.659551	0.649445	0.0385354	similar to CG14853-PB [Homo sapiens]
DR_UNI_FL08_F03	CO352883	0.803619	0.0809128	0.816126	0.0823741	6.71105	0.476707	0.502078	0.0702722	1.06599	0.0941466	1.24872	0.165651	16.5541	0.666625	0.596246	0.152376	proliferation associated nuclear element [Danio rerio]
DR_UNI_FL34_C11	EV563314	1.4851	0.130211	1.71644	0.157948	0.375363	0.0301517	0.846436	0.0369034	0.861089	0.0395861	1.43683	0.0779504	16.5247	1.0605	0.618857	0.0285106	similar to axoneme central apparatus protein [Rattus norvegicus]
DR_UNI_FL14_F04	CO353906	1.40395	0.119338	0.777468	0.0650534	0.501383	0.0391202	0.609769	0.0272787	1.71738	0.0510868	1.1969	0.0808943	16.5235	1.13377	0.8355	0.0270222	hypothetical protein LOC450033 [Danio rerio]
DR_UNI_FL08_D10	CO352847	1.13578	0.0722834	0.811157	0.0795554	3.46543	0.184601	0.294769	0.0340316	1.54664	0.0405304	0.703209	0.051235	16.4646	1.19243	0.406709	0.0470135	similar to histone H2A [Danio rerio]
DR_UNI_FL26_C07	CO355119	0.427445	1.13279	0.817552	0.0671543	1.23957	0.402582	1.31414	0.241053	1.26888	0.263315	1.05177	0.105654	16.4501	2.0151	0.589374	0.117274	similar to KPL2 protein isoform 1, partial [Danio rerio]
DR_UNI_FL13_D01	CO353671	0.980217	0.105666	0.592597	0.0491672	0.305314	0.0281542	1.49603	0.140141	0.964823	0.0781516	1.31902	0.19996	16.4273	0.725872	1.04408	0.125041	unknown
DR_UNI_FL10_H02	CO353231	1.31831	0.120307	0.380457	0.0382461	2.33371	0.299841	0.399499	0.0229245	2.13097	0.188913	0.715112	0.0662639	16.4264	0.684135	0.4825	0.0570721	hip2 [Danio rerio]
DR_UNI_FL14_B02	CO353793	0.5623	0.0820073	0.968979	0.0788275	2.65001	0.355273	0.901455	0.096535	0.518717	0.0903795	1.4226	0.0616822	16.4148	1.41678	0.953669	0.0371553	similar to CG2256-PB [Danio rerio]
DR_UNI_FL29_H06	CO355928	1.24456	0.173316	2.32862	0.184008	0.463762	0.0214064	0.898035	0.0602721	0.753184	0.0383549	1.39937	0.0840321	16.4068	1.1961	0.604345	0.0209693	similar to GREB1 protein isoform a [Danio rerio]
DR_UNI_FL26_F04	CO355185	0.33611	0.0280446	0.601424	0.360693	1.11183	0.0867841	2.1904	0.194101	0.261601	0.0214682	0.415995	0.0511661	16.278	1.78301	5.36712	0.871693	similar to mal, T-cell differentiation protein 2 [Danio rerio]
DR_UNI_FL22_D12	CO354389	0.604015	0.0894305	0.51052	0.14999	1.22646	0.240796	1.20389	0.0955716	0.546577	0.0500973	0.773662	0.0818474	16.2091	3.55655	1.8015	0.204332	ATP-binding cassette, sub-family C (CFTR/MRP), member 2 [Danio rerio]
DR_UNI_FL08_E04	CO352860	0.976416	0.0608188	6.92174	1.44789	0.685342	0.0220376	0.557603	0.0433971	1.01939	0.150558	4.31807	0.799798	16.1876	0.969344	0.740484	0.0342712	unknown
DR_UNI_FL21_E03	CO354239	1.19043	0.0659927	0.725009	0.042727	1.08725	0.065659	0.894526	0.105857	0.92362	0.133775	0.948069	0.0631578	16.1603	1.15588	0.620136	0.0281355	similar to potassium channel TSK3 [Danio rerio]
DR_UNI_FL09_H02	CO353086	1.08181	0.106545	0.695787	0.108958	1.79278	0.128749	0.556297	0.0804508	0.891348	0.0807485	1.16215	0.0693155	16.1107	1.75746	0.719806	0.0536133	nasopharyngeal epithelium specific protein 1 [Mus musculus] >dbj|BAB24596.1| unnamed protein product [Mus musculus]
DR_UNI_FL40_D08	EV854480	1.57682	0.115924	0.9242	0.0488115	1.25594	0.0989307	0.651531	0.037907	1.39613	0.162147	0.842726	0.0639553	16.1076	0.634131	0.54225	0.0318169	similar to glutamate receptor, ionotropic, N-methyl D-asparate-associated protein 1 [Danio rerio]
DR_UNI_FL35_A04	EV563526	1.36082	0.140015	0.900208	0.0252773	8.1099	0.990113	0.819866	0.0497501	1.09104	0.0402403	0.841611	0.0474959	15.9718	1.32088	0.438407	0.0205189	hypothetical protein LOC322021 [Danio rerio]
DR_UNI_FL26_G10	CO355229	1.4843	0.0940284	1.01846	0.0428541	1.75287	0.291301	0.432457	0.0247957	0.983225	0.0761311	0.815519	0.0456108	15.7198	1.15734	0.723296	0.0405616	unknown
DR_UNI_FL25_H05	CO355043	1.12203	0.0733092	1.23831	0.0326196	0.491865	0.0197696	1.10904	0.0425168	0.850364	0.0696283	0.892582	0.0436905	15.6564	1.09789	0.706831	0.048753	dynein light chain 2 [Oncorhynchus mykiss]
DR_UNI_FL46_B10	EV556363	1.24967	0.0877591	0.848673	0.0657897	9.50511	0.520836	0.955046	0.0586177	0.890512	0.0583005	0.801234	0.0806451	15.6513	0.961455	0.656658	0.0285359	similar to eukaryotic translation initiation factor 2C, 3 isoform a, partial [Danio rerio]
DR_UNI_FL66_A11	EV604900	1.19024	0.14087	0.442903	0.102821	3.90906	0.346062	0.393684	0.0263287	1.46678	0.094163	0.735316	0.0939544	15.6173	1.3203	0.476149	0.0266094	similar to Rab11b-prov protein [Danio rerio]
DR_UNI_FL53_F10	EV558568	0.649494	0.283821	0.703131	0.261801	1.12713	0.0439463	1.45223	0.602458	0.232499	0.0650531	0.492385	0.0477189	15.6105	0.908931	1.01162	0.119764	unknown
DR_UNI_FL17_D05	CO351035	1.43866	0.132997	0.651814	0.0326824	3.29122	0.166515	0.587525	0.0410204	1.21109	0.0535519	0.611732	0.0575885	15.607	0.476902	0.356167	0.0232669	similar to dynein, cytoplasmic, intermediate polypeptide 2, partial [Danio rerio]
DR_UNI_FL25_F03	CO354999	0.952259	0.160536	0.706693	0.106866	1.56516	0.293061	0.83971	0.0947425	1.25546	0.228682	0.957803	0.10027	15.463	1.37037	0.817347	0.0585571	hypothetical protein XP_678342 [Danio rerio]
DR_UNI_FL61_E10	EV603135	0.631325	0.0336174	1.86793	0.182038	5.52519	0.478	0.74811	0.0171424	0.536061	0.0263319	1.43122	0.117454	15.3721	0.805286	0.825957	0.034903	similar to Mapre1l protein isoform 4 [Danio rerio]
DR_UNI_FL14_E07	CO353891	0.691635	0.126637	1.00998	0.0965311	1.39269	0.154896	0.97598	0.104173	0.922335	0.0998142	1.10086	0.135081	15.2578	0.804316	0.663326	0.0564278	similar to DnaJ (Hsp40) homolog, subfamily B, member 1, partial [Danio rerio]
DR_UNI_FL11_D03	CO353288	0.823391	0.108909	0.900446	0.0926472	3.059	0.35041	0.91158	0.0610722	0.87205	0.0227175	1.03394	0.0747366	15.0948	0.732341	0.826889	0.0529255	unknown
DR_UNI_FL13_G11	CO353747	1.16728	0.0682839	2.52957	0.542238	0.767767	0.0363561	0.545455	0.0331184	0.660758	0.049426	1.3643	0.213499	15.0938	0.831381	0.926783	0.107334	similar to KIAA1640 protein [Danio rerio]
DR_UNI_FL08_E02	CO352855	1.25265	0.124992	0.644083	0.0897488	2.7787	0.161144	1.26703	0.0839791	0.498995	0.0670474	0.796346	0.0345672	15.0621	0.853595	0.484977	0.0335524	similar to glutamate receptor, metabotropic 1 [Danio rerio]
DR_UNI_FL38_E08	EV564842	1.4267	0.265036	1.13725	0.177828	0.673073	0.0348364	1.11524	0.0641505	0.889873	0.0967868	1.01289	0.0511089	14.9193	0.559046	0.747327	0.0292321	similar to collagen, type XIV, alpha 1 [Danio rerio]
DR_UNI_FL15_G05	CO354108	0.563425	0.0946688	0.795645	0.141617	7.64875	0.377848	0.692701	0.0363647	0.90902	0.0708142	1.38852	0.119873	14.908	1.49872	0.857035	0.0728675	similar to baculoviral IAP repeat-containing 2 [Danio rerio]
DR_UNI_FL23_E10	CO354587	0.553675	0.0531813	0.495586	0.057405	3.09588	0.181581	1.08343	0.13716	0.870742	0.087496	0.833863	0.0510777	14.8579	0.922948	2.26525	0.246848	unknown
DR_UNI_FL26_G09	CO355228	2.5577	0.255659	1.00713	0.0544569	1.12128	0.164074	0.519249	0.0184559	1.03774	0.0606093	0.799503	0.079993	14.8513	1.5606	0.652062	0.0458829	SCP-1 [Homo sapiens]
DR_UNI_FL41_B04	EV854627	2.34412	0.430975	1.18966	0.057612	0.469721	0.0342819	0.770964	0.0699075	1.64905	0.150892	0.793263	0.0199699	14.759	1.2343	0.529347	0.0308673	malate dehydrogenase 1a, NAD (soluble) [Danio rerio]
DR_UNI_FL36_C10	EV564029	1.29186	0.184205	0.862634	0.102031	2.06001	0.0912778	0.934476	0.0785213	0.855318	0.0632005	1.00937	0.0744714	14.7386	1.50825	0.654775	0.0542605	hypothetical protein LOC494082 [Danio rerio]
DR_UNI_FL26_C11	CO355124	0.859004	0.0507349	1.1934	0.0996324	2.92246	0.163459	0.721893	0.0696955	0.807371	0.0740589	1.3225	0.0989107	14.6845	1.09068	0.646293	0.067014	hypothetical protein XP_692915 [Danio rerio]
DR_UNI_FL39_A06	EV565050	1.19946	0.074797	0.997398	0.0338255	0.562158	0.0272304	0.882629	0.0503173	1.26999	0.0644626	0.937836	0.0474719	14.6569	1.28999	0.633691	0.0268559	hypothetical protein XP_701945 isoform 2 [Danio rerio]
DR_UNI_FL24_A06	CO354667	0.954358	0.0488259	0.549274	0.0431608	6.65431	0.528523	0.745779	0.0247135	1.37621	0.107875	0.903789	0.073911	14.6534	0.628665	0.801604	0.0770625	similar to RING finger protein 4 (SNURF) isoform 2 [Danio rerio]
DR_UNI_FL10_G11	CO353228	0.110123	0.0248692	0.257267	0.315569	1.1213	0.113926	1.82325	0.292992	0.0725691	0.016345	0.18835	0.0298918	14.6149	1.55339	4.17796	0.719491	similar to mal, T-cell differentiation protein 2 [Danio rerio]
DR_UNI_FL11_D07	CO353281	0.999699	0.0690647	1.16781	0.0724942	0.953998	0.0452644	0.983455	0.0535979	0.683169	0.0316887	1.04068	0.108629	14.5314	1.1554	0.601513	0.0229229	similar to Aspartoacylase (Aminoacylase-2) (ACY-2), partial [Danio rerio]
DR_UNI_FL32_F01	EV562790	0.906237	0.09774	1.46125	0.285593	1.79701	0.137733	0.63284	0.0250132	0.746751	0.043768	1.16245	0.0638285	14.5246	0.597136	0.542565	0.0534674	tumor protein D52-like 2 isoform 1 [Danio rerio]
DR_UNI_FL09_H08	CO353094	1.11876	0.0792515	0.98665	0.0472394	0.39281	0.0245717	0.666813	0.0369584	1.18485	0.0503621	1.14306	0.0381567	14.4269	0.702777	0.670417	0.0329412	similar to MGC78790 protein [Danio rerio]
DR_UNI_FL38_F11	EV564893	1.36663	0.119208	1.00309	0.102231	8.79274	0.194428	0.766438	0.0415217	0.932683	0.0748929	0.825367	0.0843167	14.4194	0.45959	0.651286	0.0603335	similar to peroxisome proliferator-activated receptor binding protein [Danio rerio]
DR_UNI_FL25_C04	CO354918	2.65957	0.117943	1.09346	0.0523003	0.396033	0.0142663	0.570973	0.0219466	2.5701	0.0683129	0.860239	0.0631604	14.1915	1.1467	0.508406	0.0418898	hypothetical protein LOC436818 [Danio rerio]
DR_UNI_FL36_B02	EV563966	2.21978	0.401987	0.929773	0.0967579	4.46239	0.368169	0.906036	0.0543804	0.953366	0.139086	0.856945	0.0536005	14.1575	0.71244	0.636127	0.0268346	similar to mesoderm induction early response 1 [Danio rerio]
DR_UNI_FL40_E12	EV854524	1.10131	0.118035	1.05105	0.115272	2.61112	0.281809	0.976198	0.0561989	0.799337	0.0545872	0.905253	0.0333621	14.1313	1.07473	0.915582	0.039702	similar to Phosphorylase b kinase gamma catalytic chain, skeletal muscle isoform (Phosphorylase kinase gamma subunit 1), partial [Danio rerio]
DR_UNI_FL37_A12	EV564297	1.29385	0.0801096	0.590643	0.0407151	0.179986	0.0183932	3.06407	0.392906	0.617294	0.0656446	0.456029	0.0515243	14.0795	1.57024	2.44498	0.332357	glucose phosphate isomerase a [Danio rerio]
DR_UNI_FL35_A09	EV563554	1.16054	0.104212	1.02623	0.0573342	6.92186	0.180568	0.876666	0.0702322	0.866731	0.0275475	0.972833	0.0677768	14.0632	0.70514	0.68255	0.0430207	tudor repeat associator with PCTAIRE 2 [Homo sapiens]
DR_UNI_FL17_B07	CO350999	0.970205	0.0295808	0.680916	0.0887955	5.87582	0.200866	0.792012	0.050772	1.08261	0.0453618	0.927738	0.0712804	14.0163	1.06766	0.811105	0.0258816	SI:zC239J9.6 (novel protein similar to vertebrate integrin beta 4 binding protein (ITGB4BP)) [Danio rerio] >gb|AAQ97799.1| integrin beta 4 binding protein [Danio rerio]
DR_UNI_FL60_F07	EV561324	1.06708	0.104442	0.900837	0.0686094	6.23398	0.222774	0.976748	0.0281248	0.926403	0.0446446	0.890617	0.0509591	13.9893	1.12549	0.757485	0.0573508	similar to PIAS1, partial [Danio rerio]
DR_UNI_FL19_B06	CO351333	5.81437	0.760007	1.1301	0.0701147	0.555803	0.0540359	0.820539	0.05619	7.10686	0.185802	0.718028	0.0832968	13.9854	1.2298	0.482307	0.0175927	parvalbumin isoform 1b [Danio rerio]
DR_UNI_FL27_B12	CO355320	0.814722	0.238465	0.907042	0.10624	0.972752	0.107746	0.955693	0.115085	0.948748	0.134238	1.2164	0.194752	13.8566	0.898573	0.585125	0.111047	similar to putative dystrophin [Danio rerio]
DR_UNI_FL09_A07	CO352956	0.992766	0.0719851	1.21832	0.0495632	1.32342	0.0430042	0.98597	0.0388332	0.820357	0.0562747	0.897348	0.0457726	13.7188	0.802312	0.591634	0.027319	LOC553481 protein [Danio rerio]
DR_UNI_FL21_C05	CO354201	0.883821	0.0738073	1.1944	0.053561	0.966566	0.0349911	1.01758	0.0664795	0.711849	0.0323101	1.52644	0.0573045	13.6953	0.661349	0.671039	0.0415033	similar to twister [Danio rerio]
DR_UNI_FL38_G07	EV564930	1.40485	0.0956405	1.144	0.0503833	0.818758	0.0591856	0.809021	0.0884951	0.915891	0.0426302	0.858081	0.0802469	13.6189	1.10641	0.760326	0.0600613	11-beta-hydroxylase [Oncorhynchus mykiss]
DR_UNI_FL08_D09	CO352843	1.1194	0.0663327	0.600641	0.0288728	2.80762	0.145352	0.59384	0.0324973	1.41902	0.114881	0.895393	0.0493746	13.5767	1.07917	0.824058	0.0437385	phosphatidylinositol glycan, class K [Danio rerio]
DR_UNI_FL24_E01	CO354740	5.05448	0.498831	0.822956	0.0736494	0.647481	0.0259465	0.880356	0.0618327	2.19329	0.221773	1.05296	0.067769	13.5562	1.24586	0.855301	0.0658338	similar to IQ motif containing with AAA domain [Danio rerio]
DR_UNI_FL34_D01	EV563316	0.905754	0.0520881	1.03627	0.0556789	1.60842	0.103024	1.00448	0.0205989	0.646019	0.0428497	0.921952	0.116347	13.5213	1.12745	0.722739	0.0591964	similar to stromal antigen 2 isoform 2 [Danio rerio]
DR_UNI_FL24_B08	CO354685	0.641656	0.0323458	0.862503	0.115474	1.2153	0.0880004	0.729438	0.15326	0.798251	0.0316231	0.926515	0.0433679	13.493	0.666597	1.3068	0.0847883	unknown
DR_UNI_FL29_C06	CO355797	1.10182	0.114019	0.662945	0.0411419	1.61646	0.168885	0.441087	0.104143	1.40098	0.0748981	0.973559	0.206452	13.4689	1.4395	0.635769	0.117188	similar to sarcalumenin isoform 2 [Danio rerio]
DR_UNI_FL33_G03	EV563145	1.37802	0.136774	0.897326	0.0304644	1.03204	0.0361301	1.09435	0.127491	0.987802	0.0643893	0.808327	0.0560619	13.4196	0.70716	0.678012	0.0816093	similar to CG15329-PA [Danio rerio]
DR_UNI_FL38_H02	EV564965	1.0676	0.119495	0.875801	0.0749594	1.352	0.121628	0.912088	0.0651031	0.999945	0.0578402	0.903297	0.064605	13.4067	0.83597	0.617937	0.0244979	hypothetical protein XP_701486 [Danio rerio]
DR_UNI_FL30_E11	CO356097	1.30012	0.0966018	0.967516	0.104318	0.971432	0.0934926	0.790801	0.0407091	1.0588	0.207297	1.11627	0.0496526	13.3092	1.40545	0.579731	0.0750612	RIKEN cDNA 1700088E04; Mus EST J0827E04 [Mus musculus] >sp|Q9D9S1|EVG1_MOUSE Hypothetical protein EVG1 homolog >dbj|BAB24642.1| unnamed protein product [Mus musculus]
DR_UNI_FL08_C11	CO352825	0.656043	0.036935	1.66214	0.105485	0.445362	0.0413599	1.59975	0.125895	0.495455	0.0418069	1.46148	0.0672259	13.2086	0.632609	0.66621	0.029458	similar to CG6059-PA, partial [Danio rerio]
DR_UNI_FL08_D02	CO352832	1.08716	0.140982	0.633498	0.0454234	1.15691	0.0465405	1.26124	0.169123	0.686466	0.156725	0.810667	0.043823	13.0733	0.832849	0.954572	0.0282896	similar to ReO_6 [Danio rerio]
DR_UNI_FL29_F07	CO355873	1.62509	0.0981172	0.743024	0.0572673	1.33264	0.23633	0.700357	0.0331236	1.41982	0.120659	0.825536	0.072969	12.9774	0.789967	0.863475	0.065678	unknown
DR_UNI_FL24_G02	CO354782	1.16419	0.126662	1.26768	0.17843	1.08711	0.061287	0.501855	0.0378233	0.733863	0.0658822	1.07114	0.0576835	12.9521	0.921799	0.542346	0.0245253	similar to 1-alpha dynein heavy chain [Danio rerio]
DR_UNI_FL38_B05	EV564668	1.00872	0.104658	1.01962	0.04598	0.492501	0.0223125	1.0299	0.0924574	1.01509	0.0239886	1.10322	0.0526541	12.9441	0.482677	0.652989	0.0270339	similar to Rsb-66 protein [Canis familiaris]
DR_UNI_FL41_A04	EV854602	1.25014	0.135176	0.916198	0.0970921	7.05275	0.316594	1.06024	0.0666332	0.821772	0.0418372	0.897299	0.07269	12.9302	0.190483	0.660385	0.0270013	similar to peroxisome proliferator-activated receptor binding protein [Danio rerio]
DR_UNI_FL12_F12	CO353549	0.602832	0.0471422	1.02791	0.11219	1.24297	0.0769375	0.541123	0.0167998	0.545962	0.00847695	1.63362	0.101225	12.9071	1.01483	0.919973	0.0748737	similar to Aspartoacylase (Aminoacylase-2) (ACY-2), partial [Danio rerio]
DR_UNI_FL13_B07	CO353634	0.806991	0.053275	1.21491	0.0786073	0.901205	0.0227541	1.09937	0.0304189	0.811338	0.0580915	1.30322	0.0972208	12.8761	0.649844	0.92632	0.0224002	novel protein [Danio rerio]
DR_UNI_FL16_F04	CO350912	0.92672	0.0699507	0.895049	0.0359224	6.71912	0.384705	0.822664	0.0875736	0.941474	0.0327143	1.04829	0.030872	12.8222	0.538258	0.566971	0.0345408	hypothetical protein LOC322021 [Danio rerio]
DR_UNI_FL41_D12	CO353562	1.29714	0.0539891	1.0474	0.0463707	0.234163	0.031839	0.875376	0.0481045	1.00842	0.0398183	0.647112	0.0682716	12.7693	2.98677	1.16852	0.17786	unknown
DR_UNI_FL11_G12	CO353377	1.11289	0.0479974	0.768826	0.094882	0.226942	0.0525318	0.258091	0.0453381	1.52634	0.0877417	1.18096	0.184075	12.7448	1.14695	0.77245	0.133708	similar to ring finger protein 128 isoform 2, partial [Danio rerio]
DR_UNI_FL29_F06	CO355872	1.90861	0.126461	0.699952	0.0147548	1.74074	0.177034	0.355585	0.0164336	1.3369	0.0322869	0.475851	0.0359233	12.7259	1.3209	0.419399	0.0160889	similar to casein kinase 1, gamma 2 isoform 4 [Danio rerio]
DR_UNI_FL10_F06	CO353198	0.770881	0.0649675	1.2073	0.0877727	1.42424	0.0602548	0.970078	0.0582729	0.542017	0.0394286	1.01734	0.0431011	12.7245	1.42828	0.503538	0.025175	growth arrest-specific 8 [Danio rerio]
DR_UNI_FL15_G01	CO354101	1.10864	0.0587719	0.93125	0.0561416	8.1695	0.44368	0.986	0.0412699	0.915717	0.0659792	0.981954	0.104444	12.7141	0.308453	0.598751	0.0660237	spermatogenesis related protein Gs4 [Mus musculus] >dbj|BAC36637.1| unnamed protein product [Mus musculus]
DR_UNI_FL27_G11	CO355458	1.3543	0.077073	0.809168	0.0554956	2.96913	0.16261	0.451125	0.0391857	0.908007	0.167418	1.06569	0.0637078	12.6851	0.502115	0.53597	0.0525655	similar to RAB1A, member RAS oncogene family isoform 2 [Danio rerio]
DR_UNI_FL34_H01	EV563452	0.390595	0.852018	1.0527	0.0667575	0.90507	0.0575089	0.746317	0.0565282	1.13356	0.233873	1.29445	0.129789	12.67	0.407358	0.54728	0.0270787	hypothetical protein XP_687899 isoform 1 [Danio rerio]
DR_UNI_FL38_D05	EV564763	1.24569	0.112895	1.1993	0.112427	1.73293	0.224924	0.89279	0.0429408	0.858516	0.0608628	0.84911	0.0343816	12.6484	0.450751	0.623242	0.0373778	similar to hypothetical protein MGC46496 [Mus musculus] >dbj|BAC32926.1| unnamed protein product [Mus musculus]
DR_UNI_FL13_C01	CO353650	1.26295	0.154392	0.866166	0.0758447	1.86578	0.0948269	0.55854	0.0428466	1.08312	0.0535316	0.962084	0.0655633	12.6465	0.785052	0.703667	0.0495355	similar to nuclear transcription factor Y, alpha isoform 1 isoform 1 [Danio rerio]
DR_UNI_FL22_C10	CO354353	1.06744	0.151625	0.890673	0.0947994	1.22667	0.0616767	1.01908	0.0925162	0.746498	0.105814	0.963275	0.101139	12.5899	0.462621	0.818096	0.0500315	hypothetical protein LOC368636 [Danio rerio]
DR_UNI_FL33_G11	EV563180	1.20684	0.178712	0.825959	0.146049	0.978684	0.100509	0.882885	0.139319	1.14428	0.107303	0.830937	0.0499528	12.5608	0.62362	0.627794	0.0735488	similar to retinoic acid induced 14 (predicted), partial [Danio rerio]
DR_UNI_FL09_G03	CO353065	0.892023	0.0874198	1.16433	0.0924602	3.81831	0.289965	0.738105	0.0393108	0.782679	0.0361206	1.43427	0.067323	12.5561	0.358254	0.761854	0.0727477	EF-hand domain (C-terminal) containing 1 [Danio rerio]
DR_UNI_FL29_B05	CO355760	0.860795	0.0843281	1.40051	0.124957	0.997341	0.0462416	0.648709	0.0367649	0.884382	0.0363268	2.89104	0.126369	12.5441	0.346078	0.81337	0.0568305	hypothetical protein LOC550371 [Danio rerio]
DR_UNI_FL22_F03	CO354412	0.637343	0.0425414	0.719128	0.0262785	1.24378	0.0968345	1.12349	0.111164	0.721683	0.0273005	1.26901	0.118547	12.4724	0.991458	0.973281	0.0593561	similar to KAT protein [Danio rerio]
DR_UNI_FL33_E07	EV563075	1.565	0.175228	1.18968	0.0566383	0.785802	0.159205	0.926982	0.0686422	0.812074	0.124867	0.749356	0.0442522	12.4141	1.27319	0.634473	0.0355667	bone morphogenetic protein 4 [Danio rerio]
DR_UNI_FL21_H04	CO354293	0.428661	0.0495683	0.807287	0.305293	2.47991	0.144246	1.0128	0.060048	0.606791	0.0454281	0.748301	0.0955637	12.3931	0.717206	2.01852	0.524231	similar to phospholipid scramblase 1, partial [Danio rerio]
DR_UNI_FL31_B03	CO355472	1.27988	0.146303	0.585625	0.066007	0.641668	0.0470449	5.55827	0.50865	0.949175	0.0417233	0.784369	0.048712	12.3441	0.784144	3.38919	0.724771	similar to CG8947-PA [Danio rerio]
DR_UNI_FL12_E03	CO353506	1.09797	0.0686908	0.811129	0.0968571	0.356326	0.0526639	0.399984	0.0321441	1.61223	0.0505994	1.17125	0.147542	12.2964	1.56044	0.793343	0.0968653	similar to ring finger protein 128 isoform 2, partial [Danio rerio]
DR_UNI_FL24_E05	CO354745	0.922	0.0549872	0.736429	0.0155925	1.87161	0.141349	0.937019	0.0397063	0.956543	0.027521	0.99981	0.0643516	12.1916	0.809175	0.929545	0.0675389	similar to activin receptor interacting protein 1 [Danio rerio]
DR_UNI_FL20_G01	CO351597	0.985962	0.0831285	0.946779	0.0419451	6.25814	0.461066	0.787162	0.0903951	0.879501	0.102081	1.13098	0.095684	12.1651	1.31229	0.579957	0.036443	hypothetical protein XP_682811 [Danio rerio]
DR_UNI_FL59_B02	EV560672	1.11912	0.157042	0.966747	0.044241	1.1517	0.0448516	1.27671	0.0966557	0.886648	0.0333127	0.840301	0.0466106	12.1431	0.439025	0.924801	0.07168	unknown
DR_UNI_FL26_C12	CO355125	0.847379	0.0334984	0.930386	0.199989	0.936326	0.0605253	1.17256	0.105005	0.793034	0.0294507	0.976323	0.0913757	12.1396	0.513045	2.98007	0.416898	similar to Apolipoprotein D precursor (Apo-D) (ApoD) isoform 2 [Danio rerio]
DR_UNI_FL15_G11	CO354121	1.09353	0.0824835	0.668381	0.0642831	0.628123	0.0470407	0.589632	0.141808	1.44205	0.131498	1.04887	0.0339195	12.1358	0.397013	0.792342	0.0853467	hypothetical protein LOC393369 [Danio rerio]
DR_UNI_FL29_C09	CO355805	1.29754	0.129122	0.919284	0.0870652	5.75177	0.220389	0.497719	0.0514892	0.948396	0.154525	0.787069	0.0788829	12.1047	0.885168	0.732729	0.142631	hypothetical protein XP_693494 [Danio rerio]
DR_UNI_FL54_G01	EV558921	1.1526	0.142289	0.848805	0.0614361	1.29161	0.104518	1.09775	0.0772291	0.966539	0.0844728	0.87491	0.0939049	12.0984	0.664392	0.602533	0.0618937	hypothetical protein LOC558531 [Danio rerio]
DR_UNI_FL34_H11	EV563496	4.18599	0.296281	0.860937	0.0482314	0.91985	0.0760117	0.82844	0.0438657	6.27298	0.441017	0.810721	0.106623	12.0802	0.795765	0.825553	0.0648408	similar to hypothetical protein DJ667H12.2 [Rattus norvegicus]
DR_UNI_FL09_G08	CO353079	1.08494	0.0561966	0.614941	0.0370668	0.687744	0.150743	0.711294	0.0639956	1.2807	0.0812748	0.561745	0.0780504	12.0395	0.835196	1.48485	0.153275	unknown
DR_UNI_FL15_B02	CO353985	1.10506	0.105193	0.950281	0.0249208	2.18057	0.23487	1.16282	0.0998138	0.908971	0.0390542	0.764961	0.0479257	12.0362	0.851951	0.644074	0.0440384	similar to sarcoma antigen NY-SAR-48 isoform b [Danio rerio]
DR_UNI_FL47_B01	EV556606	1.20608	0.117502	1.2182	0.183495	4.34816	0.464069	0.785598	0.0904892	0.636588	0.11045	1.15192	0.0881126	11.7702	0.678493	0.739656	0.0953198	similar to CUG2 isoform 2 [Danio rerio]
DR_UNI_FL21_E02	CO354238	1.17491	0.151262	0.996195	0.0830015	0.737882	0.0498904	0.996985	0.0933147	0.9677	0.0431089	0.988134	0.0372209	11.7373	0.335728	0.82726	0.0217159	similar to Putative inner dynein arm light chain, axonemal [Danio rerio]
DR_UNI_FL39_C05	EV565128	1.82077	0.11603	0.935987	0.0391464	0.764598	0.226202	0.974446	0.0900321	1.3803	0.0486995	0.787098	0.0508405	11.7146	1.87822	0.58275	0.0222583	similar to homocysteine-inducible, endoplasmic reticulum stress-inducible, ubiquitin-like domain member 1 [Danio rerio]
DR_UNI_FL29_B06	CO355761	1.31692	0.103511	0.854448	0.0902608	3.62713	0.238847	0.877006	0.0723271	0.983776	0.0390911	0.802205	0.0558058	11.6821	0.943881	0.641054	0.0131804	similar to 4930431B11Rik protein [Danio rerio]
DR_UNI_FL15_G06	CO354111	0.829059	0.0307953	1.07599	0.0442938	2.16039	0.277558	1.05118	0.0450928	0.635787	0.0478577	0.765146	0.0916077	11.6028	0.816466	1.06497	0.0974688	unknown
DR_UNI_FL15_C08	CO354026	1.76808	0.264478	1.57438	0.167238	0.448636	0.0188249	0.47509	0.0354334	1.10834	0.0767213	1.0195	0.108468	11.5494	0.578079	0.57567	0.0348405	hypothetical protein [Homo sapiens]
DR_UNI_FL30_D03	CO356055	1.11626	0.0720277	1.09148	0.11575	1.12449	0.12571	0.944754	0.0423919	0.99955	0.0847543	0.86694	0.0525572	11.5403	0.997119	0.740052	0.0484296	Heat repeats-containing protein FLJ20397
DR_UNI_FL34_B01	EV563257	0.906612	0.108267	1.01612	0.0323231	1.01761	0.0828977	1.0736	0.0624987	0.801862	0.0451029	1.0938	0.112301	11.4968	0.52134	0.764667	0.0607787	similar to RP11-426A6.4 [Danio rerio]
DR_UNI_FL35_G03	EV563816	1.29104	0.0710277	0.995729	0.0548152	1.04905	0.0963068	1.01746	0.0794106	0.819736	0.0678527	0.884886	0.0553013	11.3338	0.696388	0.710161	0.0756289	similar to zinc finger, MYND domain containing 12 [Danio rerio]
DR_UNI_FL23_C06	CO354536	0.99349	0.193016	0.663695	0.123957	1.19082	0.0765957	1.00452	0.192204	0.926448	0.132162	0.830562	0.1137	11.1986	0.930421	0.61285	0.0484302	similar to Tmc6-related protein 1 [Danio rerio]
DR_UNI_FL28_B09	CO355539	2.86628	0.347046	1.03457	0.0243122	0.192264	0.0152849	0.922272	0.0641971	3.03843	0.170732	0.660113	0.0458624	11.0629	0.867688	0.486763	0.0297561	parvalbumin isoform 1b [Danio rerio]
DR_UNI_FL31_E11	CO356292	0.726871	0.142669	0.636636	0.168953	3.55842	0.22666	0.619514	0.172548	0.695204	0.104138	1.15438	0.117971	11.0129	0.356876	0.823625	0.294991	hypothetical protein XP_685291 [Danio rerio]
DR_UNI_FL21_F05	CO354262	1.31535	0.109183	0.873391	0.0375735	2.05844	0.56387	0.976657	0.0925331	0.974224	0.0431132	0.877453	0.041724	10.9908	0.771352	0.551804	0.0387802	DMRT1
DR_UNI_FL22_D02	CO354365	1.84608	0.124222	1.10924	0.0708865	0.97104	0.035122	0.809096	0.0410718	1.14525	0.0354829	0.738836	0.0532765	10.9558	0.919017	0.662861	0.0471414	similar to mKIAA1386 protein [Danio rerio]
DR_UNI_FL07_H09	CO352759	1.56567	0.0850536	0.824757	0.0455672	1.68037	0.0919981	0.603133	0.0432654	1.26303	0.102664	0.731292	0.0608326	10.9201	1.14148	0.758978	0.0631568	similar to pre-B-cell leukemia transcription factor interacting protein 1 [Danio rerio]
DR_UNI_FL06_C07	CO350661	1.07521	0.0599694	0.885202	0.0551868	1.4727	0.232695	0.778628	0.0718897	0.940905	0.054958	0.927235	0.0830092	10.9166	0.839689	0.628297	0.0536878	RIKEN cDNA 1110020F21 [Mus musculus] gi|12834778|dbj|BAB23040.1| unnamed protein product [Mus muscul
DR_UNI_FL15_E04	CO354060	1.08232	0.0994912	1.08544	0.057866	0.406433	0.0277314	0.949559	0.0455306	0.721317	0.0335221	1.00315	0.0282473	10.8887	0.588827	0.983798	0.041159	similar to RIKEN cDNA 1700027A23 isoform 2 [Danio rerio]
DR_UNI_FL68_E11	EV606087	1.51723	0.259897	0.549283	0.0416076	4.81278	0.176988	1.71427	0.198981	0.62493	0.0496861	0.687833	0.0370327	10.8615	0.62613	0.864106	0.0518095	hypothetical protein LOC553216 [Danio rerio]
DR_UNI_FL07_C04	CO352656	2.46687	0.119875	1.24132	0.130078	0.0653016	0.00584957	0.433223	0.0581046	1.21056	0.014884	0.779425	0.106902	10.8034	0.932387	0.321163	0.0226006	similar to 1-alpha dynein heavy chain [Danio rerio]
DR_UNI_FL21_H02	CO354291	1.0069	0.0576105	0.867176	0.0720067	1.08023	0.0682339	0.940132	0.0894344	1.18489	0.0900508	1.06523	0.0606112	10.75	0.52518	0.795722	0.0588813	phosphopantothenoylcysteine decarboxylase [Danio rerio]
DR_UNI_FL31_F12	CO356347	1.43708	0.123984	0.805712	0.11186	4.09837	0.384019	0.642564	0.057386	0.839887	0.12489	0.889927	0.251797	10.7213	2.62437	0.41485	0.0951622	similar to WD repeat domain 34 isoform 1 [Danio rerio]
DR_UNI_FL31_G12	CO356398	0.676317	0.0567874	0.751227	0.0846471	1.39899	0.223468	0.855711	0.0591559	0.551463	0.0617282	1.30976	0.167514	10.5621	0.862516	1.44557	0.148745	hypothetical protein XP_701183 [Danio rerio]
DR_UNI_FL41_D07	CO353394	1.04393	0.0519368	0.940196	0.108126	0.150476	0.0282502	0.40404	0.0432374	1.21766	0.0451587	1.38573	0.154121	10.5326	0.452482	0.745676	0.108563	similar to ring finger protein 128 isoform 2, partial [Danio rerio]
DR_UNI_FL10_B04	CO353123	1.57443	0.0922127	0.98087	0.0245165	3.84968	0.513559	0.570429	0.0218586	1.0001	0.064462	0.846101	0.0570085	10.5275	0.830623	0.613808	0.0510982	unknown
DR_UNI_FL21_F03	CO354260	1.27476	0.0909982	0.854523	0.0466612	2.97146	0.118787	0.814949	0.0584868	0.964675	0.0445246	0.938591	0.0427589	10.5148	0.999553	0.613635	0.00932845	similar to CP110 protein [Danio rerio]
DR_UNI_FL11_C01	CO353315	1.08309	0.0618288	0.993562	0.0647163	1.09012	0.0940656	0.850907	0.0655909	0.884224	0.0516711	0.981065	0.0357675	10.4842	0.530777	0.665142	0.0693832	similar to naked cuticle-2 [Danio rerio]
DR_UNI_FL07_D07	CO352682	1.3161	0.163791	0.65453	0.0385955	0.701758	0.0564443	0.971823	0.0258863	1.70974	0.0528472	0.989283	0.0172955	10.3501	0.753213	0.997984	0.0593137	small ubiquitin-related protein 1 [Oncorhynchus mykiss]
DR_UNI_FL41_C10	CO353312	1.15385	0.0639462	1.00341	0.0493037	1.33835	0.089674	0.861349	0.0973892	0.761943	0.0396753	0.952502	0.0523559	10.245	1.23425	0.59967	0.028266	hypothetical protein LOC550395 [Danio rerio]
DR_UNI_FL35_A02	EV563508	1.00488	0.0663305	0.859352	0.0582763	0.989832	0.0732094	1.37772	0.0190043	0.738607	0.0244855	0.858545	0.045511	10.1009	0.405151	1.27051	0.144337	unknown
DR_UNI_FL03_H09	CO350241	0.792369	0.0799516	0.655744	0.0404956	5.1635	0.469552	0.889652	0.0902496	0.86492	0.103145	1.23125	0.103271	10.098	1.05712	0.905246	0.0712898	ribosomal protein S29 [Danio rerio]
DR_UNI_FL21_F11	CO354274	0.950212	0.115717	1.06574	0.157256	1.04337	0.137625	1.00472	0.0867552	0.788756	0.143191	0.974538	0.0941425	9.97736	0.957177	0.882272	0.0409148	similar to Kinesin family member 21B [Danio rerio]
DR_UNI_FL52_B06	EV558063	0.344515	0.0472939	0.669946	0.0939334	3.40251	0.151369	1.01917	0.0580082	0.214276	0.0402808	1.01983	0.0682986	9.97095	0.410637	1.16677	0.0803239	similar to mesenchymal stem cell protein DSCD75, partial [Danio rerio]
DR_UNI_FL38_A04	EV564632	1.60546	0.0899408	1.10176	0.057564	0.734706	0.0197427	1.12966	0.0892667	0.937031	0.0509905	0.920322	0.0818635	9.92375	0.218979	0.694249	0.0312299	similar to novel gene (FLJ32785) [Danio rerio]
DR_UNI_FL21_B04	CO354172	1.48341	0.157472	0.572005	0.0457339	4.24635	0.463658	0.543902	0.0594732	2.22006	0.0966141	0.698042	0.0442218	9.90805	0.450778	0.510109	0.0417096	similar to oxidation resistance 1 [Danio rerio]
DR_UNI_FL31_H03	CO356404	1.12154	0.0781934	0.884421	0.0979297	1.03145	0.0828897	1.13632	0.161221	0.687488	0.0941946	0.975296	0.0331898	9.87609	0.360249	0.915993	0.0795794	similar to Akt-phosphorylation enhancer, partial [Danio rerio]
DR_UNI_FL21_G02	CO354277	1.05974	0.081468	0.953703	0.0924694	2.11684	0.145809	1.06595	0.0689838	0.794635	0.0373964	0.879724	0.0359705	9.84988	0.743402	0.722695	0.0338969	similar to Chromobox protein homolog 6 [Danio rerio]
DR_UNI_FL24_E03	CO354742	2.79978	0.190774	0.480503	0.0446199	1.26766	0.0620173	0.459635	0.0308171	4.02542	0.0867958	0.773105	0.0345732	9.84722	0.182275	0.691536	0.0704817	similar to high-mobility group box 2 [Danio rerio]
DR_UNI_FL14_C11	CO353847	1.03054	0.0544941	0.650697	0.062085	3.99712	0.556106	0.473786	0.0946945	1.15516	0.204155	0.830236	0.109152	9.83292	0.833338	0.892904	0.0950308	similar to mKIAA0136 protein [Danio rerio]
DR_UNI_FL22_G10	CO354457	1.10694	0.165831	0.69753	0.072485	0.979445	0.0900345	0.819094	0.0710744	1.31311	0.131345	0.711338	0.0187414	9.80518	1.15423	1.27261	0.0672759	sepiapterin reductase (7,8-dihydrobiopterin:NADP+ oxidoreductase); Sepiapterin reductase [Homo sapiens] >sp|P35270|SPRE_HUMAN Sepiapterin reductase (SPR) >pir||JQ1176 sepiapterin reductase (EC 1.1.1.153) - human >gb|AAA60314.1| sepiapterin reductase >gb|A
DR_UNI_FL24_C09	CO354710	1.15344	0.0498318	0.888556	0.0593001	0.226772	0.0152162	0.923947	0.0849383	0.924619	0.0697017	1.16597	0.164089	9.77693	0.619413	0.897494	0.0928471	unknown
DR_UNI_FL13_B08	CO353640	1.34943	0.0534196	0.796728	0.0816214	2.37553	0.375947	0.701575	0.114189	0.962928	0.0908346	0.77017	0.0705518	9.76075	1.08885	0.69496	0.0299727	unknown
DR_UNI_FL13_D04	CO353678	1.31255	0.048892	0.912701	0.0373665	3.73265	0.246642	0.660007	0.0265767	1.00827	0.054176	0.858557	0.0275873	9.58569	0.774871	0.69403	0.0274869	nuclear protein UKp83 [Rattus norvegicus] >dbj|BAC76892.1| nuclear protein UKp83 [Rattus norvegicus]
DR_UNI_FL67_G05	EV605662	1.34108	0.111822	1.17861	0.0334226	0.871019	0.0431924	1.04716	0.0522267	0.875436	0.0425422	0.751273	0.0455684	9.53945	0.448777	0.649936	0.0182431	hypothetical protein XP_683581 [Danio rerio]
DR_UNI_FL40_D11	EV854486	1.37788	0.270971	0.955794	0.0903961	0.734675	0.0882166	0.660622	0.169984	1.52076	0.30553	1.09796	0.137838	9.52541	1.24847	0.559062	0.069541	similar to doublecortin kinase 2 [Danio rerio]
DR_UNI_FL28_D09	CO355604	1.18137	0.0717269	0.833962	0.0619628	1.88599	0.153436	0.725037	0.0724364	1.29727	0.0696715	0.643373	0.0431175	9.52165	0.498384	0.506872	0.0173422	hypothetical protein LOC445197 [Danio rerio]
DR_UNI_FL34_E11	EV563377	2.5193	0.105327	2.02406	0.185833	0.726626	0.044215	0.851467	0.0512419	0.998555	0.162523	0.870112	0.122607	9.51216	0.305443	0.681077	0.104753	similar to KIAA0614 protein isoform 2 [Danio rerio]
DR_UNI_FL08_B04	CO352784	1.20448	0.0550984	0.880086	0.0455325	3.91649	0.230512	0.676795	0.0175189	1.04595	0.0720651	0.870034	0.0323282	9.43171	0.535784	0.697373	0.0358244	hypothetical protein LOC562846 [Danio rerio]
DR_UNI_FL27_E06	CO355376	0.692746	0.0660559	1.2226	0.132262	0.445994	0.0207175	2.22992	0.291157	0.490069	0.0222699	1.23481	0.131975	9.40441	0.565038	0.985051	0.0355483	hypothetical protein XP_682948 [Danio rerio]
DR_UNI_FL10_C05	CO353140	0.603747	0.0597455	0.450042	0.0475324	1.64462	0.199754	0.860831	0.115838	0.997846	0.0875996	0.983933	0.101408	9.10019	1.30247	1.60843	0.236774	similar to histone 1, H2bg [Danio rerio]
DR_UNI_FL31_H02	CO356401	1.34145	0.0731022	0.955403	0.0453711	1.73963	0.127009	0.959674	0.0799116	0.941927	0.0641799	0.816785	0.0392143	9.09743	0.105381	0.599999	0.0486638	similar to pim-1 oncogene [Danio rerio]
DR_UNI_FL24_E02	CO354741	1.09471	0.189528	0.901033	0.0525739	1.34369	0.0756243	0.996013	0.107299	0.851214	0.123671	0.883831	0.0597489	9.05726	0.560078	0.747053	0.0217465	similar to high-mobility group protein 2-like 1 isoform a [Danio rerio]
DR_UNI_FL16_C03	CO350856	1.24704	0.141966	0.540226	0.030696	3.37105	0.260091	0.773776	0.0313967	1.8812	0.0693992	0.870629	0.0579418	8.95674	0.551324	0.786624	0.0564673	ADP-ribosylation factor-like 3, like 1 [Danio rerio]
DR_UNI_FL23_H09	CO354649	1.31495	0.0700544	0.750763	0.0642633	4.00038	0.299182	0.75572	0.0290081	1.03478	0.0612138	0.950603	0.0365045	8.94894	0.587601	0.583292	0.0291016	hypothetical protein LOC368366 [Danio rerio]
DR_UNI_CAND_D12	BC065382	0.650766	0.0193493	0.735297	0.0638508	4.0266	0.0583097	0.729957	0.0564118	0.916114	0.0476077	1.08819	0.036797	8.93651	0.672017	1.29674	0.117144	presenilin-2
DR_UNI_FL07_A11	CO352628	1.12494	0.225999	1.02055	0.106699	1.0856	0.291371	0.696104	0.0842719	0.881017	0.0840029	0.741812	0.0539136	8.90705	0.702319	0.685259	0.110388	unknown
DR_UNI_FL13_B05	CO353632	0.865727	0.13209	0.789061	0.0904181	1.39714	0.108492	1.7996	0.075053	0.805661	0.0869777	0.611757	0.072802	8.89864	0.681235	0.579383	0.0517127	similar to 65 kDa Yes-associated protein (YAP65) [Danio rerio]
DR_UNI_FL21_A09	CO354164	1.0744	0.080249	0.663911	0.0474732	3.13117	0.230714	0.564127	0.0502993	1.08199	0.0211251	0.906933	0.0487764	8.85473	0.775635	0.732084	0.0118915	katanin p80 (WD repeat containing) subunit B 1 [Danio rerio]
DR_UNI_FL09_C01	CO352981	2.84017	0.230072	0.811444	0.0858315	0.512801	0.0194261	0.705937	0.0662908	2.39679	0.210387	0.790983	0.073128	8.81789	0.505885	0.913834	0.150117	similar to Serine/threonine-protein kinase Pim-2 (Pim-2h) [Danio rerio]
DR_UNI_FL13_B02	CO353628	0.977176	0.0611462	0.763592	0.0377967	5.80423	0.825827	0.907235	0.0437413	0.902004	0.0775854	0.984404	0.0460842	8.78322	0.489787	1.02013	0.0525254	unknown
DR_UNI_FL23_H03	CO354638	0.824929	0.1282	0.749015	0.0436246	3.3217	0.36933	0.939074	0.0592616	0.686865	0.0287739	0.981346	0.0415053	8.75165	0.476786	1.05649	0.0639541	similar to heat shock factor binding protein 1 [Danio rerio]
DR_UNI_FL61_G03	EV603225	1.27243	0.137105	0.969183	0.074908	1.38561	0.0796972	0.980759	0.0261555	0.735629	0.0396601	0.805986	0.100262	8.71271	0.994341	0.676082	0.0371132	similar to ion channel NompC, partial [Danio rerio]
DR_UNI_FL19_D11	CO351383	1.23339	0.0242969	0.492302	0.0158984	1.9425	0.263259	0.487509	0.0239673	1.39388	0.0511473	0.708934	0.0194351	8.71046	0.412436	0.711112	0.0379857	similar to Shwachman-Bodian-Diamond syndrome [Danio rerio] >gb|AAH50179.1| Similar to Shwachman-Bodian-Diamond syndrome [Danio rerio]
DR_UNI_FL32_H04	EV562864	1.35994	0.10524	1.02794	0.0382413	0.814928	0.0459451	1.20892	0.074199	0.933272	0.0669501	0.792875	0.0530952	8.65634	0.630895	0.759586	0.0138383	hypothetical protein XP_684414 [Danio rerio]
DR_UNI_FL29_G12	CO355921	1.05365	0.170853	0.79731	0.14838	5.09599	0.535181	0.91049	0.119181	0.75186	0.127113	1.01332	0.263458	8.62253	0.924816	0.872404	0.0441051	unknown
DR_UNI_FL07_D04	CO352679	1.44953	0.149514	1.05249	0.0283366	0.110363	0.00794275	0.683937	0.0252156	1.11151	0.0289349	0.871061	0.0608405	8.58671	0.595167	0.775043	0.0286838	annexin A11b [Danio rerio]
DR_UNI_FL11_D09	CO353273	0.89441	0.0251711	1.23496	0.0859644	1.23779	0.0206176	1.00756	0.0460594	0.804552	0.0432615	0.975036	0.0262808	8.58288	0.643357	0.918958	0.0426145	similar to proline dehydrogenase (oxidase) 1, partial [Danio rerio]
DR_UNI_FL35_A06	EV563544	1.44378	0.108823	1.03378	0.0573244	2.47123	0.117176	1.04851	0.11342	0.797801	0.0388149	0.757958	0.0381403	8.51962	0.574164	0.637615	0.015338	hypothetical protein XP_692691, partial [Danio rerio]
DR_UNI_FL28_G06	CO355686	0.34984	0.0162874	1.56055	0.0578665	1.56049	0.23225	0.847315	0.0612528	0.32408	0.01845	1.36871	0.159196	8.45951	0.430164	0.530432	0.0226553	similar to HLA-B associated transcript 8, rat orthologue [Danio rerio]
DR_UNI_FL55_A02	EV559020	1.1514	0.184906	0.745406	0.078503	2.71053	0.542195	0.928655	0.168201	0.817856	0.157157	0.903869	0.102502	8.44462	0.991188	0.894978	0.126309	hypothetical protein LOC445210 [Danio rerio]
DR_UNI_FL31_G06	CO356385	1.37238	0.103674	1.01889	0.0846607	0.862948	0.0722991	0.949261	0.0678596	1.06927	0.0511944	0.942991	0.037381	8.38389	0.467555	0.642075	0.0202824	similar to cytoplasmic dynein intermediate chain 1 isoform 6 [Danio rerio]
DR_UNI_FL09_C08	CO352993	1.35922	0.113045	0.926134	0.0630508	0.951262	0.11019	1.20017	0.235071	0.842677	0.0950762	1.03032	0.086857	8.37237	1.01615	0.71446	0.0398232	differentially regulated trout protein 1 [Salvelinus fontinalis]
DR_UNI_FL30_A11	CO355982	0.913227	0.0779158	0.969914	0.0489057	5.49116	0.516506	0.709285	0.112387	0.860319	0.119152	0.985976	0.0730003	8.29676	0.729991	0.65608	0.060931	hypothetical protein LOC436865 [Danio rerio]
DR_UNI_FL39_C04	EV565125	2.01942	0.13611	1.0734	0.0757956	0.317266	0.0153474	0.77883	0.0436705	1.59115	0.175791	0.908769	0.0690862	8.28622	0.348641	0.550563	0.0225257	cyclic nucleotide-gated channel beta subunit 1 [Rattus norvegicus] >emb|CAA04133.1| cyclic nucleotide-gated channel beta subunit [Rattus norvegicus]
DR_UNI_FL09_B11	CO352978	0.812871	0.140706	0.881374	0.326781	2.96267	0.220265	0.643695	0.197175	1.2639	0.244294	0.720454	0.139131	8.28001	2.61208	0.544096	0.0916945	hypothetical protein LOC431743 [Danio rerio]
DR_UNI_FL27_G09	CO355447	1.5184	0.187559	1.0928	0.0786943	0.111946	0.0171136	0.463795	0.0211105	1.28461	0.0331712	0.825813	0.114577	8.27537	0.768532	0.516668	0.0367564	similar to matrilin 3a [Danio rerio]
DR_UNI_FL11_A02	CO353246	1.08191	0.228906	0.993766	0.17442	1.19834	0.210784	0.992891	0.127702	0.686487	0.182537	1.00918	0.11193	8.19121	0.864521	0.793137	0.0508746	RIKEN cDNA 4930435E12 [Mus musculus]
DR_UNI_FL15_B10	CO354008	1.02656	0.0317577	0.870733	0.151116	1.3117	0.154266	0.740815	0.0986389	0.937384	0.0481812	1.12056	0.114682	8.16832	0.721819	1.07875	0.0628027	small nuclear ribonucleoprotein polypeptide G [Homo sapiens] >ref|NP_080782.1| small nuclear ribonucleoprotein polypeptide G [Mus musculus] >sp|Q15357|RUXG_HUMAN Small nuclear ribonucleoprotein G (snRNP-G) (Sm protein G) (Sm-G) (SmG) >pir||S55054 Sm prote
DR_UNI_FL41_A05	EV854603	1.68734	0.069601	1.01036	0.0644282	0.91419	0.130181	0.888281	0.0682069	1.05717	0.0742674	0.786733	0.0657598	8.16393	0.307325	0.571828	0.0328651	intraflagellar transport protein 57 [Danio rerio]
DR_UNI_FL08_C06	CO352814	2.34977	0.38745	0.856453	0.04013	0.919073	0.119591	0.824042	0.0774043	3.18598	0.151898	0.688347	0.055088	8.13099	0.9948	0.98935	0.0718755	hypothetical protein XP_682003 [Danio rerio]
DR_UNI_FL40_H04	EV854565	2.33138	0.188113	1.83758	0.0204842	0.322844	0.0135129	0.901	0.0297866	1.15525	0.0643013	0.801605	0.0554455	8.12822	0.558998	0.65552	0.0227687	similar to Igfbp2 protein [Danio rerio]
DR_UNI_FL19_C03	CO351352	1.14719	0.0259706	0.760778	0.0268615	4.52735	0.49155	0.661714	0.0768577	1.09754	0.069993	0.963664	0.0355251	8.12558	0.509258	0.708921	0.0326958	similar to Sjogrens syndrome nuclear autoantigen 1 (Nuclear autoantigen of 14 kDa) [Danio rerio]
DR_UNI_FL15_H10	CO354141	1.31295	0.0762965	0.803921	0.0928426	2.54448	0.108113	0.791555	0.116077	1.04426	0.119495	0.742139	0.0300089	8.11856	0.84578	0.709583	0.0473379	similar to CG15730-PA isoform 2 [Danio rerio]
DR_UNI_FL26_E05	CO355155	1.35588	0.0653105	0.945603	0.0296618	0.935404	0.107393	0.76366	0.0897711	1.12995	0.061751	0.98198	0.0221368	8.11375	0.405026	0.745464	0.049692	similar to putative protein (5I706) [Strongylocentrotus purpuratus]
DR_UNI_FL58_D09	EV560386	1.44975	0.0968955	0.898441	0.0871815	2.13599	0.350013	0.834946	0.0487853	0.861711	0.0675476	0.900942	0.0652313	8.08955	0.327496	0.762469	0.0466189	similar to dynein light chain (10.3 kD) (dlc-1) isoform 2 [Danio rerio]
DR_UNI_FL29_E03	CO355837	1.13029	0.0334251	1.09674	0.0860432	1.10207	0.112364	0.901863	0.0380512	0.974197	0.0652224	0.873488	0.0682751	8.08146	1.0091	0.61783	0.0365835	unknown
DR_UNI_FL26_B11	CO355092	0.766622	0.0586021	0.701434	0.0342137	2.24556	0.119453	0.697344	0.0253547	1.28273	0.0726832	1.02797	0.065532	8.05407	0.478294	0.678882	0.0864487	unknown
DR_UNI_FL13_D03	CO353674	1.06288	0.0651644	0.926222	0.0109424	2.31977	0.211451	0.858891	0.0442316	1.40582	0.065594	0.763252	0.0333391	7.99323	0.563775	0.649122	0.0167886	peptidylprolyl isomerase A, like [Danio ...
DR_UNI_FL10_D10	CO353167	4.32976	0.093425	0.598237	0.053183	1.74347	0.318257	0.354098	0.020521	5.04374	0.245761	0.700034	0.0715664	7.99137	0.509857	0.589484	0.0417414	calreticulin [Danio rerio]
DR_UNI_FL15_D06	CO354041	1.10217	0.0567591	0.851977	0.0627467	1.83856	0.12227	1.0232	0.0509542	1.06675	0.0977451	0.704653	0.00937831	7.98637	0.66913	0.601443	0.0310422	unknown
DR_UNI_FL32_E01	EV562754	0.624716	0.143661	1.40712	0.0632673	1.02301	0.0270966	0.979774	0.0273326	0.848227	0.064562	1.02509	0.0675937	7.9579	0.660461	0.569951	0.042314	similar to choline acetyltransferase [Danio rerio]
DR_UNI_FL01_A02	CO349712	0.486699	0.100417	0.798931	0.409595	0.248231	0.0227711	2.49718	0.437104	1.49359	0.567393	0.823826	0.051724	7.89074	0.575445	2.51336	0.304672	ubiquitin C [Danio rerio]
DR_UNI_FL38_G06	EV564928	1.32321	0.25932	0.925655	0.130429	3.39774	0.470969	0.815916	0.0621759	0.936914	0.109181	0.95385	0.0529672	7.87075	0.394352	0.751986	0.0651091	hypothetical protein XP_701282 [Danio rerio]
DR_UNI_FL14_D08	CO353868	0.970628	0.0563965	0.841169	0.105891	0.881764	0.0567019	0.825082	0.0363955	1.0897	0.0143918	0.925499	0.0343625	7.82331	1.1519	1.12506	0.086528	similar to aldehyde dehydroge...
DR_UNI_FL25_C01	CO354909	1.15129	0.0945011	1.12404	0.0561773	0.836206	0.0559102	1.04577	0.121937	0.996221	0.0905279	0.857368	0.075145	7.8065	1.11944	0.791284	0.0459266	similar to connective tissue growth factor isoform 3 [Danio rerio]
DR_UNI_FL30_E09	CO356095	1.255	0.105591	1.31383	0.112599	0.736901	0.0334724	1.27953	0.0894131	0.863549	0.0627622	0.768335	0.0451215	7.76612	0.570076	0.775951	0.037367	similar to coiled-coil domain containing 13 [Danio rerio]
DR_UNI_FL12_G10	CO353576	1.32754	0.02655	1.04342	0.0602136	0.958343	0.104249	0.730602	0.00970742	1.04856	0.0513853	0.875337	0.0431341	7.76208	0.660433	0.690023	0.0404072	unknown
DR_UNI_FL22_C09	CO354352	0.641766	0.0423862	0.352455	0.0655979	1.55705	0.208816	0.790936	0.0815012	0.99995	0.116885	1.02673	0.0808451	7.70544	1.12255	1.6893	0.060499	similar to histone 1, H2bg [Danio rerio]
DR_UNI_FL09_D06	CO353010	0.723525	0.0703027	0.872319	0.0681545	1.20141	0.094033	0.884046	0.0931868	0.906107	0.0543765	1.08929	0.0986818	7.70533	0.449408	1.05869	0.181165	steroidogenic acute regulatory protein [Danio rerio]
DR_UNI_FL31_D08	CO356232	2.63615	0.342606	1.0727	0.0448707	0.340233	0.0173966	0.954567	0.022994	1.9757	0.0454465	0.680465	0.0261026	7.68092	0.562163	0.623337	0.0196224	similar to Serine/threonine-protein kinase Pim-3 [Danio rerio]
DR_UNI_FL10_F07	CO353200	2.29185	0.218845	0.907441	0.0367678	1.15494	0.0591022	0.447079	0.0167417	1.39737	0.064556	0.766499	0.029382	7.67557	0.508162	0.553803	0.0238051	intraflagellar transport 172 [Danio rerio]
DR_UNI_FL26_H04	CO355241	0.866133	0.0583465	0.891436	0.0443721	1.66766	0.0738212	1.00971	0.062914	1.11482	0.0342615	0.889054	0.0536307	7.66662	0.332757	0.784541	0.0337792	GPI-anchored membrane protein 1 [Danio rerio]
DR_UNI_CAND_B11	BC065382	0.792671	0.146125	1.01169	0.0702545	5.03369	0.353589	0.688962	0.0595931	0.889823	0.0933904	1.08962	0.0881637	7.65778	0.558497	0.964122	0.0880111	presenilin-2
DR_UNI_FL33_A12	EV562918	1.18012	0.132892	1.01832	0.0608279	2.05083	0.13744	0.77593	0.0584826	0.887617	0.0697558	0.916359	0.0385739	7.6529	0.326812	0.791347	0.0325142	similar to preexisting nuclear factor of activated T-cells 2 isoform B, partial [Danio rerio]
DR_UNI_FL18_A09	CO351145	0.878434	0.041328	1.22666	0.113136	0.609789	0.0504106	0.818621	0.104171	1.15621	0.148615	1.17125	0.0833538	7.62459	1.07998	0.889218	0.124277	claudin 7 [Danio rerio]
DR_UNI_FL21_D12	CO354233	2.78832	0.107313	1.1231	0.0353665	0.156395	0.0347788	0.714098	0.0311023	1.59693	0.0387289	0.743611	0.0720072	7.55758	0.624481	0.748005	0.0295423	unknown
DR_UNI_FL26_H09	CO355257	4.40104	0.504296	1.18544	0.055454	0.700178	0.0693911	0.856343	0.0399876	1.3442	0.0792206	0.733084	0.0499559	7.5441	0.310972	0.606359	0.0513577	similar to G protein-coupled receptor kinase interactor 1 [Danio rerio]
DR_UNI_FL36_H02	EV564219	1.25152	0.0855149	0.680293	0.0384437	0.404571	0.0304715	1.56601	0.168959	1.32327	0.149391	0.672614	0.06067	7.54214	0.432583	0.892609	0.0687706	lamin B receptor [Danio rerio]
DR_UNI_FL35_D05	EV563682	0.615946	0.00982853	1.05719	0.215676	1.15686	0.0588962	2.50012	0.192963	0.640649	0.0195943	0.823021	0.0595377	7.51577	1.28981	0.909214	0.0748815	similar to CG31756-PA, partial [Danio rerio]
DR_UNI_FL38_E05	EV564820	1.18845	0.105067	1.29436	0.050789	0.810722	0.0187241	1.2113	0.253705	0.841251	0.0620994	1.06675	0.107929	7.51246	0.360804	0.719208	0.0679783	hypothetical protein XP_689733 [Danio rerio]
DR_UNI_FL34_H08	EV563487	1.279	0.0463171	0.955323	0.0324375	2.14772	0.0525377	0.731487	0.0277671	1.06092	0.0378598	0.812132	0.0390691	7.50475	0.255436	0.641653	0.0395477	similar to CG4525-PA, partial [Danio rerio]
DR_UNI_FL27_B07	CO355312	0.802384	0.0330281	0.86892	0.0773047	2.53156	0.0994462	0.895922	0.0531411	0.79997	0.0428795	1.092	0.0700488	7.49959	0.61044	1.09352	0.0494757	similar to DNA fragmentation factor, 45kDa, alpha polypeptide isoform 2 [Danio rerio]
DR_UNI_FL38_D07	EV564774	1.70187	0.440297	1.35516	0.106458	0.796486	0.017697	1.05801	0.0718832	0.882996	0.0434997	0.988345	0.0407513	7.46502	0.974286	0.689951	0.0690594	hypothetical protein LOC437026 [Danio rerio]
DR_UNI_FL08_D01	CO352828	2.84843	0.119571	0.53196	0.0606908	1.11037	0.0652684	0.712592	0.089933	2.286	0.203959	0.542273	0.0793909	7.43014	0.30852	0.554427	0.0301481	similar to Voltage-dependent T-type calcium channel alpha-1H subunit (Voltage-gated calcium channel alpha subunit Cav3.2) [Danio rerio]
DR_UNI_FL12_B04	CO353440	1.3327	0.0554868	0.92227	0.0595974	4.04581	0.23244	0.446669	0.0405253	1.1196	0.106768	0.852532	0.0460441	7.42718	0.811748	0.578242	0.0340326	similar to Retinoblastoma binding protein 4 isoform 3 [Danio rerio]
DR_UNI_FL09_E09	CO353037	0.589798	0.0162	0.847199	0.0831564	4.63283	0.0495967	0.750839	0.0445471	0.679243	0.0346398	1.26591	0.235364	7.40828	0.465725	1.2488	0.0661742	Homo sapiens replication factor C (activator 1) 4, 37kDa [synthetic construct]
DR_UNI_FL24_D06	CO354727	1.17109	0.0796766	1.08363	0.0411175	0.697536	0.110289	0.495659	0.0373862	1.80952	0.066834	0.876788	0.054422	7.38021	0.469817	0.794352	0.0545595	unknown
DR_UNI_FL26_A07	CO355065	1.41875	0.305524	0.689982	0.0712322	2.73509	0.305736	0.545481	0.0663782	1.50354	0.162388	0.688278	0.066445	7.3677	0.371329	0.633508	0.0343097	unknown
DR_UNI_FL33_H12	EV563218	1.35143	0.0595826	1.20261	0.109687	1.54055	0.164027	0.877956	0.0276486	0.819252	0.038643	0.871681	0.0702787	7.36392	0.310039	0.888145	0.0399035	similar to CDC14 cell division cycle 14 homolog A [Danio rerio]
DR_UNI_FL11_G01	CO353395	3.00234	0.169426	1.00252	0.0775496	0.332268	0.0153284	0.566041	0.044114	3.72281	0.195363	1.07041	0.0699501	7.31973	0.44489	0.636751	0.0577992	similar to high-mobility group box 2 [Danio rerio]
DR_UNI_FL32_B03	EV854695	2.07659	0.182411	0.859714	0.0785895	0.585958	0.0585563	0.862669	0.0454539	1.25123	0.207094	0.94445	0.138126	7.2897	0.394267	0.928013	0.177294	hypothetical protein XP_701334 [Danio rerio]
DR_UNI_FL24_E12	CO354755	1.24723	0.15951	0.80906	0.102203	0.786886	0.0764817	0.714245	0.112083	1.4256	0.108091	0.932008	0.150412	7.21307	0.588241	0.770793	0.0751092	similar to BRF1 homolog, subunit of RNA polymerase III transcription initiation factor IIIB [Danio rerio]
DR_UNI_FL22_G11	CO354458	0.919906	0.0966465	0.697795	0.0742392	1.31647	0.0707159	0.861676	0.0766406	1.3557	0.165325	0.822636	0.0728675	7.13289	0.339076	1.00551	0.0588385	similar to absent in melanoma 1 [Danio rerio]
DR_UNI_FL22_D08	CO354376	1.10396	0.0466524	0.779189	0.0665011	2.28643	0.0673665	0.95501	0.0590422	0.788692	0.0610162	0.881683	0.0639758	7.05693	0.479459	0.80954	0.104975	TUWD12 [Danio rerio]
DR_UNI_FL38_H06	EV564988	1.15194	0.0432684	0.7374	0.0465715	0.895152	0.0996217	0.848771	0.069956	1.11242	0.0222755	0.651106	0.045808	7.00533	0.253754	0.96114	0.0822412	similar to cyclin-dependent kinase inhibitor 1B (P27) [Danio rerio]
DR_UNI_FL10_C10	CO353147	1.05338	0.0965147	0.700414	0.0965879	1.21919	0.399551	1.07255	0.196925	1.15408	0.225666	0.598049	0.0850499	6.99069	2.08717	0.955192	0.0997114	unknown
DR_UNI_FL14_A02	CO353772	1.27633	0.130131	0.636473	0.103568	1.1419	0.240103	0.861535	0.107939	1.09757	0.0957753	0.693043	0.0828004	6.92636	0.463268	0.939132	0.0576231	unknown
DR_UNI_FL27_E03	CO355371	1.04426	0.104797	0.716455	0.0537465	3.01315	0.292574	1.1793	0.163432	1.20403	0.111741	0.904242	0.0155067	6.89981	0.207757	0.798388	0.0493414	similar to CG30010-PA [Danio rerio]
DR_UNI_FL23_G06	CO354627	1.39252	0.0537861	0.40202	0.00724422	1.50521	0.0898439	0.612152	0.0443025	2.37018	0.140506	0.622176	0.0347781	6.85195	0.21449	0.593625	0.0256191	protein tyrosine phosphatase 4a3 [Danio rerio]
DR_UNI_FL66_E09	EV605083	1.26525	0.129776	1.0489	0.0738389	0.990538	0.0759921	0.938456	0.0683398	1.05687	0.0632114	0.743382	0.0521551	6.78717	0.511463	0.677296	0.0679532	hypothetical protein LOC550471 [Danio rerio]
DR_UNI_FL37_F01	EV564512	3.27272	0.165622	0.962619	0.0704675	0.9191	0.0331875	0.844213	0.078182	1.87985	0.103894	0.726824	0.108017	6.77005	0.352598	0.591619	0.0426741	hypothetical protein LOC445479 [Danio rerio]
DR_UNI_FL29_D12	CO355833	0.396842	0.0573114	1.06247	0.0549255	3.75973	0.687903	1.29118	0.182581	0.330254	0.0385167	1.18971	0.103991	6.75076	0.511916	0.743725	0.0550493	daz-like gene [Danio rerio]
DR_UNI_FL29_E08	CO355854	2.94571	0.089764	0.452208	0.0194461	1.78486	0.20649	0.481956	0.055609	2.17611	0.044485	0.416204	0.0309275	6.74405	0.616039	0.486274	0.0427503	similar to dynein light chain (10.3 kD) (dlc-1) isoform 2 [Danio rerio]
DR_UNI_FL01_D12	CO349787	0.844356	0.027582	0.68384	0.0299696	2.84898	0.175367	0.639868	0.0152679	1.83316	0.120048	0.985065	0.0999451	6.69009	0.601829	1.02867	0.0737454	similar to Transcription factor IIIB 90 kDa subunit (TFIIIB90) (hTFIIIB90)
DR_UNI_FL36_D11	EV564066	2.31906	0.382858	0.669046	0.0816061	0.488618	0.0326257	0.517943	0.0246743	3.30203	0.28371	1.10441	0.10706	6.6883	0.333211	0.805515	0.0846579	Similar to heterogeneous nuclear ribonucleoprotein A0 [Danio rerio]
DR_UNI_FL13_G01	CO353731	1.00188	0.123707	0.482288	0.0992504	2.75945	0.502656	0.936872	0.0586522	1.10269	0.333593	0.846436	0.0423758	6.63131	0.550067	0.928935	0.0650365	similar to Poly [ADP-ribose] polymerase-1 (PARP-1) (ADPRT) (NAD(+) ADP-ribosyltransferase-1) (Poly[ADP-ribose] synthetase-1) [Danio rerio]
DR_UNI_FL40_E02	EV854492	2.5049	0.153409	0.916755	0.0434238	0.914336	0.0784144	0.910341	0.0804593	2.47107	0.131185	0.758356	0.0599063	6.63075	0.392133	0.729173	0.047367	unknown
DR_UNI_FL24_F03	CO354759	0.945891	0.144532	0.788504	0.127084	1.38162	0.138472	1.03765	0.122252	0.745648	0.0994777	0.725763	0.0510456	6.61957	0.766388	0.818303	0.0553854	unknown
DR_UNI_CAND_C03	AY212920	0.983456	0.14726	0.831161	0.17071	1.46271	0.233537	1.10508	0.214411	0.895041	0.308135	0.545264	0.00964913	6.59021	2.47634	0.410408	0.0603894	ff1d
DR_UNI_FL12_D05	CO353489	0.877763	0.0357504	0.773814	0.064566	4.18919	0.258418	0.986256	0.0518366	1.16824	0.104165	1.00072	0.0239039	6.58708	0.481249	0.907682	0.0662231	ZFP598 isoform-1-like [Danio rerio]
DR_UNI_FL45_A10	EV556036	1.30971	0.111676	0.91149	0.04344	2.40365	0.122341	1.0481	0.131954	0.976372	0.0235986	0.626128	0.0665923	6.56629	0.380851	0.782556	0.0388919	similar to tudor domain containing 9 [Danio rerio]
DR_UNI_FL28_F05	CO355655	0.824408	0.064423	1.56004	0.0425308	0.623201	0.110721	1.56516	0.210733	0.440048	0.0163366	1.14113	0.0597133	6.55844	0.466682	0.882238	0.0353398	mutS homolog 6 [Danio rerio]
DR_UNI_FL61_B03	EV561494	2.37175	0.218256	0.554128	0.0771005	1.15839	0.0650277	0.518412	0.0459925	3.08699	0.31847	0.798072	0.0677665	6.54913	0.24789	0.79717	0.0674742	ADP-ribosylation factor-like 6 interacting protein 5; ADP-ribosylation-like factor 6 interacting protein 5 [Mus musculus] >dbj|BAB23912.1| unnamed protein product [Mus musculus] >gb|AAH03897.1| ADP-ribosylation factor-like 6 interacting protein 5 [Mus mus
DR_UNI_FL66_H01	EV605221	3.10512	0.293942	1.15868	0.0715767	0.405051	0.0189842	0.61415	0.02745	2.80767	0.0547053	0.922836	0.028736	6.53929	0.193938	0.646908	0.03999	H3 histone, family 3A [Homo sapiens] >ref|NP_005315.1| H3 histone, family 3B [Homo sapiens] >ref|NP_032236.1| H3 histone, family 3A [Mus musculus] >ref|NP_032237.1| H3 histone, family 3B [Mus musculus] >ref|NP_446437.1| H3 histone, family 3B [Rattus norve
DR_UNI_FL27_A08	CO355288	0.958162	0.0798163	0.551407	0.0233689	2.77188	0.431877	0.624883	0.0693714	1.68088	0.0671885	0.788608	0.062065	6.53852	0.412893	0.813585	0.0604394	similar to inhibitor of growth [Danio rerio]
DR_UNI_FL25_B02	CO354877	0.783135	0.0911761	0.8063	0.0695142	1.8596	0.113497	0.707522	0.0510548	1.24648	0.0766366	0.969506	0.0418657	6.53402	0.816669	0.940475	0.074809	similar to CG3337-PA [Danio rerio]
DR_UNI_FL23_H10	CO354651	1.34996	0.069224	0.526203	0.0258755	2.00588	0.0777344	0.371203	0.0202522	1.45848	0.0612244	0.69408	0.02893	6.52427	0.38976	0.62688	0.0172705	similar to NLI interacting factor (1E869) [Danio rerio]
DR_UNI_FL22_A07	CO354313	3.47015	0.611127	2.41342	0.428921	0.88594	0.0890062	1.28879	0.141356	0.557945	0.0497013	0.624676	0.0317792	6.5209	0.355031	0.478414	0.0153318	unknown
DR_UNI_FL07_G04	CO352729	0.629308	0.075212	0.863501	0.0811925	2.03558	0.186536	0.945775	0.0262706	0.512158	0.0414448	1.02606	0.057447	6.49367	0.500481	1.37815	0.124227	similar to Gamma-aminobutyric acid type B receptor, subunit 2 precursor (GABA-B receptor 2) (GABA-B-R2) (Gb2) (GABABR2) [Danio rerio]
DR_UNI_FL48_E03	EV557060	1.00012	0.085179	1.00988	0.0788989	2.94253	0.224698	0.825838	0.0478729	0.904923	0.0788201	0.873758	0.0605198	6.48195	0.928165	0.69255	0.0379713	similar to histone H2A [Danio rerio]
DR_UNI_FL43_B10	EV555588	1.07086	0.0377965	1.15342	0.0859594	3.26095	0.232419	0.776561	0.0398698	0.725574	0.0216242	1.04887	0.0836156	6.44069	0.594665	0.691606	0.0357551	proteasome (prosome, macropain) 26S subunit, ATPase, 1 [Danio rerio]
DR_UNI_FL07_F02	CO352705	1.57033	0.0819337	0.885821	0.0569872	3.01244	0.221406	0.648425	0.0183603	1.13967	0.080127	0.858917	0.0350604	6.43796	0.336178	0.731611	0.0300597	hypothetical protein LOC569178 [Danio rerio]
DR_UNI_FL06_F03	CO350751	0.995282	0.0735532	0.944584	0.0597687	3.99624	0.395493	0.777746	0.110251	0.984865	0.0459076	0.859264	0.0743976	6.43603	0.339015	0.698272	0.0579235	unknown
DR_UNI_FL15_B01	CO353984	1.07961	0.0327942	0.852115	0.0646573	4.27316	0.181185	1.18048	0.0322859	0.775076	0.0581636	0.931195	0.0311695	6.4254	0.215694	0.673171	0.0508612	similar to FLJ44216 protein [Danio rerio]
DR_UNI_FL28_H09	CO355723	0.758499	0.0368342	1.14636	0.065786	0.937566	0.0431553	1.1707	0.0439699	0.532122	0.0602741	1.17932	0.0585307	6.41235	0.549322	0.91319	0.054994	similar to Histone H1.5 (Histone H1a) isoform 2 [Danio rerio]
DR_UNI_FL07_B11	CO352645	1.355	0.0899651	0.891043	0.0871307	0.898483	0.288253	0.965998	0.156361	0.932534	0.105835	0.905144	0.0835604	6.40327	0.936284	0.76331	0.0730442	similar to WD repeat domain 49 [Danio rerio]
DR_UNI_FL36_D09	EV564061	1.39325	0.0832653	1.07579	0.0246686	0.920554	0.0776496	1.03028	0.0767572	0.921012	0.0216099	0.847987	0.0516562	6.35666	0.384165	0.775356	0.0392714	leucine-rich protein [Danio rerio]
DR_UNI_FL38_G08	EV564933	1.20139	0.0578685	1.72137	0.172431	0.541658	0.0302729	0.944212	0.0336241	0.546003	0.0528439	1.02358	0.0673689	6.31294	0.360175	0.658899	0.0282091	LOC496226 protein [Xenopus laevis]
DR_UNI_FL26_D03	CO355135	0.789041	0.099776	0.883381	0.118556	1.16638	0.127578	1.01734	0.0450314	0.838547	0.0567898	0.920903	0.0445091	6.24041	0.254722	1.21336	0.103962	proteasome activator subunit 3 [Danio rerio]
DR_UNI_FL38_H05	EV564976	1.37348	0.121824	1.20592	0.0308661	0.513447	0.0384195	1.15497	0.0576126	0.795687	0.0265169	0.865921	0.0440706	6.22835	0.967614	0.558059	0.0327108	similar to baculoviral IAP repeat-containing 3 [Danio rerio]
DR_UNI_FL38_A09	EV564645	1.07467	0.0980807	1.03407	0.0497133	0.784406	0.0343624	1.1155	0.0453826	0.937757	0.0273866	1.04149	0.0360149	6.21671	0.562049	0.974826	0.0567669	unknown
DR_UNI_FL29_E04	CO355839	0.978304	0.043829	2.03115	0.254616	0.824788	0.0820534	0.906537	0.0530141	0.585419	0.0206645	1.33222	0.0653805	6.19474	0.674616	0.617959	0.0211492	tektin A1 [Ciona intestinalis]
DR_UNI_FL09_G10	CO353081	1.27867	0.0945222	0.853387	0.149157	1.29316	0.150339	0.951987	0.116943	0.778567	0.0923279	0.807214	0.061776	6.19079	0.882823	0.754659	0.0649692	similar to axonemal dynein heavy chain 7 [Danio rerio]
DR_UNI_FL39_C11	EV565158	1.04472	0.302477	0.90281	0.100839	1.67989	0.305973	0.467546	0.214863	1.79397	0.520756	0.647208	0.193162	6.1549	1.73336	0.600104	0.161012	unknown
DR_UNI_FL16_D08	CO350880	1.83943	0.0587582	0.809892	0.100989	1.03074	0.0612024	0.654395	0.0668558	1.52774	0.107666	0.779564	0.049768	6.1408	0.387223	0.895204	0.0502334	small nuclear ribonucleoprotein polypeptide F-like [Danio rerio]
DR_UNI_FL08_A08	CO352773	2.20194	0.0358825	0.539342	0.0171239	2.23465	0.148522	0.344902	0.0202021	1.47601	0.0396058	0.489431	0.0340805	6.13692	0.695176	0.314892	0.0216039	similar to SMC2 protein [Danio rerio]
DR_UNI_FL03_G11	CO350219	2.44527	0.101584	0.877778	0.0436079	1.27653	0.0994703	0.370029	0.0224812	2.56372	0.0895873	0.454889	0.0268681	6.09662	0.108682	0.599802	0.0344356	hypothetical protein LOC431755 [Danio rerio]
DR_UNI_FL34_F01	EV563385	1.17801	0.144519	0.887551	0.046921	1.99233	0.123665	0.91632	0.0266713	1.20316	0.0567416	0.708858	0.0318148	6.0902	0.141247	0.580413	0.0455397	guanine nucleotide binding protein (G protein), alpha inhibiting activity polypeptide 2, like [Danio rerio]
DR_UNI_FL36_H11	EV564269	1.35272	0.0812349	0.921587	0.0722435	1.40195	0.0675384	0.619599	0.0511218	1.01828	0.0268659	0.629716	0.0359427	6.07289	0.457109	0.740994	0.0574421	hypothetical protein XP_701311 [Danio rerio]
DR_UNI_CAND_E04	AY212920	1.21879	0.314463	0.777807	0.044047	2.01432	0.239319	1.03053	0.169362	0.316373	1.03958	0.584222	0.0434631	6.06749	0.795959	0.583434	0.0257124	ff1d
DR_UNI_FL41_H07	EV555250	1.18425	0.0878981	1.13521	0.0253659	1.15236	0.0705852	0.792926	0.0482422	0.890188	0.0636883	0.784329	0.0541642	6.06748	0.335484	0.659243	0.0420631	similar to DPCD protein [Danio rerio]
DR_UNI_FL38_A02	EV564628	1.24502	0.143548	1.33043	0.131256	0.978774	0.105332	0.907391	0.0442754	0.826493	0.0613978	0.814546	0.106578	6.05379	0.407516	0.718254	0.0497705	similar to WD repeat domain 49 [Danio rerio]
DR_UNI_FL36_F06	EV564131	1.18915	0.0685258	1.28936	0.0635327	0.6728	0.024042	1.02144	0.0472615	0.85911	0.03511	0.992248	0.0732504	6.05156	0.372058	0.760677	0.0414272	similar to armadillo repeat containing 4 [Danio rerio]
DR_UNI_FL33_H07	EV563208	1.41024	0.0771259	0.910574	0.0367533	3.37531	0.264563	0.819549	0.042075	1.02666	0.0643034	0.680469	0.0352992	6.03866	0.410305	0.636697	0.0294067	similar to pericentriolar material 1 protein [Danio rerio]
DR_UNI_FL13_F03	CO353717	1.23341	0.155302	0.770862	0.0641413	1.07153	0.199051	0.713976	0.0632932	1.97919	0.182569	0.710228	0.0877455	6.02625	0.719546	1.25189	0.179274	unknown
DR_UNI_FL29_A06	CO355735	1.12467	0.0818612	1.04645	0.0667514	1.25046	0.0641088	1.156	0.0984601	0.755005	0.128722	0.925174	0.0374069	6.01963	0.321875	0.844672	0.0343982	hypothetical protein XP_682377 [Danio rerio]
DR_UNI_FL28_H04	CO355710	1.07496	0.0914524	1.25871	0.135471	0.883948	0.0321625	1.18209	0.0664256	0.970341	0.0580572	0.874114	0.0335394	6.00158	0.2538	0.87068	0.0499449	unknown
DR_UNI_FL32_F07	EV562807	1.13068	0.0820364	2.15991	0.300789	0.346042	0.0247859	1.16258	0.0582234	0.637334	0.0221944	0.978564	0.0564328	5.97422	0.531126	0.74258	0.0257745	similar to adenylate kinase 2 [Danio rerio]
DR_UNI_FL15_H03	CO354126	1.08064	0.0526781	1.01261	0.0667521	1.19719	0.0661059	0.99545	0.0620097	0.883238	0.0685662	0.824082	0.0455926	5.97155	0.580357	0.570499	0.0242857	similar to CG9226-PA [Danio rerio]
DR_UNI_FL13_A10	CO353623	1.09004	0.0406018	0.509275	0.0549292	1.11882	0.0921125	0.525761	0.0569934	1.29771	0.0934825	0.861726	0.0897241	5.9711	0.490954	0.938491	0.0595974	smx5 [Danio rerio]
DR_UNI_FL36_D01	EV564040	1.27223	0.121804	0.867379	0.062235	0.958261	0.0971695	1.17034	0.0919501	0.918547	0.110106	0.741519	0.0251654	5.96413	0.569246	0.732197	0.0131611	similar to Serine/threonine-protein kinase Pim-3 [Danio rerio]
DR_UNI_FL51_F11	EV557941	1.39871	0.0142766	0.930138	0.048352	1.1403	0.0777586	0.724922	0.0432644	1.29854	0.0764677	0.713913	0.0323232	5.85999	0.38597	0.628355	0.0345411	hypothetical protein MGC35048 [Homo sapiens] >gb|AAM77340.1| unknown [Homo sapiens] >gb|AAH34823.1|
DR_UNI_FL55_G05	EV559340	0.851241	0.111659	1.53755	0.120598	3.05338	0.219856	0.642232	0.0372432	0.738223	0.0937328	1.1354	0.137943	5.84667	0.20426	0.700271	0.100255	similar to chromatin assembly factor 1, subunit A (p150) [Danio rerio]
DR_UNI_FL13_C04	CO353655	1.30669	0.175916	0.658194	0.103038	2.49868	0.466457	0.869327	0.160094	1.15082	0.125047	0.780753	0.0576785	5.81111	0.797149	0.625192	0.0928151	insulin-like growth factor 2b precursor [Danio rerio]
DR_UNI_CAND_C06	CO359442	1.78678	0.375637	0.912773	0.0802182	1.19057	0.0518198	0.901492	0.168454	0.927136	0.0765877	0.822773	0.0522644	5.72356	0.789892	0.689034	0.110355	zte141
DR_UNI_FL41_D03	CO353376	2.72185	0.115206	1.12518	0.184221	0.233406	0.00973857	0.644	0.0141596	3.01951	0.221189	0.889537	0.0694789	5.69873	0.177343	0.582156	0.0418126	similar to high-mobility group box 2 [Danio rerio]
DR_UNI_FL18_H09	CO351305	1.04416	0.0659894	0.86272	0.0474156	3.50294	0.209262	0.51065	0.123255	1.01822	0.0565663	0.815846	0.138444	5.69482	0.394422	0.689811	0.0933838	replication protein A2 [Danio rerio]
DR_UNI_FL16_B05	CO350834	0.483483	0.0462214	1.03999	0.0288304	2.67924	0.17318	0.750705	0.111498	0.567998	0.0569339	1.04836	0.0946852	5.68489	0.155189	0.790039	0.129249	origin recognition complex subunit 4 [Danio rerio]
DR_UNI_FL31_A02	CO354811	1.2058	0.098446	0.902816	0.0511981	1.17008	0.0567455	1.1933	0.104991	0.937179	0.0491596	0.790751	0.00883679	5.68032	0.202404	0.729548	0.0477341	unknown
DR_UNI_FL21_B08	CO354179	0.766904	0.0632835	1.00916	0.103287	1.08806	0.182402	1.08802	0.056066	0.558319	0.026256	1.17485	0.0704005	5.6514	0.221499	0.948612	0.0158914	hypothetical protein LOC449555 [Danio rerio]
DR_UNI_FL36_D07	EV564056	1.0576	0.0506778	1.19605	0.0540165	1.14727	0.10436	0.887496	0.0719627	0.720822	0.022829	1.01776	0.0502112	5.64505	0.516217	0.639307	0.0501256	LOC496230 protein [Xenopus laevis]
DR_UNI_FL23_F08	CO354608	0.313104	0.0240261	1.61759	0.179227	0.469547	0.0171785	1.27783	0.0621715	0.382943	0.0197993	1.29807	0.128305	5.64394	0.243312	0.872026	0.0293718	similar to 1-alpha dynein heavy chain [Danio rerio]
DR_UNI_FL27_F08	CO355404	1.50771	0.126827	1.15295	0.0639401	0.547433	0.0518523	0.541886	0.0195927	1.11927	0.0773546	1.03774	0.059688	5.64116	0.456756	0.711654	0.0338239	dpy-30-like protein [Homo sapiens] >sp|Q9C005|DP30_HUMAN Dpy-30-like protein >gb|AAK00640.1| dpy-30-like protein [Homo sapiens] >gb|AAH15970.1| LOC84661 protein [Homo sapiens]
DR_UNI_FL15_C02	CO354016	0.474979	0.0391752	0.948081	0.0710851	1.7368	0.214673	1.52544	0.249695	0.358942	0.0315742	0.913704	0.0426191	5.63396	0.310633	0.945766	0.0493948	similar to leukotriene B4 12-hydroxydehydrogenase isoform 2 [Danio rerio]
DR_UNI_FL08_G09	CO352922	2.20037	0.187453	0.88294	0.0364657	1.0895	0.0656035	0.5816	0.035453	1.55695	0.132501	0.733668	0.074889	5.5943	0.160072	0.752205	0.0967804	similar to SNM1-like [Danio rerio]
DR_UNI_FL13_C06	CO353658	1.41464	0.116466	1.2323	0.131215	1.37726	0.0377619	0.721709	0.0402769	0.859169	0.0249049	0.937469	0.0277754	5.57544	0.332625	0.735849	0.0207698	small glutamine-rich tetratricopeptide repeat (TPR)-containing, alpha [Danio rerio]
DR_UNI_FL21_F10	CO354270	1.04852	0.108794	1.12523	0.0751966	1.24077	0.118173	0.763045	0.0932541	1.03271	0.0906168	0.837537	0.0915891	5.5676	0.754885	0.671378	0.0650329	t-complex-associated-testis-expressed 1-like [Danio rerio]
DR_UNI_FL28_F07	CO355661	1.17973	0.110401	1.52587	0.448173	0.544431	0.103513	0.705386	0.0969622	1.01838	0.109885	1.0795	0.0863523	5.55998	0.343155	0.764311	0.0882957	FBF-1 protein [Homo sapiens]
DR_UNI_FL62_G02	EV854367	1.27675	0.121191	0.664819	0.0843104	1.25545	0.0845112	0.695101	0.0265749	1.12829	0.0530321	0.453065	0.0424744	5.5545	0.484527	0.405941	0.0356978	similar to eukaryotic translation initiation factor 4 gamma, 3 [Danio rerio]
DR_UNI_FL13_C02	CO353651	1.36967	0.0394847	0.752701	0.0436878	2.1479	0.17665	0.556558	0.0188985	1.45203	0.0933733	0.698311	0.034403	5.55081	0.124281	0.607782	0.0721316	similar to WD repeat domain 40A, partial [Danio rerio]
DR_UNI_FL29_D08	CO355828	0.815175	0.230774	1.17261	0.107114	0.955072	0.0651422	1.45054	0.243247	0.658861	0.0540877	1.10582	0.171408	5.51523	0.298471	0.785335	0.0497311	similar to Ubiquitin carboxyl-terminal hydrolase 12 (Ubiquitin thiolesterase 12) (Ubiquitin-specific processing protease 12) (Deubiquitinating enzyme 12) (Ubiquitin hydrolyzing enzyme 1) [Danio rerio]
DR_UNI_FL46_E05	EV556440	1.47492	0.16011	0.972586	0.047859	3.44247	0.18368	0.943672	0.11208	0.930831	0.0513805	0.806382	0.0273967	5.50893	0.320329	0.656521	0.0530226	chromosome 14 open reading frame 145 [Homo sapiens] >dbj|BAB71273.1| unnamed protein product [Homo sapiens]
DR_UNI_FL38_F10	EV564892	1.1213	0.052915	1.06692	0.11714	1.22178	0.0590328	1.05673	0.0569563	0.508659	0.0757979	0.740626	0.0542672	5.50564	0.46457	0.841191	0.0631774	hypothetical protein LOC405837 [Danio rerio]
DR_UNI_FL24_H07	CO354834	2.13793	0.0522614	0.963923	0.0375076	0.938323	0.116539	0.791964	0.0868788	1.49475	0.123511	0.859818	0.0677424	5.50145	0.732224	0.725693	0.0593709	unknown
DR_UNI_FL12_G05	CO353563	1.29625	0.0571522	0.67761	0.047578	1.40777	0.210372	0.731068	0.0212167	1.08264	0.100517	0.774759	0.0234581	5.49845	0.584983	0.845116	0.0746577	unknown
DR_UNI_FL57_G11	EV560165	1.36347	0.0865488	0.823006	0.0681858	1.35795	0.12639	0.794793	0.0315849	1.29311	0.0463029	0.748401	0.0276208	5.48412	0.27369	0.74076	0.0341996	eukaryotic translation initiation factor 4A, isoform 1B [Danio rerio]
DR_UNI_FL20_B02	CO351498	2.19919	0.135057	0.705579	0.0221058	1.14834	0.132028	0.854256	0.034071	2.155	0.151914	0.890529	0.0342532	5.42555	0.265472	0.92054	0.0604954	similar to dynein, cytoplasmic, light polypeptide 2A [Danio rerio] >gb|AAH46084.1| Similar to dynein, cytoplasmic, light polypeptide 2A [Danio rerio]
DR_UNI_FL35_G06	EV563841	1.13084	0.123582	0.967407	0.104961	1.19542	0.137367	1.11154	0.0681909	0.953016	0.0782419	0.883426	0.0436837	5.41935	0.634023	0.733856	0.0566812	malate dehydrogenase 1a, NAD (soluble) [Danio rerio]
DR_UNI_FL06_G11	CO350788	2.66649	0.189323	0.99745	0.0784347	2.1271	0.218792	0.508533	0.0304211	1.08302	0.089958	0.646011	0.0735453	5.4063	0.334929	0.575038	0.0408793	Danio rerio, Similar to chondroitin sulfate proteoglycan 6, clone MGC:55484 IMAGE:2640458, mRNA, com
DR_UNI_FL36_C11	EV564032	1.26131	0.101877	0.879597	0.0529253	1.17612	0.0856904	0.796585	0.0634346	1.28014	0.079499	0.779654	0.0834577	5.36613	0.506664	0.660643	0.056346	prokineticin receptor 1 [Mus musculus]
DR_UNI_FL43_H03	EV555744	1.2493	0.0820626	0.930901	0.0747043	1.26469	0.0841	1.08666	0.0417132	0.779821	0.0355199	0.842462	0.0353677	5.3622	0.331083	0.687052	0.0539888	similar to Methylated-DNA--protein-cysteine methyltransferase (6-O-methylguanine-DNA methyltransferase) (MGMT) (O-6-methylguanine-DNA-alkyltransferase) [Danio rerio]
DR_UNI_CAND_A04	CO359442	1.51225	0.175435	1.07596	0.0636472	0.988549	0.143363	0.983727	0.0819133	0.79501	0.0855107	0.549047	0.0564916	5.35141	0.393812	0.532098	0.044256	zte141
DR_UNI_FL37_F12	EV564551	1.44582	0.0743121	0.847028	0.0637916	2.19713	0.265043	0.642974	0.0609442	1.12294	0.0780363	0.778962	0.0740282	5.33338	0.578737	0.724877	0.0795264	similar to reverse transcriptase [Danio rerio]
DR_UNI_FL32_B04	EV854695	2.03214	0.206493	1.1127	0.0422764	0.411948	0.0261862	1.00434	0.0848116	0.931456	0.134192	0.858259	0.0458696	5.3213	0.219039	0.716914	0.0708264	lamin L3 [Danio rerio]
DR_UNI_FL18_E09	CO351235	1.6056	0.0597152	0.323049	0.0191083	1.77695	0.122894	0.270282	0.0147877	2.63318	0.104671	0.498863	0.0351749	5.30903	0.382353	0.503238	0.0159131	S-phase kinase-associated protein 1A [Danio rerio]
DR_UNI_FL61_E09	EV603133	1.85432	0.0978275	0.774269	0.035333	1.27191	0.0584522	0.795323	0.0352402	2.37251	0.14934	0.689784	0.0390118	5.30084	0.328593	0.62157	0.0133829	similar to CG30404-PA, isoform A isoform 3 [Danio rerio]
DR_UNI_FL21_E05	CO354243	1.26661	0.148527	1.13763	0.0848697	0.978183	0.0413658	1.07435	0.0916956	0.976615	0.0782758	0.907245	0.0599717	5.29159	0.273393	0.740633	0.0158008	unknown
DR_UNI_FL24_G07	CO354798	0.840847	0.0727129	1.34127	0.112949	1.05519	0.110242	0.993466	0.0758438	0.887065	0.0444838	1.03528	0.0291185	5.28183	0.279166	0.710375	0.0639099	hypothetical protein XP_686190 [Danio rerio]
DR_UNI_FL23_A03	CO354482	0.557904	0.0609137	0.532286	0.0203534	3.37443	0.41466	0.911321	0.109702	0.980127	0.0649578	1.08048	0.0885662	5.25211	0.303929	0.970172	0.0887063	similar to Cg10671 like [Danio rerio]
DR_UNI_FL31_F11	CO356343	1.1626	0.0397345	0.595112	0.0503108	1.94984	0.130657	0.584563	0.0569576	1.31041	0.176488	0.856733	0.0408662	5.25057	0.432669	0.893369	0.0399489	similar to dnaj-like protein [Danio rerio]
DR_UNI_FL24_E11	CO354753	1.52327	0.0472972	0.657325	0.0556201	1.34518	0.132306	0.530181	0.032529	1.70272	0.108461	0.785799	0.0617484	5.24336	0.303878	0.599846	0.0512548	hypothetical protein LOC550583 [Danio rerio]
DR_UNI_FL15_F02	CO354078	0.730822	0.069275	2.5587	0.178504	0.193289	0.00745969	1.30432	0.0842217	0.31122	0.0225195	0.962943	0.137119	5.20961	0.198074	0.877907	0.0843824	unknown
DR_UNI_FL65_F11	EV604764	1.03149	0.0312179	0.847905	0.0385191	1.48533	0.107691	0.797377	0.0290896	1.1146	0.0275704	0.907635	0.0408659	5.18363	0.452195	0.649245	0.0491945	similar to CG10623-PA [Danio rerio]
DR_UNI_FL25_C03	CO354915	1.19896	0.0917589	0.686771	0.0415034	1.31857	0.0638362	0.872086	0.0612156	1.34001	0.0609649	0.917486	0.0219703	5.16329	0.233506	0.55068	0.0313232	similar to proteasome (prosome, macropain) subunit, beta type, 7 isoform 2 [Danio rerio]
DR_UNI_FL23_C11	CO354546	0.880313	0.0928771	0.812806	0.0549624	1.87014	0.148732	0.718504	0.0294991	1.201	0.0677143	0.999665	0.0205523	5.15228	0.334572	0.793048	0.0409903	small GTPase RhoA [Danio rerio]
DR_UNI_FL12_D10	CO353500	1.85443	0.0230271	0.775069	0.045964	1.31083	0.348706	0.848763	0.0364772	1.75938	0.142991	0.781149	0.0858565	5.11914	0.525993	0.747999	0.0697176	heterogeneous nuclear ribonucleoprotein D-like [Danio rerio]
DR_UNI_FL07_G03	CO352727	0.908814	0.0446126	0.653043	0.0654393	2.87662	0.224968	0.827351	0.0574116	0.805426	0.136535	1.06494	0.134726	5.10646	0.21435	1.12756	0.0396399	hypothetical protein LOC445299 [Danio rerio]
DR_UNI_FL27_F07	CO355403	1.68963	0.0317259	0.884945	0.0802387	0.726321	0.0546186	0.816013	0.0804714	1.93832	0.10171	0.898731	0.0509045	5.09161	0.28293	0.608601	0.0187852	similar to replication-dependent histone H2A [Danio rerio]
DR_UNI_FL11_F03	CO353414	0.51298	0.0478972	1.45051	0.0962605	0.300392	0.0407861	2.12598	0.0928865	0.353837	0.0230532	1.11545	0.0299481	5.07725	1.15197	0.861191	0.037908	hypothetical protein XP_701010 [Danio rerio]
DR_UNI_FL25_E09	CO354986	1.30133	0.0742177	1.1555	0.0801565	0.89987	0.0766779	0.844764	0.043532	0.897951	0.0706229	0.892967	0.128278	5.05483	0.336983	0.696938	0.0206675	similar to leucine rich repeat containing 40 [Danio rerio]
DR_UNI_FL37_E05	EV564486	3.28945	0.134823	0.87356	0.0725331	0.779455	0.0803174	0.659901	0.0539037	1.97646	0.0553495	0.681508	0.115837	5.05359	0.552258	0.680107	0.126571	hypothetical protein LOC641431 [Danio rerio]
DR_UNI_FL21_E09	CO354250	0.947212	0.0831468	1.146	0.0741319	1.13019	0.0358609	0.868197	0.07985	0.81929	0.0513467	0.886784	0.103343	5.03816	0.352188	0.745006	0.0185795	hypothetical protein LOC368489 [Danio rerio]
DR_UNI_FL10_B02	CO353121	1.49744	0.073548	0.778651	0.0333708	1.18487	0.0780148	0.753452	0.0553524	1.30878	0.0450797	0.916824	0.0441354	5.03541	0.209251	0.781712	0.0451342	similar to heterochromatin protein 1 alpha isoform 5 [Danio rerio]
DR_UNI_FL35_C03	EV563622	1.38741	0.12578	0.773118	0.0231052	1.10307	0.107503	1.163	0.236199	1.08112	0.0610135	0.686583	0.060636	5.03518	0.277732	0.63631	0.0225656	hypothetical protein XP_684161 [Danio rerio]
DR_UNI_FL38_B06	EV564669	1.4116	0.0837105	0.997338	0.0840215	0.810191	0.0414395	1.06444	0.121782	0.949356	0.0357003	0.861933	0.0734385	5.02864	0.457935	0.74334	0.0214008	hypothetical protein XP_789667 [Strongylocentrotus purpuratus]
DR_UNI_CAND_B02	AF144550	1.17168	0.318924	1.81851	0.429571	1.17189	0.54217	0.630389	0.131188	0.0654617	1.57917	1.14341	0.233346	5.01901	0.996362	0.572013	0.212567	wt1a
DR_UNI_FL09_G09	CO353080	1.23178	0.124908	1.08846	0.0615271	1.59955	0.155406	0.820367	0.0590379	0.905389	0.0495857	0.787031	0.0376985	5.01397	0.374	0.757426	0.0661105	unknown
DR_UNI_FL33_C12	EV563002	1.27092	0.0750407	0.46542	0.0448726	2.90351	0.14443	0.541766	0.039554	2.67098	0.066389	0.70559	0.0534823	5.01215	0.341821	0.635969	0.0435288	similar to Calcium binding protein P22 [Danio rerio]
DR_UNI_FL68_D12	EV606019	0.902856	0.163664	0.737822	0.0582365	2.42339	0.307441	0.882157	0.0570749	1.40135	0.248057	0.784787	0.0975053	4.98921	0.272928	0.656375	0.0514679	unknown
DR_UNI_FL08_G08	CO352917	0.888539	0.0743203	0.644585	0.0412818	1.51136	0.207927	0.926049	0.126178	1.09773	0.0423764	0.612362	0.042957	4.97942	0.425409	1.23784	0.222914	similar to chromodomain helic...
DR_UNI_FL41_C09	CO353310	1.28215	0.129806	0.979976	0.0442104	2.65074	0.2503	0.931698	0.109043	0.89942	0.0555618	0.969544	0.0552202	4.95828	0.492332	0.843464	0.0444028	similar to tumor necrosis factor receptor associated factor 2 [Danio rerio]
DR_UNI_FL28_E11	CO355641	0.902834	0.0543526	0.510478	0.0288881	1.64208	0.128022	0.574201	0.0530436	1.11176	0.0628701	0.708306	0.0634151	4.95731	0.128729	2.03909	0.340345	similar to proteasome (prosome, macropain) activator subunit 4 [Danio rerio]
DR_UNI_FL39_G07	CO351562	2.90773	0.126267	0.840326	0.0591006	0.84618	0.0996194	0.598989	0.0355193	2.00559	0.0509452	0.666693	0.0855984	4.9454	0.375806	0.713274	0.111032	similar to dynein light chain (10.3 kD) (dlc-1) isoform 2 [Danio rerio]
DR_UNI_FL36_E08	EV564097	1.02487	0.0922216	1.06481	0.154434	1.01925	0.126419	0.923921	0.0421253	0.88788	0.066488	1.12822	0.0958612	4.92322	0.623699	0.850374	0.0503892	hypothetical protein XP_680553 [Danio rerio]
DR_UNI_CAND_C05	AY721604	1.9865	0.587161	0.738523	0.112467	1.16305	0.113043	0.949202	0.106902	0.789663	0.173204	0.671607	0.0905076	4.90728	0.519521	0.517894	0.025164	amh
DR_UNI_FL37_E02	EV564482	1.35914	0.0602515	1.16045	0.0774565	1.17935	0.0937046	0.932354	0.0753359	0.761589	0.0733317	0.658795	0.0442169	4.89016	0.370687	0.599298	0.014897	similar to TAF5 protein [Danio rerio]
DR_UNI_FL09_G02	CO353063	0.813079	0.0466517	0.90738	0.0652659	1.50461	0.150892	1.21715	0.075263	0.684986	0.0707553	0.96682	0.033502	4.84725	0.580557	0.915555	0.0623594	unknown
DR_UNI_FL66_H03	EV605228	1.20581	0.279327	0.850029	0.0400492	1.40613	0.192036	1.08269	0.113203	0.799301	0.140077	0.724401	0.111231	4.84275	0.301437	0.703849	0.0528467	helentron 3 helitron-like transposon replicase/helicase/endonuclease [Danio rerio]
DR_UNI_FL11_F11	CO353398	0.373782	0.0301566	0.980932	0.0915619	1.63567	0.201262	1.03145	0.0479594	0.304903	0.0338047	1.06508	0.0656249	4.84261	0.295424	1.01218	0.0362209	cytochrome c oxidase, subunit VIIa 2; cytochrome c oxidase subunit VIIa 3; cytochrome c oxidase subunit VIIa-L [Mus musculus] >sp|P48771|COXJ_MOUSE Cytochrome c oxidase polypeptide VIIa-liver/heart, mitochondrial precursor (Cytochrome c oxidase subunit VIIa-L)
DR_UNI_FL08_H04	CO352934	1.00844	0.100115	0.794849	0.0456912	2.54994	0.114854	0.83583	0.0617445	1.15196	0.0531854	0.880763	0.0860733	4.80226	0.360723	0.784036	0.0824894	hypothetical protein LOC550385 [Danio rerio]
DR_UNI_FL23_H08	CO354648	1.53935	0.0806766	0.741431	0.0906804	1.34944	0.163526	0.268252	0.0247206	1.70076	0.0951443	0.764616	0.0569837	4.80063	0.183552	0.526818	0.017862	splicing factor, arginine/serine-rich 2 ...
DR_UNI_FL39_A12	EV565061	1.13936	0.153361	0.772543	0.0223083	1.54097	0.220562	0.796584	0.0695175	0.922766	0.145431	0.792934	0.158327	4.78582	0.587286	0.82524	0.0468777	similar to Potential helicase MOV-10 (Moloney leukemia virus 10 protein) [Danio rerio]
DR_UNI_FL38_G12	EV564958	0.837161	0.0859441	1.09211	0.146689	1.99521	0.155489	1.01375	0.119815	0.78201	0.076607	0.756109	0.0798809	4.73215	0.161114	0.775538	0.0801228	similar to protein tyrosine phosphatase 2E [Danio rerio]
DR_UNI_FL15_F03	CO354080	2.52269	0.139017	1.00842	0.0482141	0.442154	0.0231311	0.946223	0.0342943	1.97994	0.0648811	0.797452	0.0305699	4.70459	0.437139	0.897126	0.0424086	unknown
DR_UNI_FL08_D05	CO352835	1.11586	0.0486904	1.14075	0.153391	1.04724	0.0726442	0.660811	0.043838	0.953453	0.128817	0.890425	0.0867507	4.69704	0.329006	0.487924	0.025293	similar to CG15429-PA [Danio rerio]
DR_UNI_FL28_C10	CO355572	1.10937	0.0873465	0.628794	0.0244947	1.35327	0.138477	0.787547	0.0289237	1.0929	0.0717449	0.627822	0.0187665	4.67396	0.123787	1.11419	0.0480839	similar to pleckstrin homology domain containing, family M (with RUN domain) member 1 [Danio rerio]
DR_UNI_FL32_G08	EV562851	1.2435	0.0500359	1.3978	0.0914185	2.75354	0.141405	0.812382	0.0499095	0.782593	0.0314724	0.81448	0.0251816	4.66302	0.358014	0.712508	0.0150704	hypothetical protein XP_693494 [Danio rerio]
DR_UNI_FL60_E07	EV561278	1.14416	0.0875689	1.03043	0.0403509	0.909774	0.0421299	1.12219	0.0753186	0.989354	0.0603649	0.881063	0.0319977	4.65756	0.354957	0.845797	0.0484883	similar to potassium channel TSK3 [Danio rerio]
DR_UNI_FL14_C09	CO353837	0.520405	0.0176741	0.719107	0.063583	2.89839	0.293861	0.725271	0.0512503	0.965475	0.0166104	1.07579	0.106626	4.63319	0.168827	1.45535	0.104901	Cg4618-prov protein [Xenopus laevis]
DR_UNI_FL35_A08	EV563551	1.28018	0.0455353	1.02473	0.0264776	0.869743	0.0232424	1.23078	0.1287	1.04601	0.0513757	0.855548	0.0581121	4.61946	0.312614	0.696036	0.0276439	similar to Testicular haploid expressed gene product, isoform 2 [Danio rerio]
DR_UNI_FL11_G09	CO353381	1.89887	0.283806	0.663153	0.0764273	1.1516	0.0641538	0.646262	0.0312029	2.87498	0.111195	0.879776	0.0366677	4.6187	0.245194	0.86644	0.0245093	similar to histone H2A [Danio rerio]
DR_UNI_FL22_E01	CO354391	2.18107	0.158368	0.854624	0.0511437	1.00545	0.136138	0.917948	0.105054	1.53089	0.237677	0.868957	0.092555	4.61267	0.87401	0.61852	0.0602433	similar to E-cadherin [Danio rerio]
DR_UNI_FL29_H07	CO355930	0.710089	0.127121	1.02436	0.0661298	1.24092	0.121774	1.76965	0.157909	0.380443	0.0716106	1.03281	0.0782703	4.60166	0.52128	0.722493	0.0767136	similar to CAP-binding protein complex interacting protein 1 isoform a [Danio rerio]
DR_UNI_FL03_C12	CO350121	1.09709	0.0777149	0.874476	0.0532864	1.16358	0.268034	0.83696	0.042669	1.0188	0.128091	0.941561	0.117827	4.59949	0.304327	1.17512	0.0790743	similar to ENSANGP00000028262 [Danio rerio]
DR_UNI_FL31_F03	CO356304	1.32573	0.11825	1.0074	0.0479266	0.955859	0.039123	0.961151	0.0284734	1.01634	0.0616438	0.905118	0.0733083	4.59419	0.498031	0.718542	0.0614001	similar to Choline-phosphate cytidylyltransferase B (Phosphorylcholine transferase B) (CTP:phosphocholine cytidylyltransferase B) (CT B) (CCT B) (CCT-beta) [Danio rerio]
DR_UNI_FL38_E12	EV564858	0.715382	0.101412	1.08926	0.163578	1.01778	0.103375	0.687367	0.0250801	0.753374	0.139852	1.51471	0.155807	4.57596	0.345392	0.983197	0.0287933	similar to serine/threonine kinase [Danio rerio]
DR_UNI_FL21_C01	CO354185	0.929497	0.040804	0.858646	0.0472085	2.74352	0.148848	0.638684	0.0416386	1.21387	0.0543165	0.967288	0.0543316	4.55721	0.241406	0.718041	0.0585749	DNA segment, Chr 1, Brigham & Women's Genetics 0212 expressed [Mus musculus] >dbj|BAB26988.1| unnamed protein product [Mus musculus] >gb|AAH49091.1| DNA segment, Chr 1, Brigham & Women's Genetics 0212 expressed [Mus musculus] >gb|AAH50812.1| DNA segment, Chr 1, Brigham & Women's Genetics 0212 expressed [Mus musculus]
DR_UNI_FL27_B02	CO355298	2.21742	0.336558	0.879719	0.0486714	1.08594	0.0595554	0.561868	0.0416421	1.58183	0.0816211	0.678633	0.0649806	4.55578	0.112144	0.580125	0.0457335	unknown
DR_UNI_FL14_B10	CO353812	0.371654	0.0217521	1.07161	0.302098	1.03745	0.063655	0.788607	0.0422345	0.725409	0.0893831	1.77497	0.0971759	4.54803	0.383798	1.16696	0.113982	oxidoreductase [Lactobacillus plantarum WCFS1] >emb|CAD65504.1| oxidoreductase [Lactobacillus plantarum WCFS1]
DR_UNI_FL36_G09	EV564199	1.14817	0.0778268	1.10887	0.0899232	0.535566	0.0374427	1.01506	0.0661208	0.93384	0.0282947	0.733338	0.0653049	4.5304	0.38113	1.3482	0.0659821	similar to agrin [Danio rerio]
DR_UNI_FL23_C09	CO354542	1.78213	0.328669	0.750509	0.118926	1.0219	0.166212	0.75953	0.171832	1.19054	0.251918	0.60718	0.0813418	4.50944	0.334401	0.699025	0.120456	similar to mKIAA0717 protein [Danio rerio]
DR_UNI_FL32_H01	EV562860	0.855648	0.0933746	1.09657	0.0791651	1.45729	0.149409	1.30817	0.120162	0.729165	0.119076	0.785832	0.0791808	4.49255	0.271887	0.687714	0.0573834	unknown
DR_UNI_FL38_D03	EV564759	0.43968	0.0535834	0.609206	0.0791223	1.64921	0.154207	1.11972	0.0940083	0.322666	0.0207437	0.767061	0.0709422	4.47983	0.405323	1.72636	0.259481	similar to Glucosamine-6-phosphate isomerase (Glucosamine-6-phosphate deaminase) (GNPDA) (GlcN6P deaminase) (Oscillin) [Danio rerio]
DR_UNI_FL21_H06	CO354296	1.13075	0.0628698	0.52099	0.0124115	1.38068	0.117317	0.737984	0.0625786	1.96356	0.0894428	0.604143	0.0467549	4.466	0.193739	0.571937	0.0473363	hypothetical protein LOC553772 [Danio rerio]
DR_UNI_FL04_H06	CO350426	0.708692	0.027842	1.1041	0.0850608	2.29462	0.185347	0.82106	0.0764979	0.777827	0.0225167	1.1742	0.0420822	4.43915	0.323021	0.869413	0.0344955	hypothetical protein LOC554106 [Danio rerio]
DR_UNI_FL15_C01	CO354014	0.825199	0.072568	1.12588	0.0999393	0.332569	0.019105	2.15113	0.0969695	0.743251	0.0498991	1.00687	0.0437261	4.42427	0.140642	1.03537	0.062009	unknown
DR_UNI_FL29_D02	CO355815	1.93672	0.157886	0.855723	0.0385444	0.622665	0.124563	0.760684	0.0675583	1.73156	0.132144	0.944954	0.11471	4.38143	0.201108	0.74317	0.121126	RNA polymerase II transcriptional coactivator [Danio rerio]
DR_UNI_FL07_D03	CO352676	0.854801	0.0833264	0.976286	0.0884676	1.06	0.0640965	1.11157	0.127306	0.939074	0.110509	0.717432	0.0876706	4.3756	0.316836	1.06874	0.0666286	unknown
DR_UNI_FL56_F01	EV559690	0.791846	0.0921345	0.889668	0.125184	2.3336	0.200821	0.984692	0.246229	0.885459	0.0300771	1.03055	0.103082	4.37233	0.351476	0.722294	0.0817334	similar to Nucleoporin Nup37 (p37) [Danio rerio]
DR_UNI_FL29_B07	CO355762	1.3012	0.0273526	1.38155	0.0826123	0.171349	0.0066761	0.557094	0.0585582	0.991938	0.0352943	0.880343	0.115041	4.35162	0.28077	0.467307	0.0333707	unknown
DR_UNI_FL13_B03	CO353629	1.35613	0.11736	0.859134	0.112784	1.03947	0.122533	0.889003	0.0888415	1.02755	0.126663	0.828901	0.0621702	4.3395	0.299465	0.687738	0.0517844	similar to winged helix nude b protein isoform 2 [Danio rerio]
DR_UNI_FL24_D07	CO354728	1.07261	0.172133	0.849073	0.120988	2.17476	0.20975	0.902472	0.0481321	0.833276	0.143837	0.97856	0.0687479	4.33307	0.207092	0.865054	0.0265186	unknown
DR_UNI_FL08_B01	CO352779	0.668711	0.0543196	0.969884	0.131833	1.81432	0.149686	0.956893	0.0462496	0.856414	0.078857	1.39579	0.0423096	4.31726	0.221379	0.664554	0.0652145	similar to Ras association (RalGDS/AF-6) domain family 5 isoform C isoform 2 [Danio rerio]
DR_UNI_FL22_G02	CO354432	1.27462	0.156375	0.950962	0.0642102	1.07486	0.144412	1.11093	0.107198	0.922781	0.0334073	0.856206	0.0491892	4.30047	0.614437	0.824887	0.0623496	similar to MGC86539 protein [Danio rerio]
DR_UNI_FL24_C04	CO354698	1.45316	0.133948	0.26292	0.0316539	1.57704	0.0583971	0.263703	0.0849051	1.2833	0.0963573	0.236225	0.0165208	4.29202	0.185089	0.210843	0.0115289	similar to scapinin, partial [Danio rerio]
DR_UNI_FL07_H06	CO352752	1.6872	0.280748	0.783959	0.125473	0.326776	0.0303577	0.62261	0.102789	1.63783	0.353925	0.621326	0.137816	4.28885	0.246059	1.0227	0.245297	DnaJ (Hsp40) homolog, subfamily A, member 3A [Danio rerio]
DR_UNI_FL63_C03	EV603749	1.45624	0.160052	1.17802	0.105668	0.986973	0.0524155	0.976937	0.0726149	0.92529	0.0451854	0.920573	0.0341122	4.27642	0.191907	0.78285	0.0636973	similar to high-mobility group box 2 [Danio rerio]
DR_UNI_FL63_F05	EV603901	1.00905	0.119721	1.04146	0.12376	2.02196	0.278011	0.990192	0.0835764	0.792053	0.0347132	0.951012	0.117232	4.27339	0.201742	0.817962	0.0927403	dUTP pyrophosphatase [Danio rerio]
DR_UNI_FL34_B12	EV563282	1.1573	0.112713	0.661283	0.0431175	0.884195	0.0421452	0.677951	0.0231905	1.62148	0.0970408	1.0683	0.0605287	4.24615	0.240986	1.02056	0.0336307	similar to OTU domain, ubiquitin aldehyde binding 1, partial [Danio rerio]
DR_UNI_FL52_B10	EV558070	1.06302	0.279369	1.12816	0.193414	1.82665	0.204605	1.29215	0.17251	0.520927	0.056945	0.721935	0.0738807	4.24281	0.323637	0.957824	0.0510537	unknown
DR_UNI_FL29_A08	CO355741	1.11316	0.12159	0.606509	0.042223	1.87419	0.144429	0.594986	0.0391895	1.13334	0.0490922	0.69135	0.0949868	4.24035	0.370581	0.859091	0.0411692	similar to F-box protein FBW7 isoform 2 [Danio rerio]
DR_UNI_FL32_F03	EV562795	1.23122	0.135042	0.777607	0.0567768	2.36174	0.205449	0.900268	0.0422456	1.13647	0.0480999	0.909911	0.0403731	4.23648	0.104095	0.772653	0.0647687	similar to Striatin-4 (Zinedin), partial [Danio rerio]
DR_UNI_FL26_G01	CO355212	1.39855	0.56919	0.741274	0.0859072	1.1529	0.162001	0.991504	0.0970063	0.888055	0.253606	0.716425	0.0753264	4.22877	0.34393	0.72349	0.0487295	unknown
DR_UNI_FL07_B07	CO352637	1.46566	0.0984842	0.596933	0.0394171	1.32266	0.0887273	0.688148	0.0638073	1.58048	0.0488167	0.650979	0.0435972	4.20925	0.377749	0.61549	0.0624924	hypothetical protein LOC553772 [Danio rerio]
DR_UNI_FL30_F12	CO356133	0.723555	0.0795063	1.31381	0.0577715	0.384683	0.0283435	0.717317	0.00979649	0.750298	0.0495685	1.25933	0.131569	4.19891	0.111153	1.99781	0.0734446	AD023 protein [Homo sapiens] >gb|AAH33759.1| AD023 protein [Homo sapiens]
DR_UNI_FL30_B03	CO355988	1.30347	0.105848	0.572267	0.0535668	1.82149	0.0753951	0.77058	0.0540609	1.25588	0.239452	0.900226	0.190879	4.19134	0.195109	0.600663	0.0963191	Unknown (protein for MGC:56625) [Danio rerio]
DR_UNI_FL50_F01	EV557642	0.983649	0.147014	0.810969	0.013782	2.20694	0.118773	1.13452	0.144649	0.89005	0.060333	0.744614	0.0805448	4.18079	0.389592	0.976681	0.077969	similar to transmembrane 4 superfamily member 9 [Danio rerio]
DR_UNI_FL21_G03	CO354278	1.17577	0.0675373	0.930379	0.0615831	1.4024	0.124337	1.05283	0.152805	0.8127	0.0661977	0.629271	0.0456825	4.18019	0.318625	0.626826	0.0168348	unknown
DR_UNI_FL22_C04	CO354343	1.11602	0.0938093	0.714641	0.0736438	2.49801	0.206558	1.00113	0.0653527	0.971991	0.0765249	0.895269	0.0481649	4.17662	0.296943	0.888387	0.0603109	similar to DNA-directed RNA polymerase II 14.5 kDa polypeptide (RPB9) (RPB14.5) isoform 2 [Danio rerio]
DR_UNI_CAND_A03	AY721604	1.41382	0.156676	0.932351	0.0660674	1.05537	0.0871145	0.972936	0.0924022	0.939135	0.0837724	0.612687	0.0446714	4.1624	0.374022	0.546009	0.0380653	amh
DR_UNI_FL54_H02	EV558979	1.17928	0.150889	0.861159	0.101843	1.38942	0.091955	0.811409	0.077323	0.738698	0.100522	0.86864	0.0725221	4.15993	0.138319	0.698703	0.114159	small nuclear ribonucleoprotein D3 polypeptide [Danio rerio]
DR_UNI_FL24_F06	CO354768	1.67587	0.212634	1.07573	0.103673	1.16163	0.157548	0.856703	0.072389	0.988293	0.0785834	0.768252	0.0528617	4.14545	0.434795	0.772466	0.0610242	unknown
DR_UNI_FL19_E03	CO351387	0.690934	0.0430406	0.699892	0.0755687	2.28601	0.213995	1.11811	0.0342804	0.998611	0.0865272	0.963834	0.0445562	4.1445	0.198511	0.693177	0.0427507	similar to rp42 homolog isoform 3 [Danio rerio]
DR_UNI_FL34_A08	EV563245	1.0775	0.079326	1.26239	0.0395389	0.85837	0.0422885	1.23835	0.0766143	0.777171	0.0423772	1.0713	0.0608994	4.14156	0.510232	0.868385	0.0542623	similar to RAB18, member RAS oncogene family (predicted) [Danio rerio]
DR_UNI_FL51_B10	EV557801	1.44926	0.203869	0.725172	0.085871	1.34391	0.0696039	0.688822	0.0410369	1.30158	0.139851	0.773823	0.0701126	4.14076	0.410188	0.691002	0.0627956	yippee-like 5 [Mus musculus]
DR_UNI_FL15_A10	CO353973	1.05649	0.0501955	0.950543	0.134394	0.901899	0.0654707	1.0547	0.103459	0.846582	0.0133647	0.965538	0.114977	4.14017	0.23253	1.26769	0.036254	unknown
DR_UNI_FL31_B06	CO355530	1.64939	0.235299	1.79253	0.129894	0.315479	0.0407269	1.03842	0.0545867	0.875495	0.0226147	0.956929	0.046238	4.13175	0.27887	0.635541	0.0599438	similar to armadillo repeat containing 3 [Danio rerio]
DR_UNI_FL33_D02	EV563009	1.45219	0.276653	0.848834	0.0845042	1.61325	0.257704	0.843835	0.13528	0.649518	0.220269	0.700323	0.0788902	4.12295	0.629494	0.561502	0.0355179	bromodomain-containing 2 isoform 3 [Danio rerio]
DR_UNI_FL38_C04	EV564709	1.9848	0.145983	1.40536	0.0731091	0.730161	0.0431615	0.680548	0.0635429	1.04313	0.0778284	0.856218	0.0777651	4.11994	0.168391	0.473786	0.0465347	protein phosphatase type 2C alpha 1 [Danio rerio]
DR_UNI_FL22_B10	CO354334	0.891951	0.0227632	0.875873	0.0454875	2.04286	0.136569	0.775189	0.0367313	1.13986	0.0469676	1.06967	0.0680657	4.10599	0.324943	1.02182	0.0952971	proteasome (prosome, macropain) subun...
DR_UNI_FL57_A04	EV559816	0.891439	0.0469781	0.772014	0.0600992	2.32101	0.0423823	1.76151	0.147467	0.64031	0.0641782	0.650095	0.0259433	4.06844	0.0708932	1.14413	0.0738103	similar to CG1500-PA [Danio rerio]
DR_UNI_FL26_H06	CO355250	1.09875	0.0839019	0.862096	0.0297729	2.16091	0.127654	1.07017	0.0909616	1.02533	0.034285	0.749421	0.0167998	4.06206	0.180116	0.534968	0.0290395	similar to Carbohydrate (N-acetylglucosamine 6-O) sulfotransferase 5 [Danio rerio]
DR_UNI_FL07_D11	CO352686	1.48639	0.190022	0.744898	0.0570414	0.776951	0.0624339	0.622635	0.0318027	1.51694	0.0736744	1.05454	0.0484516	4.05248	0.196348	0.900458	0.0581394	trafficking protein particle complex 1 [Danio rerio]
DR_UNI_FL20_D05	CO351538	0.162556	0.0163549	0.921446	0.124397	0.748897	0.0242543	1.33635	0.0939711	0.308176	0.0260574	1.05547	0.074616	4.04735	0.594322	1.29659	0.113119	putative ISG12-2 protein [Danio rerio]
DR_UNI_FL12_B11	CO353453	1.16676	0.0377352	0.60383	0.0171922	1.77821	0.202409	0.631667	0.0414576	1.2013	0.0826469	0.785303	0.0499152	4.02257	0.291961	0.864039	0.0443395	GCIP-interacting protein p29; CCNDBP1 interactor [Mus musculus] >dbj|BAB22995.1| unnamed protein product [Mus musculus] >gb|AAK54459.1| GCIP-interacting protein p29 [Mus musculus] >gb|AAO06147.1| mp29 [Mus musculus] >gb|AAH51484.1| GCIP-interacting protei
DR_UNI_FL30_G10	CO356154	1.08747	0.0293686	1.30997	0.0347572	0.376506	0.024608	0.937274	0.0186642	0.827411	0.0388072	0.992232	0.0438873	4.01982	0.480771	1.14296	0.0796345	hypothetical protein XP_690870 [Danio rerio]
DR_UNI_FL38_E06	EV564823	1.22637	0.124933	0.980801	0.0523162	1.28128	0.0854003	0.76425	0.143835	0.657612	0.118098	0.928977	0.0790022	4.00677	0.0988345	0.716337	0.0842081	similar to Histone H1.5 (Histone H1a) [Danio rerio]
DR_UNI_FL15_D01	CO354034	0.636868	0.0739405	1.13448	0.088315	0.26852	0.0346754	2.19728	0.16424	0.45275	0.0368134	1.19047	0.104086	4.00537	0.293737	0.953595	0.0654986	similar to Rho GTPase activating protein 24 [Danio rerio]
DR_UNI_FL32_C02	EV854725	0.534336	0.0495167	2.47996	0.406473	0.421421	0.0070266	0.981331	0.0781425	0.492635	0.0309659	1.40117	0.108832	3.99265	0.128676	0.928755	0.0612164	unknown
DR_UNI_FL35_D04	EV563681	0.446325	0.0439214	1.08847	0.0430229	1.41111	0.123575	1.27782	0.0847166	0.341075	0.0127608	0.960065	0.0271756	3.97306	0.378253	0.659906	0.0412657	similar to spindle pole body component 25 [Danio rerio]
DR_UNI_FL42_G01	EV555455	1.15563	0.0669427	1.06573	0.125826	0.701671	0.0314581	0.991626	0.0516216	1.03463	0.0753455	0.923001	0.0712563	3.95162	0.259723	1.02417	0.0763986	similar to Emerin [Danio rerio]
DR_UNI_FL19_G10	CO351445	0.68891	0.0968263	0.636919	0.095862	1.05022	0.134345	0.860726	0.0883098	0.742828	0.0916609	1.09237	0.148144	3.92658	0.308182	1.32812	0.0470725	mitochondrial ribosomal protein S21 [Mus musculus] >sp|P58059|RT21_MOUSE Mitochondrial 28S ribosomal protein S21 (MRP-S21) >dbj|BAB41009.1| mitochondrial ribosomal protein S21 [Mus musculus] >gb|AAH27546.1| Mitochondrial ribosomal protein S21 [Mus musculu
DR_UNI_FL23_D08	CO354564	0.750686	0.0482497	0.552293	0.0312533	1.53794	0.289901	1.0682	0.129985	1.22606	0.0893019	0.90273	0.0828841	3.92394	0.157516	0.939788	0.0613658	similar to Rpn1 protein, partial [Danio rerio]
DR_UNI_FL25_E02	CO354974	1.04851	0.0501956	1.16938	0.121837	0.813821	0.0846663	0.924243	0.0542544	0.740715	0.0673311	0.92981	0.0269327	3.91274	0.292312	1.24467	0.171242	epidermal growth factor receptor pathway substrate 8 related protein 1 [Homo sapiens]
DR_UNI_FL36_D02	EV564041	1.44831	0.0950825	0.973692	0.0506772	1.60927	0.0467605	0.929115	0.0635855	0.980888	0.0502805	0.723441	0.0504624	3.91049	0.475221	0.597652	0.0529817	similar to tetratricopeptide repeat domain 21B [Danio rerio]
DR_UNI_FL37_D04	EV564422	1.63787	0.0330969	0.98655	0.0205525	0.84366	0.0321799	0.994845	0.0417328	1.34973	0.0683579	0.848273	0.0524927	3.9053	0.328849	0.750457	0.0392879	TAF11 RNA polymerase II, TATA box binding protein (TBP)-associated factor [Mus musculus] >gb|AAH05603.1| TAF11 RNA polymerase II, TATA box binding protein (TBP)-associated factor [Mus musculus] >dbj|BAC34381.1| unnamed protein product [Mus musculus]
DR_UNI_FL08_F01	CO352880	1.61609	0.113569	0.449787	0.0583831	1.80011	0.0910776	0.680137	0.0653701	1.4057	0.101479	0.457721	0.0351941	3.89984	0.298071	0.444646	0.0282854	similar to 1-alpha dynein heavy chain [Danio rerio]
DR_UNI_FL27_G04	CO355424	0.873063	0.0571315	0.741373	0.113221	2.13336	0.260982	0.979508	0.0651065	0.778849	0.0668248	1.00612	0.104103	3.89287	0.232451	0.879598	0.0658008	peptidylprolyl cis-trans isomerase-like protein 3; cyclophilin-like protein 3 [Rattus norvegicus] >gb|AAO32943.1| CYP10L [Rattus norvegicus]
DR_UNI_FL64_A08	EV604057	0.92554	0.0366602	0.793575	0.0260826	2.24313	0.0436887	0.787404	0.0167865	0.965622	0.0435412	1.14394	0.0856081	3.87961	0.192193	1.07603	0.0560646	similar to : F-box protein 44 [Danio rerio]
DR_UNI_FL22_C12	CO354356	1.41222	0.0982895	0.468798	0.133351	1.16257	0.0813869	0.559434	0.0492179	1.59908	0.197863	0.532929	0.053625	3.85696	0.117075	0.703015	0.0702334	unknown
DR_UNI_FL33_A02	EV562893	0.717362	0.195825	1.06786	0.184421	0.5257	0.029093	1.47667	0.109855	0.702547	0.033828	1.08428	0.0809361	3.8561	0.375219	0.813006	0.0814299	cyclin-dependent kinase 2 [Danio rerio]
DR_UNI_FL66_H11	EV605279	0.752572	0.134487	0.816413	0.0543631	0.575992	0.0680987	0.674789	0.0250701	1.11837	0.0295626	1.64834	0.11368	3.84484	0.153765	1.18831	0.0696262	similar to Guanine nucleotide-binding protein G(I)/G(S)/G(O) gamma-12 subunit [Danio rerio]
DR_UNI_FL24_C10	CO354711	0.555962	0.102573	0.736447	0.0915117	1.51791	0.132656	1.38223	0.070572	0.542685	0.0898749	0.84418	0.0449966	3.83752	0.907467	1.12752	0.0917917	hypothetical protein XP_701422 [Danio rerio]
DR_UNI_FL07_D06	CO352681	0.829811	0.0751156	0.827374	0.0730626	1.83184	0.189453	0.60282	0.105536	1.72072	0.0579846	0.771092	0.0748184	3.82741	0.241813	0.838445	0.0916772	glutathione S-transferase pi 2 [Danio rerio]
DR_UNI_FL21_G08	CO354285	0.277469	0.0280623	0.958071	0.0482721	1.20959	0.13083	0.779833	0.0321408	0.481063	0.0484382	1.1573	0.0502158	3.81597	0.275841	1.3436	0.0692605	similar to Flotillin-2a (Reggie-1a) (REG-1) isoform 2 [Danio rerio]
DR_UNI_FL39_D02	EV565168	1.62762	0.0924261	0.905577	0.039777	0.975527	0.0587051	0.944102	0.0248732	1.32194	0.0509384	0.59087	0.0364961	3.81453	0.13577	0.513894	0.0400263	unknown
DR_UNI_FL48_E11	EV557088	1.92146	0.0405461	0.687492	0.0252155	0.915026	0.0538364	0.861741	0.0531204	2.5114	0.209648	1.07825	0.0497737	3.789	0.149169	0.789901	0.0169859	similar to Tln1 protein [Danio rerio]
DR_UNI_FL27_A04	CO355277	1.1099	0.03791	0.769965	0.155567	1.21651	0.0945807	0.753497	0.089739	1.10681	0.113022	0.609676	0.0478176	3.75191	0.137595	0.512419	0.0620457	similar to IQ calmodulin-binding motif containing protein 1 (Nephrocystin-5) [Danio rerio]
DR_UNI_FL09_F05	CO353051	0.365934	0.0288283	0.922434	0.0406922	0.43027	0.0477275	1.16626	0.0604804	0.558164	0.0222844	1.08229	0.0529755	3.75055	0.183469	1.92072	0.123617	similar to Ckii protein isoform 6 [Danio rerio]
DR_UNI_FL29_D11	CO355832	1.01811	0.0553389	0.751607	0.0963201	0.995545	0.124915	0.63763	0.0371511	1.35283	0.111831	1.10946	0.139384	3.74446	0.339285	1.02551	0.0857628	unknown
DR_UNI_FL48_A07	EV556905	1.05219	0.10713	1.1021	0.10429	1.00722	0.0741025	1.0208	0.0856177	1.03464	0.0667121	0.79169	0.038221	3.73995	0.337586	0.822631	0.041932	similar to cryopyrin isoform b [Danio rerio]
DR_UNI_FL15_D04	CO354037	0.633074	0.0243128	0.9958	0.045706	0.262249	0.039742	1.62469	0.213507	0.43689	0.0332223	1.19148	0.0447542	3.73799	0.160855	0.935753	0.0568755	dynein, axonemal, heavy polypeptide 10 [Homo sapiens]
DR_UNI_FL09_B06	CO352972	2.3194	0.261047	0.783047	0.033822	0.0535576	0.00515112	0.635197	0.0379464	2.21676	0.47725	1.10202	0.0652531	3.73789	0.310266	0.753835	0.0992543	similar to Histone H1.5 (H1 VAR.5) (H1b) isoform 1 [Danio rerio]
DR_UNI_FL11_H05	CO353365	1.77997	0.100472	1.4003	0.0566114	0.624728	0.0195595	0.733866	0.0782616	1.00593	0.0298546	0.945469	0.0422581	3.72321	0.0884242	0.844935	0.0340689	unknown
DR_UNI_FL40_G09	EV854554	1.2932	0.0413002	1.16621	0.0850729	1.48732	0.208494	0.880439	0.0566185	0.761645	0.0400239	0.916835	0.037963	3.7165	0.362363	0.687607	0.0268208	similar to nuclear transcription factor Y, alpha isoform 1 isoform 1 [Danio rerio]
DR_UNI_FL21_D03	CO354220	0.749245	0.0426424	0.816329	0.0144188	2.06327	0.117475	0.94186	0.0585194	0.766658	0.045456	1.09465	0.0826561	3.71256	0.264622	1.3786	0.0431531	hypothetical protein LOC393340 [Danio rerio]
DR_UNI_FL13_E06	CO353705	1.29621	0.0632583	0.920079	0.0674853	0.791842	0.0613612	0.802856	0.0949847	1.13314	0.0569327	0.848025	0.0390996	3.70713	0.229237	0.931882	0.0768494	Similar to DnaJ (Hsp40) homolog, subfamily C, member 4 [Danio rerio]
DR_UNI_FL11_E05	CO353260	1.00534	0.0309738	0.761898	0.0292516	2.42337	0.257178	0.938145	0.0842468	1.10739	0.0367987	0.841186	0.0218038	3.70032	0.293323	0.660823	0.0291481	proteasome (prosome, macropain) 26S subunit, non-ATPase, 11 [Danio rerio]
DR_UNI_FL38_A08	EV564643	1.41489	0.0793313	1.0977	0.0430372	0.656803	0.0215495	1.20582	0.0705445	0.907287	0.0190272	0.845266	0.0424495	3.68433	0.236909	0.667358	0.0489587	unknown
DR_UNI_FL29_A03	CO355730	1.10149	0.0880386	1.60403	0.0581351	0.263115	0.00973985	0.515765	0.0210107	1.30913	0.0213434	0.896926	0.0340075	3.66684	0.333632	0.450842	0.0490092	DnaJ (Hsp40) homolog, subfamily B, member 1 [Danio rerio]
DR_UNI_FL15_C04	CO354020	1.46605	0.0603042	0.681706	0.034303	1.25782	0.112523	0.726672	0.0417135	1.47371	0.0677519	0.716961	0.0736231	3.64411	0.305129	0.645586	0.0301294	similar to LATS, large tumor suppressor, homolog 2 isoform 1 [Danio rerio]
DR_UNI_FL14_D06	CO353866	0.765898	0.140796	0.818803	0.126594	1.7995	0.1261	1.0662	0.112055	0.934046	0.0807781	0.94459	0.101027	3.6337	0.381648	0.883862	0.0469235	small nuclear ribonucleoprotein D1 polypeptide [Danio rerio]
DR_UNI_FL31_F08	CO356330	0.845739	0.0624236	1.02034	0.21112	1.14929	0.0823062	1.08797	0.0904505	0.646524	0.0611106	0.642595	0.0639447	3.62101	0.28661	2.37366	0.551801	unknown
DR_UNI_FL34_G09	EV563436	0.195397	0.22694	1.00817	0.0967091	0.727276	0.0729365	0.887863	0.0935868	0.364421	0.0510596	1.42566	0.0935105	3.61148	0.418865	1.09704	0.0455096	similar to C2orf26 protein [Danio rerio]
DR_UNI_FL35_E07	EV563716	1.08816	0.153285	1.62378	0.145351	0.602427	0.0481979	1.47308	0.128064	0.603397	0.0296826	0.98238	0.0397763	3.60633	0.098828	0.813162	0.039527	similar to family with sequence similarity 13, member A1 isoform a [Danio rerio]
DR_UNI_FL21_B10	CO354181	1.01551	0.203349	0.938247	0.0805388	1.01607	0.107598	0.996864	0.0698708	0.895331	0.0759844	0.968852	0.13483	3.60259	0.523062	0.72457	0.0592024	unknown
DR_UNI_FL12_C06	CO353464	0.706435	0.0379421	1.19173	0.0506593	1.00127	0.127778	0.789802	0.0514212	0.453926	0.00965622	1.09442	0.0382861	3.57691	0.0588528	1.01056	0.010739	similar to nephrocystin isoform 2 [Danio rerio]
DR_UNI_FL31_G09	CO356393	0.537544	0.0333772	1.04079	0.116604	1.49519	0.0660997	0.670168	0.0417636	0.658718	0.0336666	1.09641	0.038762	3.55388	0.344196	1.01111	0.033046	nucleolar protein family A, member 3 [Danio rerio]
DR_UNI_FL36_H01	EV564217	1.30055	0.104545	0.908917	0.0792579	1.98118	0.152517	0.980106	0.0541672	1.00226	0.104669	0.704517	0.0290663	3.54296	0.278014	0.610931	0.0508245	similar to secreted protein SST3 [Danio rerio]
DR_UNI_FL31_H05	CO356411	0.850902	0.0654746	0.603101	0.0374864	1.88931	0.180404	0.898736	0.0395798	1.024	0.0335331	1.04837	0.0711341	3.53887	0.238133	0.977831	0.0702034	mediator of RNA polymerase II transcription, subunit 31 homolog [Danio rerio]
DR_UNI_FL15_D08	CO354044	0.502516	0.0245333	1.16273	0.0547882	0.907605	0.0625221	1.64059	0.297476	0.551602	0.0586634	0.749133	0.0479127	3.51783	0.324581	1.22242	0.0659712	pol-like protein [Danio rerio]
DR_UNI_FL12_F08	CO353537	0.570208	0.0288882	1.1053	0.106801	0.490511	0.0444942	1.70954	0.162292	0.459014	0.0322818	1.15417	0.0473231	3.51673	0.245846	0.984837	0.0402225	similar to phosphodiesterase 11A [Danio rerio]
DR_UNI_FL26_C03	CO355108	0.825064	0.0827928	0.513037	0.0198772	2.19801	0.116207	0.584593	0.00896458	1.22997	0.067883	0.862145	0.0634005	3.51282	0.085672	0.963608	0.0560348	similar to protein phosphatase 2 (formerly 2A), regulatory subunit B, beta [Danio rerio]
DR_UNI_FL38_B03	EV564660	1.31442	0.0361506	1.1657	0.126615	0.902636	0.0596704	1.12635	0.0721445	0.860275	0.0353757	0.814083	0.056752	3.51039	0.116561	0.697173	0.0483357	unknown
DR_UNI_FL26_E01	CO355148	0.682936	0.0916213	0.433487	0.0360565	1.40816	0.104132	1.18926	0.0367702	0.643587	0.0890387	0.435841	0.0519334	3.49817	0.608142	1.45083	0.25327	unknown
DR_UNI_FL08_G12	CO352929	1.10862	0.0691034	0.938199	0.054748	1.4681	0.173299	0.91431	0.169574	0.771429	0.130655	0.814134	0.0924945	3.49341	0.479447	0.615452	0.0296125	hypothetical protein XP_684161 [Danio rerio]
DR_UNI_FL24_B04	CO354680	1.29378	0.0590312	0.731932	0.079602	2.28567	0.119229	0.479262	0.0318202	1.14193	0.0599047	0.88986	0.0435479	3.4915	0.118645	0.583049	0.0768735	transformer-2 alpha [Danio rerio]
DR_UNI_FL41_E09	CO354085	1.21493	0.0726874	1.1422	0.0798352	0.768498	0.0453638	0.948738	0.150676	0.988727	0.0411409	0.95053	0.0762332	3.48842	0.19916	0.923545	0.0225042	unknown
DR_UNI_FL22_C07	CO354349	1.44382	0.122935	1.11551	0.057743	0.4528	0.0417049	0.583296	0.0201658	1.04958	0.0653944	1.15617	0.153326	3.48673	0.135262	0.676367	0.0751216	similar to F-box and leucine-rich repeat protein 6 isoform 1 [Danio rerio]
DR_UNI_FL29_E01	CO355834	1.4248	0.108074	0.989284	0.0433472	0.441552	0.0759944	0.885658	0.0457546	1.23548	0.123391	0.902625	0.0613962	3.48553	0.229848	0.792686	0.0892851	similar to protein tyrosine phosphatase domain containing 1 protein isoform 2 [Danio rerio]
DR_UNI_FL21_G04	CO354279	0.49005	0.0695362	0.864421	0.0865799	0.697549	0.0412183	1.41893	0.120471	0.503394	0.0467061	1.48682	0.150865	3.48218	0.375802	1.17792	0.177424	hypothetical protein LOC323760 [Danio rerio]
DR_UNI_FL07_C08	CO352664	1.08697	0.0884559	0.942815	0.163642	2.19943	0.223258	0.882894	0.135544	0.954848	0.121224	0.729635	0.0905586	3.47325	1.22575	0.767189	0.0865372	unknown
DR_UNI_FL28_B07	CO355536	0.351953	0.029272	0.85722	0.0814325	0.5214	0.022744	1.13966	0.132967	0.525352	0.0312425	1.2895	0.0647201	3.4596	0.135097	1.53059	0.114955	hypothetical protein LOC641319 [Danio rerio]
DR_UNI_FL30_A07	CO355973	1.42791	0.0903751	0.869667	0.0722319	0.879793	0.0860422	1.03099	0.113215	1.36411	0.0637308	0.796409	0.0205896	3.45701	0.224051	0.720603	0.0185431	unknown
DR_UNI_FL39_D04	EV565173	1.08536	0.0869015	1.19498	0.0858195	1.75744	0.158446	0.986614	0.0746594	0.741134	0.0386807	0.701137	0.0472642	3.45531	0.262857	0.560787	0.0255778	unknown
DR_UNI_FL37_C06	EV564378	1.13263	0.0523658	1.05776	0.0177341	1.42387	0.068238	0.751976	0.0558663	0.680518	0.0252801	0.514053	0.0323082	3.45117	0.204986	0.517334	0.0150645	similar to tudor domain containing 9 [Danio rerio]
DR_UNI_FL06_G04	CO350774	0.57495	0.057135	1.05999	0.062228	1.30256	0.115037	1.5418	0.133065	0.538819	0.0141407	0.899119	0.0591058	3.44266	0.384066	0.922594	0.0509503	similar to phospholipase D family, member 4 [Danio rerio]
DR_UNI_FL08_C07	CO352815	1.30866	0.0843264	0.930495	0.0571971	1.26739	0.101146	0.832701	0.139981	0.871888	0.102755	0.702443	0.0570881	3.42897	0.268012	0.916733	0.0333518	similar to Pax-family transcription factor 6.2 [Danio rerio]
DR_UNI_FL35_H02	EV563872	1.44276	0.167451	0.924896	0.0701959	0.932044	0.0202886	0.940054	0.0535232	1.36147	0.0559104	0.750127	0.0307834	3.41732	0.181802	0.729769	0.0336397	hypothetical protein XP_701384 [Danio rerio]
DR_UNI_FL41_H12	EV555259	1.80417	0.0875514	0.84348	0.0506017	1.28293	0.118638	0.69258	0.0583605	1.77122	0.0927839	0.651084	0.0226142	3.39107	0.269838	0.765973	0.0254825	RNA polymerase II transcriptional coactivator [Danio rerio]
DR_UNI_FL20_F11	CO351592	1.20839	0.0485517	0.511195	0.0448025	1.08177	0.035927	0.808585	0.0578942	1.62964	0.157812	0.447319	0.0478797	3.36583	0.239545	0.509293	0.0364302	similar to Protein C20orf36 [...
DR_UNI_FL35_F09	EV563769	1.63597	0.191962	0.953912	0.0192404	1.9319	0.0962315	0.698739	0.0208305	1.06691	0.0873983	0.57745	0.0270921	3.36406	0.186145	0.67308	0.05948	similar to oxidative stress responsive 1 [Danio rerio]
DR_UNI_FL10_B12	CO353133	0.863931	0.0766265	0.448224	0.0837436	1.11648	0.160371	0.541943	0.0341117	1.63576	0.116339	0.720262	0.109592	3.36151	0.0959975	1.40413	0.0859786	similar to Long-chain-fatty-acid--CoA ligase 3 (Long-chain acyl-CoA synthetase 3) (LACS 3) [Danio rerio]
DR_UNI_FL28_G03	CO355679	0.659952	0.0682327	0.947382	0.0836754	1.85521	0.254279	1.27023	0.0344588	0.502064	0.0302086	0.866432	0.0507641	3.34903	0.231949	0.936029	0.0523768	hypothetical protein LOC334868 [Danio rerio]
DR_UNI_FL37_A11	EV564294	1.21923	0.0550162	0.772212	0.0620087	2.03532	0.116954	0.515149	0.0895636	1.43374	0.118309	0.546511	0.0234842	3.34571	0.0555208	0.799461	0.0169942	similar to Methionyl-tRNA formyltransferase, mitochondrial precursor (MtFMT) [Danio rerio]
DR_UNI_FL13_B12	CO353649	0.864617	0.0537307	0.738556	0.0689422	1.43182	0.14765	0.571879	0.0636641	0.730789	0.0269183	1.12831	0.123827	3.32394	0.148961	1.21292	0.0568629	similar to Rab1-prov protein [Danio rerio]
DR_UNI_FL35_G08	EV563843	1.15588	0.0683893	0.854181	0.0624402	1.2901	0.101357	0.846262	0.102646	0.905973	0.0592677	0.670436	0.0685739	3.32327	0.171835	0.604664	0.0309491	similar to mKIAA0998 protein, partial [Danio rerio]
DR_UNI_FL59_D04	EV560777	1.1452	0.182676	0.993609	0.0840464	2.05481	0.061277	1.32732	0.105558	0.799722	0.0659994	0.701828	0.0487022	3.31717	0.166223	0.647792	0.03551	similar to N-ethylmaleimide s...
DR_UNI_FL35_A03	EV563518	1.2687	0.0877838	1.04416	0.0613398	1.1602	0.111302	1.34033	0.106993	0.831572	0.0273821	0.773202	0.0326273	3.30286	0.241273	0.773355	0.0271681	unknown
DR_UNI_FL14_E10	CO353898	1.10583	0.0613485	0.491907	0.0267742	1.84562	0.11562	0.610036	0.00927638	1.77071	0.0762246	0.815583	0.059006	3.27541	0.250285	0.756644	0.0550097	COP9 constitutive photomorphogenic homolog subunit 5 [Danio rerio]
DR_UNI_FL68_G11	EV606194	1.27112	0.162175	1.16434	0.234467	1.0334	0.180715	0.933702	0.212959	0.655566	0.0744091	0.873028	0.156753	3.26851	0.337553	0.747194	0.0737699	similar to DnaJ homolog subfamily A member 1 (Heat shock 40 kDa protein 4) (DnaJ protein homolog 2) (HSJ-2) (HSDJ) [Danio rerio]
DR_UNI_FL34_E12	EV563383	0.756733	0.0286366	1.39109	0.0392597	0.458762	0.0302261	1.08954	0.0849931	0.685475	0.0178347	0.895307	0.0807506	3.25677	0.0966808	1.22664	0.0662567	similar to Prolyl 4-hydroxylase alpha-1 subunit precursor (4-PH alpha-1) (Procollagen-proline,2-oxoglutarate-4-dioxygenase alpha-1 subunit) isoform 3 [Danio rerio]
DR_UNI_FL32_G06	EV562846	1.11799	0.0969672	0.699618	0.0380293	0.427337	0.0266979	2.09925	0.145811	1.0193	0.0290107	0.532606	0.0258215	3.25428	0.0978489	1.47258	0.053428	lens membrane protein mp19-3 [Danio rerio]
DR_UNI_FL63_A05	EV603659	1.47152	0.183682	1.07573	0.0700558	1.08726	0.113325	0.942479	0.108655	0.980812	0.0341956	0.737156	0.0699643	3.2525	0.155716	0.634072	0.0514415	similar to Igfbp2 protein [Danio rerio]
DR_UNI_FL36_E12	EV564114	0.820472	0.205895	1.12783	0.0918384	1.05425	0.0997597	0.814272	0.10887	0.927553	0.145772	0.815942	0.105004	3.24591	0.732711	0.831044	0.102718	SI:zK13A21.3 (novel protein remotely similar to human host cell factor 1 (VP16-accessory protein) (HCFC1)) [Danio rerio]
DR_UNI_FL51_A03	EV557739	1.7069	0.0771102	1.54671	0.106449	0.72735	0.0384658	1.08811	0.0510405	0.915154	0.0524933	0.811736	0.0398485	3.244	0.157451	0.684252	0.0426801	similar to Prolyl 4-hydroxylase alpha-1 subunit precursor (4-PH alpha-1) (Procollagen-proline,2-oxoglutarate-4-dioxygenase alpha-1 subunit) isoform 3 [Danio rerio]
DR_UNI_FL56_G10	EV559762	1.31079	0.133993	0.842524	0.0436378	1.98164	0.17552	0.755963	0.0237533	1.37513	0.0356716	0.740642	0.05933	3.22088	0.159282	0.714527	0.0153269	similar to ubiquitin-like 4 [Danio rerio] >gb|AAH49498.1| Similar to ubiquitin-like 4 [Danio rerio]
DR_UNI_FL26_A08	CO355066	0.922683	0.244518	1.00446	0.177331	1.01047	0.209428	0.934515	0.124048	0.841695	0.115826	0.840698	0.107856	3.21956	0.266233	1.03242	0.134465	thyroid stimulating hormone, beta subunit [Danio rerio]
DR_UNI_CAND_D03	AF144550	0.793113	0.192396	1.33351	0.22233	0.772105	0.0918042	0.593849	0.185	0.01		1.45753	0.13978	3.21286	0.705019	0.45918	0.0822612	wt1a
DR_UNI_FL54_D07	EV558806	1.10727	0.0619876	1.04758	0.0905972	1.43123	0.0945699	0.947236	0.0395289	0.837058	0.085121	0.806289	0.0692586	3.20081	0.334107	0.841547	0.0367163	similar to heparan sulfate 6-O-sulfotransferase 3 [Danio rerio]
DR_UNI_FL50_G11	EV557689	1.13947	0.0877239	0.879881	0.118569	1.72852	0.207565	0.980987	0.0923075	0.629156	0.0284427	0.740313	0.0785014	3.19805	0.248107	0.703881	0.0513072	similar to neurokinin-3 receptor [Danio rerio]
DR_UNI_FL22_B03	CO354323	1.64392	0.103525	0.594241	0.099713	1.57095	0.105395	0.811776	0.055382	1.13514	0.0573791	0.691115	0.0406653	3.19479	0.155723	0.631202	0.0315622	unknown
DR_UNI_FL01_D02	CO349771	1.16979	0.0646932	0.984264	0.0596188	1.50347	0.160448	0.878068	0.0761224	0.899412	0.049526	0.606224	0.0323561	3.19287	0.553111	0.576545	0.024388	unknown
DR_UNI_FL26_G06	CO355224	1.43175	0.112113	0.59444	0.0249062	1.75839	0.109936	0.759291	0.0215752	1.50999	0.0906111	0.760903	0.0316186	3.19114	0.122978	0.760192	0.0284289	splicing factor, arginine/serine-rich 2 [Danio rerio]
DR_UNI_FL31_C02	CO356048	0.840298	0.062073	0.86878	0.0495017	1.17901	0.128099	1.03549	0.0697266	0.763552	0.120877	0.931573	0.0980036	3.18912	0.353424	0.867182	0.083236	unknown
DR_UNI_FL29_B11	CO355779	0.582614	0.0429559	0.72629	0.103228	1.20165	0.113026	0.795812	0.0695635	0.951107	0.0720297	1.16525	0.149048	3.16315	0.200015	1.22359	0.0859062	guanine nucleotide binding protein gamma 5 [Danio rerio]
DR_UNI_FL36_A12	EV563957	1.249	0.0911582	1.35937	0.0973979	0.737479	0.0472292	0.887541	0.065125	0.843531	0.0730104	0.802942	0.0733628	3.15749	0.142768	0.834053	0.0895026	similar to Prolyl 4-hydroxylase alpha-1 subunit precursor (4-PH alpha-1) (Procollagen-proline,2-oxoglutarate-4-dioxygenase alpha-1 subunit) isoform 3 [Danio rerio]
DR_UNI_FL62_C08	EV603409	1.19924	0.085993	1.17716	0.0205644	0.83057	0.0245413	1.11914	0.0847223	0.918015	0.0451051	0.769103	0.0837732	3.15713	0.159669	0.797745	0.0231548	unknown
DR_UNI_FL38_A06	EV564637	1.17653	0.0723266	1.0985	0.0918426	0.85028	0.0523732	1.14003	0.0749469	0.840447	0.0454252	0.909478	0.0328472	3.15154	0.403497	0.840645	0.0495234	similar to CG32238-PA [Danio rerio]
DR_UNI_FL26_A05	CO355060	0.95223	0.114787	0.831277	0.0741663	1.81901	0.13212	0.535971	0.040578	1.09089	0.0505099	0.990595	0.0588514	3.13711	0.136431	0.653042	0.0430003	hypothetical protein XP_683296 [Danio rerio]
DR_UNI_FL14_E06	CO353889	1.21362	0.176827	0.819916	0.0685902	1.00628	0.136477	0.954443	0.0653431	1.31851	0.198129	0.545338	0.0641615	3.11461	0.321546	1.012	0.0679634	unknown
DR_UNI_FL54_A03	EV558683	1.29405	0.147036	0.88355	0.108575	1.91603	0.358202	0.954219	0.181128	1.05446	0.130374	0.547174	0.0403884	3.09752	0.384658	0.782647	0.0818427	tumor necrosis factor (ligand) superfamily, member 10 like [Danio rerio]
DR_UNI_FL08_G11	CO352925	1.13059	0.133797	1.51831	0.121147	1.10899	0.177654	0.943751	0.0785922	0.842958	0.106771	0.678515	0.0624644	3.07924	0.487535	0.713356	0.0379773	hypothetical protein XP_684161 [Danio rerio]
DR_UNI_FL37_C11	EV564403	1.29088	0.0490656	1.20467	0.0716747	0.863782	0.0413645	1.14962	0.0857822	0.880312	0.0480648	0.822956	0.0611378	3.07435	0.280188	0.92188	0.0433278	similar to pericentrin B [Danio rerio]
DR_UNI_FL25_C09	CO354935	0.734294	0.0288958	1.92134	0.0564201	0.390349	0.0185301	2.02814	0.141356	0.441914	0.0103237	1.08493	0.0383514	3.07217	0.10514	0.927209	0.0339581	similar to novel serine/threonine protein kinase [Danio rerio]
DR_UNI_FL26_D12	CO355147	0.698147	0.0443638	0.650865	0.0760115	1.19757	0.0684363	0.940028	0.0429161	0.964005	0.0926961	0.918998	0.128037	3.06192	0.194695	1.1177	0.0847572	similar to Mitochondrial 28S ribosomal protein S25 (S25mt) (MRP-S25) [Danio rerio]
DR_UNI_FL41_F11	CO354698	1.62642	0.0807964	0.758905	0.0379306	1.26719	0.0510097	0.61748	0.0235384	1.39491	0.106576	0.44984	0.015049	3.04875	0.157733	0.457865	0.0222062	similar to Phosphatase and actin regulator 2 [Danio rerio]
DR_UNI_FL34_C04	EV563300	1.39887	0.136794	1.08072	0.0325664	0.907405	0.0892644	0.947549	0.0482426	1.10554	0.0727882	0.77606	0.0449421	3.04803	0.429631	0.712335	0.0260275	unknown
DR_UNI_FL36_H12	EV564271	1.35149	0.11025	0.89925	0.0471289	0.644933	0.0861295	0.912442	0.0451061	1.06832	0.0595164	0.838859	0.0716752	3.02906	0.190197	1.12781	0.0924299	Mfap2-prov protein [Xenopus laevis]
DR_UNI_FL67_D04	EV605477	1.22557	0.0789867	0.875175	0.0597754	2.0122	0.0545153	0.988185	0.0982392	0.954113	0.0638208	0.792076	0.0225491	3.02014	0.153993	0.81571	0.039971	similar to testis nuclear RNA-binding protein [Danio rerio]
DR_UNI_FL05_F04	CO350559	1.20772	0.16181	0.771145	0.095965	2.009	0.208037	0.819476	0.0389161	0.985216	0.072084	0.783013	0.0811621	3.01835	0.222917	1.07282	0.0462756	(Q9D7K2) 2310004N24Rik protein (RIKEN cDNA 2310004N2
DR_UNI_FL37_F11	EV564550	1.39838	0.116279	1.23473	0.0964909	0.908193	0.0433225	1.07075	0.0843034	0.878344	0.0336614	0.760318	0.105428	3.01631	0.584536	0.769932	0.0304538	unknown
DR_UNI_FL36_B07	EV563979	1.15362	0.104453	1.02916	0.0614036	1.95343	0.285784	0.949544	0.0828958	0.890551	0.0417238	0.93486	0.0554537	3.00127	0.462248	0.599096	0.0305405	similar to retinoblastoma protein-binding zinc finger protein isoform a [Danio rerio]
DR_UNI_FL25_F09	CO355012	1.0806	0.0559168	1.19819	0.0589821	1.84205	0.106769	0.852085	0.0624458	0.810994	0.0421945	0.920485	0.0384267	2.99968	0.141022	0.819049	0.0463489	hypothetical protein LOC445066 [Danio rerio]
DR_UNI_FL24_E08	CO354749	0.985034	0.0193463	0.787536	0.143244	1.83635	0.171836	0.705422	0.0420803	1.15397	0.0556292	1.01482	0.0855394	2.99838	0.243474	0.795368	0.0169793	small nuclear ribonucleoprotein polypeptide D2; snRNP core protein D2 [Homo sapiens] >ref|XP_133225.1| small nuclear ribonucleoprotein D2 [Mus musculus] >ref|XP_214847.1| similar to Small nuclear ribonucleoprotein Sm D2 (snRNP core protein D2) (Sm-D2) [Ra
DR_UNI_FL11_D01	CO353294	0.890414	0.113249	0.81881	0.0993071	0.708097	0.0686823	1.2719	0.151612	1.06132	0.0494878	1.0516	0.0641422	2.99151	0.100597	1.04526	0.11627	similar to Hypothetical UPF0327 protein [Danio rerio]
DR_UNI_FL07_B06	CO352636	1.00771	0.0781058	0.625083	0.0929739	1.6327	0.0660419	0.739008	0.0143503	1.50389	0.0450011	0.784879	0.0208039	2.98955	0.0886726	0.996883	0.0527115	similar to neurofibromin 2 isoform 1 [Danio rerio]
DR_UNI_FL07_H11	CO352764	0.655604	0.0163832	1.09013	0.0671459	0.661745	0.0912644	0.863923	0.0741937	0.532927	0.0528533	1.12497	0.0651378	2.98697	0.400629	1.71215	0.077451	NADH dehydrogenase (ubiquinone) 1 beta subcomplex [Danio rerio]
DR_UNI_FL34_C02	EV563293	1.02651	0.064864	1.0834	0.0595605	1.3087	0.0995197	1.03207	0.0346809	0.731151	0.0398597	0.766243	0.0372736	2.98195	0.226704	0.718181	0.0622428	similar to niban protein [Danio rerio]
DR_UNI_FL28_B03	CO355520	0.825438	0.0933985	0.843737	0.0340107	1.0853	0.0604717	1.06589	0.0550237	1.36863	0.0521319	0.878634	0.0598232	2.97813	0.186448	0.650204	0.0487455	similar to Thioredoxin-like 2 protein (PKC-interacting cousin of thioredoxin) (PKCq-interacting protein) (PKC-theta-interacting protein), partial [Danio rerio]
DR_UNI_FL60_B05	EV561092	1.20448	0.134345	0.757649	0.0941729	1.64903	0.120287	0.759917	0.0656717	1.19941	0.0996249	0.805087	0.102787	2.97371	0.217315	0.735953	0.059686	similar to RING-box protein 1 (Rbx1) [Danio rerio]
DR_UNI_FL06_E02	CO350714	0.698307	0.0811083	0.883854	0.0299469	1.06498	0.17284	1.46704	0.127953	0.560141	0.0242464	1.24987	0.0809056	2.96883	0.140406	0.92296	0.0446213	ribosomal protein L11 [Danio rerio]
DR_UNI_FL12_H09	CO353593	1.01314	0.0832213	0.842021	0.102484	1.53174	0.183029	0.968127	0.0976682	0.887466	0.0873776	0.649407	0.0978599	2.95458	0.0359449	0.926185	0.0858925	accessory protein BAP31 [Danio rerio]
DR_UNI_FL23_C01	CO354528	1.37205	0.15162	1.23394	0.19834	0.637918	0.0301482	0.897646	0.0800736	0.734935	0.135528	0.952188	0.0820188	2.93928	0.234246	0.781356	0.0466229	similar to Small EDRK-rich factor 2 (4F5rel) isoform 5 [Bos taurus]
DR_UNI_FL45_D05	EV556121	1.29203	0.1061	0.951705	0.0420018	0.867531	0.0404015	1.25917	0.0900199	0.990193	0.0291109	0.756005	0.0355778	2.92722	0.517544	1.00231	0.0408696	similar to Prostate stem cell antigen precursor [Danio rerio]
DR_UNI_FL22_G04	CO354446	1.10496	0.0901796	0.772655	0.0356152	1.47317	0.170864	0.837788	0.0527103	1.01522	0.0194384	0.733643	0.0339061	2.92034	0.202555	1.04215	0.05788	unknown
DR_UNI_FL66_D04	EV605027	0.93707	0.0700955	0.725741	0.0566517	1.60552	0.127561	0.901246	0.0674459	1.36772	0.170667	0.983034	0.0901274	2.9118	0.0943773	0.825735	0.0474311	eukaryotic translation initiation factor 4e 1b [Danio rerio]
DR_UNI_FL38_B10	EV564688	1.23887	0.0813841	1.1588	0.0225959	0.978534	0.0846055	0.864294	0.121203	0.761316	0.0461607	0.768543	0.0495378	2.90523	0.348626	0.829728	0.054915	similar to Tes13-L [Danio rerio]
DR_UNI_FL46_F02	EV556454	1.07144	0.076524	1.26393	0.0708876	1.24936	0.0255714	0.65493	0.0338328	0.867977	0.0695511	0.910085	0.041285	2.89464	0.180926	0.785479	0.0762601	similar to U6 snRNA-associated Sm-like protein LSm8 [Danio rerio]
DR_UNI_FL37_B05	EV564311	1.58362	0.0811834	0.998325	0.0553215	1.32246	0.219018	0.862356	0.0413035	1.10541	0.0637163	0.71457	0.053624	2.89374	0.115493	0.617076	0.0221705	similar to tubulin-specific chaperone d [Danio rerio]
DR_UNI_FL26_H02	CO355237	0.463377	0.0657283	1.37594	0.103242	0.591866	0.0863618	1.3718	0.115959	0.364598	0.0267945	1.33698	0.0989597	2.88374	0.121542	0.689812	0.0401916	similar to Rap1ga1 protein [Danio rerio]
DR_UNI_FL11_H02	CO353375	0.796523	0.0495172	0.889366	0.0440531	1.7194	0.186334	1.57891	0.19165	0.678709	0.0464138	0.94482	0.0340274	2.87785	0.155218	0.857796	0.0784337	ribosomal protein, large, P0 [Danio rerio]
DR_UNI_FL27_D10	CO355352	0.674243	0.0530384	1.6166	0.0880309	0.289023	0.0240733	1.01498	0.0636908	0.916862	0.0282281	1.4517	0.0517239	2.87129	0.0886514	0.981341	0.0213453	similar to glutamate receptor, ionotropic, N-methyl D-asparate-associated protein 1 [Danio rerio]
DR_UNI_FL11_A05	CO353340	0.747401	0.0846207	0.93127	0.108053	0.553657	0.105487	1.45926	0.200694	0.406413	0.0304708	1.03495	0.0707823	2.86616	0.101307	1.10286	0.0369998	hypothetical protein LOC415159 [Danio rerio]
DR_UNI_FL35_G09	EV563844	1.15726	0.0857557	1.188	0.0932243	1.05886	0.0577672	1.06174	0.0714423	0.982754	0.0468984	0.904523	0.0456312	2.85456	0.256873	0.871679	0.0336468	Myc-binding protein-associated protein [Mus musculus]
DR_UNI_FL25_E03	CO354977	1.03925	0.0709532	0.731549	0.0336909	1.31812	0.0737521	0.776275	0.0279711	1.19748	0.05615	0.966874	0.0420649	2.85068	0.136034	0.835511	0.0541963	proteasome (prosome, macropain) subunit, alpha type, 4 [Danio rerio]
DR_UNI_FL22_F05	CO354417	1.29939	0.0744833	1.18567	0.0640802	0.960245	0.106026	0.961967	0.0578626	0.84612	0.113404	0.780369	0.0310745	2.84929	0.252511	0.63656	0.0574541	similar to ATPase, Class I, type 8B, member 1 [Danio rerio]
DR_UNI_FL32_B12	EV854721	0.856234	0.117525	0.822955	0.120566	1.62903	0.149959	0.922341	0.0954929	0.658251	0.10886	1.09405	0.0954044	2.83573	0.271273	0.758354	0.0632112	similar to hypothetical protein FLJ21127 [Gallus gallus]
DR_UNI_FL05_D11	CO350520	1.01016	0.0420951	0.906149	0.079613	0.984368	0.144563	0.840302	0.0867272	0.814205	0.0611284	0.982258	0.0966769	2.82498	0.117504	1.06081	0.0675863	similar to DNA-directed RNA polymerase II 7.6 kDa polypeptide (RPB10) (RPB7.6) (RPABC5) [Danio rerio]
DR_UNI_FL34_D06	EV563328	1.28449	0.128756	0.958227	0.0528161	1.29504	0.144462	0.774438	0.0214705	1.0856	0.108838	0.847835	0.025779	2.82314	0.0944874	0.90413	0.0299257	unknown
DR_UNI_FL43_D01	EV555621	1.32288	0.111236	1.06189	0.0324768	1.37861	0.067482	0.841691	0.0422206	0.9276	0.0417762	0.888177	0.0538147	2.82013	0.167569	0.622697	0.0455586	protein F25965 [Homo sapiens] >gb|AAH09071.1| Protein F25965 [Homo sapiens]
DR_UNI_FL33_B02	EV562928	1.16011	0.0602641	1.21984	0.0575735	0.775837	0.0363971	1.35282	0.123944	0.815194	0.0445834	0.737592	0.0267986	2.81458	0.15117	0.756736	0.0502342	similar to GCN5-related N-acetyltransferase and Transcription factor jumonji, jmjC (67.1 kD) (5L609) [Danio rerio]
DR_UNI_FL11_H08	CO353361	0.7989	0.0352436	0.921632	0.0501179	1.12788	0.046303	1.83945	0.211386	0.690836	0.0356458	0.898005	0.0451633	2.79525	0.0840849	0.992439	0.0375209	ribosomal protein, large, P0 [Danio rerio]
DR_UNI_FL37_A05	EV564283	1.32071	0.0538696	1.34158	0.102318	0.406214	0.0163898	0.696559	0.0648977	1.06996	0.0338162	0.752685	0.0481421	2.79132	0.0399251	0.504136	0.0267167	similar to chromosome 16 open reading frame 50 [Danio rerio]
DR_UNI_FL18_G02	CO351265	0.540327	0.075905	1.01668	0.0566958	1.74787	0.179663	1.28214	0.17472	0.366346	0.029327	1.13589	0.0410202	2.78309	0.179334	0.891363	0.0234007	similar to casein kinase 1, gamma 1 [Danio rerio]
DR_UNI_FL03_E02	CO350145	0.627281	0.0335064	1.18948	0.100237	1.05544	0.0266114	0.942768	0.0173844	0.435718	0.0263564	0.866201	0.0576541	2.78127	0.23879	1.37892	0.0526845	(P15122) Aldose reductase (EC 1.1.1.21) (AR) (Al
DR_UNI_FL18_B08	CO351167	0.777493	0.0685417	1.05702	0.125103	0.49334	0.0862738	1.31579	0.126527	0.393775	0.0452688	1.12019	0.101104	2.76897	0.11987	1.11722	0.0479979	hypothetical protein LOC415159 [Danio rerio]
DR_UNI_FL42_D09	EV555391	0.818699	0.0321788	0.918523	0.0424841	1.64108	0.139018	1.15155	0.0725249	0.817708	0.0317728	0.956288	0.0564208	2.76263	0.245801	1.10463	0.0674561	similar to inosine triphosphatase isoform a [Danio rerio]
DR_UNI_FL68_F06	EV606126	0.99348	0.072627	1.24761	0.10475	1.50832	0.270143	0.744088	0.0920499	0.71273	0.0944251	0.532006	0.0927636	2.76212	0.548186	1.12789	0.160678	similar to Calcium binding protein P22 [Danio rerio]
DR_UNI_FL26_H07	CO355251	1.11823	0.0837759	0.673063	0.111283	1.62376	0.0886977	0.680615	0.0366193	1.0056	0.0424059	0.749293	0.0631162	2.75945	0.0747823	0.84859	0.0574377	unknown
DR_UNI_FL64_H06	EV604434	1.59725	0.0874383	1.15781	0.135664	0.795484	0.0306078	0.861358	0.0518152	1.11837	0.0532044	0.866461	0.101895	2.7585	0.174887	0.783888	0.0595983	similar to TCF3 (E2A) fusion partner (in childhood Leukemia) [Danio rerio]
DR_UNI_FL08_D12	CO352850	1.75805	0.0948134	1.1871	0.113314	0.739682	0.0518	0.834269	0.0384978	1.08973	0.0465846	0.792676	0.0516393	2.73337	0.064991	0.890546	0.0456174	unknown
DR_UNI_FL38_D02	EV564756	1.08638	0.0767285	1.126	0.0478347	1.20115	0.053099	0.947349	0.0190118	0.921537	0.0649249	0.930131	0.0470906	2.73049	0.112443	0.748518	0.0342537	RNA polymerase I polypeptide D [Danio rerio]
DR_UNI_FL27_D08	CO355349	1.15404	0.0845875	0.586713	0.0422207	1.1368	0.105327	0.748604	0.0225459	1.73926	0.0485574	0.803908	0.0409361	2.72975	0.252448	1.06004	0.0273822	ATP synthase, H+ transporting, mitochondrial F0 complex, subunit d [Danio rerio]
DR_UNI_FL63_C08	EV603768	0.972805	0.0243301	0.982257	0.0280568	1.05949	0.0583619	0.715136	0.0245047	0.982525	0.0318061	1.13845	0.0264081	2.71482	0.171833	0.876998	0.027744	similar to Vesicle-associated membrane protein 1 (VAMP-1) (Synaptobrevin 1) [Danio rerio]
DR_UNI_FL21_C08	CO354206	0.99672	0.220504	0.894116	0.193982	1.08576	0.130993	0.877393	0.117088	1.05433	0.0837298	0.813059	0.110809	2.70584	0.286675	0.751732	0.0957419	unknown
DR_UNI_FL25_A03	CO354845	1.25772	0.40838	1.2363	0.435589	1.37804	0.279614	0.928714	0.0804679	0.892509	0.211282	0.609825	0.11664	2.69482	0.114705	0.698747	0.0896573	unknown
DR_UNI_FL40_H10	EV854584	1.51571	0.064637	1.0245	0.0856215	0.960746	0.0723622	0.467309	0.0225207	1.12502	0.0401634	0.622828	0.0366457	2.65962	0.0909458	0.531745	0.0229542	similar to Pellino 1 [Danio rerio]
DR_UNI_FL32_C01	EV854724	0.737938	0.101798	1.61924	0.252847	1.13822	0.0626966	0.729938	0.0496337	0.704504	0.0390257	0.970062	0.0644209	2.65519	0.208226	1.22606	0.132312	unknown
DR_UNI_FL10_E11	CO353188	1.65344	0.0631466	0.594869	0.045995	1.30659	0.242735	0.593067	0.125512	1.52805	0.0503966	0.589653	0.0266988	2.65205	0.0935335	0.751058	0.0801585	RNA polymerase common subunit RPB6 [Gallus gallus]
DR_UNI_FL12_B02	CO353438	0.138342	0.0207653	0.559773	0.191946	1.53724	0.116069	1.45401	0.115241	0.163697	0.0134675	1.02843	0.0439724	2.64056	0.0666266	0.942656	0.105647	epoxide hydrolase 1, microsomal (xenobiotic), partial [Danio rerio]
DR_UNI_FL32_H02	EV562861	1.68045	0.0895098	1.16046	0.0518692	0.598915	0.0236405	0.764382	0.0339182	1.095	0.069278	1.01496	0.0773341	2.63195	0.222382	0.635388	0.0498591	unknown
DR_UNI_FL23_G12	CO354634	0.656354	0.0485029	0.775824	0.0457065	1.41422	0.108167	0.865691	0.0514318	0.736554	0.0870239	1.07673	0.139035	2.62097	0.0796823	1.2174	0.0808257	similar to MGC82638 protein, ...
DR_UNI_FL25_D07	CO354955	0.667669	0.0338281	0.8732	0.0679475	1.71338	0.114908	1.48154	0.122513	0.668903	0.0292044	0.809209	0.0502932	2.62046	0.108027	1.14644	0.0766467	hypothetical protein LOC550336 [Danio rerio]
DR_UNI_FL43_H01	EV555739	0.675354	0.042035	0.581357	0.138461	1.17407	0.101136	1.00512	0.0647817	0.987135	0.0440387	0.743196	0.0764619	2.6196	0.253639	1.19065	0.130075	similar to Dolichol-phosphate mannosyltransferase subunit 3 (Dolichol-phosphate mannose synthase subunit 3) (Dolichyl-phosphate beta-D-mannosyltransferase subunit 3) (Mannose-P-dolichol synthase subunit 3) (MPD synthase subunit 3) (DPM synthase com... [Canis familiaris]
DR_UNI_FL32_B02	EV854692	0.825323	0.0794637	1.10133	0.0690459	1.47674	0.140822	1.36702	0.15686	0.661904	0.0878585	0.811798	0.0728078	2.60895	0.282964	0.650152	0.0792822	unknown
DR_UNI_FL63_G05	EV603940	1.19825	0.114278	1.05556	0.0387882	1.49527	0.0757701	1.0079	0.0838688	0.686794	0.0456179	0.605134	0.0809178	2.60185	0.142604	0.635965	0.0392535	CGI-35 protein [Homo sapiens] >sp|Q9Y324|CNB1_HUMAN Protein C14orf111 (CGI-35) >gb|AAD27744.1| CGI-35 protein [Homo sapiens]
DR_UNI_FL32_H11	EV562891	0.71832	0.0722382	0.631985	0.073709	1.18429	0.0460327	0.805446	0.0298967	1.26724	0.0370058	1.08505	0.0886649	2.60078	0.117996	1.00808	0.0515149	similar to Ran-binding protein 10 [Danio rerio]
DR_UNI_FL61_F04	EV603184	1.36109	0.214015	0.80591	0.0388292	0.847514	0.0365609	1.07323	0.0743245	1.19065	0.0871402	0.827752	0.0315582	2.60022	0.217361	0.995384	0.0448538	ubiquitin fusion degradation 1-like [Danio rerio]
DR_UNI_FL20_H09	CO351636	1.28851	0.0985425	0.885715	0.0105567	1.24322	0.152538	0.517318	0.0135426	1.44716	0.0506801	0.944238	0.036699	2.58958	0.0694117	0.714501	0.0365053	similar to histone protein Hist2h3c1 [Rattus norvegicus]
DR_UNI_FL11_G08	CO353384	0.595551	0.0351744	1.25888	0.112834	0.554815	0.0461353	1.67379	0.192716	0.416512	0.0149544	1.10356	0.0673998	2.57094	0.0640729	1.04255	0.0285254	60S acidic ribosomal protein P1 [Danio rerio]
DR_UNI_FL34_H06	EV563477	1.42837	0.0905095	0.920204	0.0583827	1.03021	0.0436889	0.7504	0.0655123	0.976137	0.0435812	0.815135	0.0588801	2.56979	0.11728	0.825511	0.050539	similar to M-phase phosphoprotein, mpp8 [Danio rerio]
DR_UNI_FL46_B02	EV556330	1.67285	0.241106	0.858593	0.0441652	1.07537	0.0582559	0.772351	0.0478565	1.51597	0.0888755	0.646955	0.051017	2.56812	0.0897867	0.644897	0.0259378	similar to acylphosphatase 1, erythrocyte (common) type [Danio rerio]
DR_UNI_FL02_F09	CO350004	1.43644	0.119187	0.785756	0.0890337	0.854638	0.0538532	0.744957	0.00923197	1.61658	0.0573455	1.1702	0.250981	2.56367	0.118609	0.778085	0.0542744	similar to splicing factor, arginine/serine-rich 7 isoform 7 [Danio rerio]
DR_UNI_FL58_C10	EV560350	1.53864	0.102365	1.21918	0.108395	0.728835	0.146005	0.908101	0.0689441	0.772977	0.103555	0.731444	0.030075	2.55458	0.114005	0.899904	0.0531487	RIKEN cDNA 2310016E02 [Mus musculus] >gb|AAH02177.1| RIKEN cDNA 2310016E02 [Mus musculus] >dbj|BAC24992.1| unnamed protein product [Mus musculus] >dbj|BAC25115.1| unnamed protein product [Mus musculus] >dbj|BAC25288.1| unnamed protein product [Mus musculu
DR_UNI_FL37_A07	EV564286	1.43196	0.0688231	0.853885	0.0281771	1.55779	0.185461	0.719578	0.0422779	1.24421	0.036597	0.854427	0.0227004	2.55193	0.165056	0.718063	0.0266338	Znhit1 protein [Mus musculus]
DR_UNI_FL08_H11	CO352945	0.837762	0.0628365	1.16127	0.108723	0.763715	0.113957	0.994985	0.124447	0.323988	0.0294354	1.1618	0.0533122	2.5418	0.185313	0.956076	0.0658229	similar to Rplp0 protein [Dan...
DR_UNI_FL29_C12	CO355808	1.33981	0.0698957	1.37671	0.114512	0.878378	0.0556222	0.883281	0.0324912	0.841082	0.0468538	0.860103	0.0780342	2.54066	0.0721063	0.940842	0.0457224	unknown
DR_UNI_FL18_B07	CO351163	0.822004	0.081923	1.10699	0.0708048	0.535144	0.0716478	1.40627	0.159145	0.512029	0.027629	0.986222	0.0513567	2.53842	0.0764119	1.07189	0.0222846	similar to KIAA0460 protein, partial [Danio rerio]
DR_UNI_FL08_B05	CO352785	0.925986	0.0424767	0.986731	0.0953138	0.836589	0.0753728	0.665481	0.0773186	1.17568	0.137255	1.29134	0.180351	2.53336	0.275621	1.08121	0.115208	vascular endothelial growth factor c [Danio rerio]
DR_UNI_FL43_F01	EV555687	1.34028	0.0640957	1.24211	0.0916038	1.05556	0.0939389	0.864821	0.0967595	0.90585	0.0436203	0.710553	0.0678249	2.52939	0.192406	0.669384	0.0176324	unknown
DR_UNI_FL12_D02	CO353480	1.37859	0.143968	1.0825	0.0732031	0.378311	0.0279396	0.825418	0.125214	0.882901	0.0788759	1.00081	0.0927264	2.52663	0.187639	0.825113	0.0789334	unknown
DR_UNI_FL27_F09	CO355412	1.30003	0.0470876	0.795454	0.0223539	0.758598	0.0235312	0.914927	0.0353935	1.68321	0.0994002	1.00786	0.0382899	2.52633	0.0828003	0.92963	0.0260452	mitochondrial ribosomal protein L38 [Danio rerio]
DR_UNI_FL60_E03	EV561251	0.859496	0.102273	0.715183	0.0432979	1.33834	0.0771081	0.937335	0.0705865	1.02855	0.0580649	0.932362	0.0863077	2.51885	0.218679	0.944325	0.0690653	hypothetical protein LOC445183 [Danio rerio]
DR_UNI_FL06_A05	CO350608	0.628626	0.036026	0.942864	0.0313055	0.955207	0.0839047	1.66195	0.329782	0.59606	0.0198921	1.03871	0.0486945	2.51467	0.128577	1.06304	0.0180558	ribosomal protein L10a [Danio rerio]
DR_UNI_FL33_B08	EV562960	1.01096	0.0811401	0.963104	0.0567295	1.32727	0.143424	1.0563	0.130854	0.769721	0.0494976	0.881412	0.0626107	2.51205	0.0810816	1.02769	0.0523706	similar to serine/threonine kinase 36 (fused homolog, Drosophila), partial [Danio rerio]
DR_UNI_FL46_C09	EV556384	1.12783	0.0395395	1.09904	0.144774	1.62497	0.0807124	0.835579	0.037834	1.04381	0.0570704	0.738205	0.0147409	2.50942	0.153268	0.661289	0.0600741	unknown
DR_UNI_FL09_H06	CO353091	0.607804	0.0593958	1.46156	0.0725242	0.878604	0.07325	0.77442	0.0558364	0.868059	0.0535214	1.06496	0.0863211	2.50868	0.16684	1.48096	0.0606557	chloride intracellular channel 4 [Danio rerio]
DR_UNI_FL35_A12	EV563560	1.17624	0.0680826	0.982449	0.0514529	1.49301	0.0940899	0.964532	0.0726521	0.935929	0.0254255	0.847983	0.049035	2.50518	0.106512	0.855829	0.0160151	LOC548392 protein [Xenopus tropicalis]
DR_UNI_FL26_F07	CO355192	1.26602	0.0986799	1.19229	0.10655	0.80858	0.0728379	1.17726	0.0833429	0.725618	0.059294	0.868813	0.0429493	2.50375	0.308123	0.817289	0.068581	unknown
DR_UNI_FL24_E09	CO354751	0.360473	0.0302174	1.61816	0.0656919	0.35438	0.0439304	0.852496	0.0564807	0.567207	0.0162866	1.28427	0.148271	2.48662	0.190345	1.29179	0.101997	cystathionase (cystathionine gamma-lyase), like [Danio rerio]
DR_UNI_FL10_D02	CO353156	1.24445	0.109801	0.810325	0.0475823	0.681897	0.0688532	1.22644	0.0519044	1.11515	0.0574803	0.888557	0.042873	2.47699	0.179291	0.958115	0.0582414	hypothetical protein LOC393478 [Danio rerio]
DR_UNI_FL07_F05	CO352709	1.0431	0.0421932	1.13133	0.107619	0.808947	0.0339059	0.506312	0.0243267	1.30948	0.0450136	0.959931	0.0631972	2.46063	0.144414	0.6384	0.039861	similar to insulin-degrading enzyme isoform 1 [Danio rerio]
DR_UNI_FL10_E04	CO353180	0.979788	0.0291464	1.18798	0.11922	1.26214	0.126491	1.01423	0.111535	0.814584	0.0419011	0.562205	0.0965476	2.46053	0.663421	0.693224	0.0720733	unknown
DR_UNI_FL09_E02	CO353022	0.571107	0.0866855	0.797362	0.0913061	1.59951	0.139293	1.62797	0.113179	0.827589	0.0319273	1.05878	0.114142	2.45138	0.0792484	0.877474	0.0922291	splicing factor 3a, subunit 2 [Danio rerio]
DR_UNI_FL06_H04	CO350798	1.46721	0.114644	0.816162	0.0493358	0.99625	0.117483	0.770944	0.0563837	1.41019	0.0614624	0.954928	0.0496373	2.44832	0.117544	0.887178	0.0624512	similar to novel ubiquitin-like protein isoform 2 [Danio rerio]
DR_UNI_FL09_E07	CO353035	1.15795	0.0769017	0.755265	0.0137557	1.60638	0.140361	0.883246	0.0295932	1.28481	0.0609378	0.912446	0.0502583	2.44616	0.115831	0.823815	0.0226555	zinc finger, matrin type 2 [Danio rerio]
DR_UNI_FL12_G12	CO353580	1.45566	0.0871703	0.716939	0.0549045	1.04055	0.0255667	0.742676	0.017108	1.28752	0.0781596	0.664741	0.0498076	2.44005	0.127329	0.798243	0.0767712	similar to Protein HSPC020 isoform 3 [Canis familiaris]
DR_UNI_FL01_F07	CO349831	0.708402	0.0520324	0.744406	0.0102732	0.707609	0.0260797	1.60444	0.0353871	0.984938	0.0249078	1.04114	0.0802396	2.43368	0.111457	1.26224	0.0367669	hypothetical protein LOC436977 [Danio rerio]
DR_UNI_FL37_C12	EV564405	1.26559	0.0422079	1.04713	0.0616865	0.95974	0.0492597	0.975945	0.10601	0.822075	0.0490898	0.755134	0.028733	2.41671	0.0775481	0.962058	0.0467323	similar to Proto-oncogene serine/threonine-protein kinase Pim-1 [Danio rerio]
DR_UNI_FL63_G02	EV603933	1.24999	0.0872358	0.682745	0.0489125	1.22827	0.0509396	0.922217	0.0258179	1.45006	0.126268	0.584711	0.0300384	2.41069	0.038726	0.682321	0.0492808	similar to Ras-related protein Ral-B [Danio rerio]
DR_UNI_FL10_F11	CO353206	1.32812	0.110254	1.00224	0.0589419	1.03189	0.0773311	0.742119	0.0409284	0.708879	0.106887	0.719132	0.0387352	2.40475	0.255383	1.16406	0.0912666	unknown
DR_UNI_FL38_E11	EV564850	1.0437	0.0740344	0.858364	0.0866588	1.23704	0.0776615	0.927598	0.0630942	0.898544	0.0697376	0.949473	0.0648954	2.40318	0.152884	0.822003	0.0555649	unknown
DR_UNI_FL25_D03	CO354947	1.09276	0.0414525	0.91651	0.0305956	1.41229	0.111936	0.924633	0.0399698	1.03923	0.00720247	0.839078	0.0401388	2.40028	0.140287	0.586215	0.0354714	t-complex polypeptide 1 [Danio rerio]
DR_UNI_FL37_B03	EV564306	1.22303	0.0649891	0.928448	0.0603828	1.37122	0.0740129	0.651455	0.0895075	1.0612	0.0568135	0.499195	0.0282562	2.39067	0.31895	0.424964	0.0452091	hypothetical protein XP_696985 [Danio rerio]
DR_UNI_FL31_H04	CO356405	1.39575	0.151954	0.866078	0.0906996	0.954492	0.10852	0.945217	0.0738813	1.46329	0.147693	0.683365	0.0420699	2.38708	0.117015	0.844208	0.0362302	unknown
DR_UNI_FL12_B07	CO353448	1.31628	0.185343	0.773428	0.0914725	1.58282	0.239479	0.922488	0.176679	1.00932	0.173194	0.842297	0.0327993	2.38132	0.184727	0.899226	0.163765	unknown
DR_UNI_FL37_A02	EV564275	1.17111	0.0528786	1.1491	0.0511281	0.95087	0.110757	1.01673	0.0801364	0.725721	0.0854757	0.769611	0.02261	2.37854	0.131521	0.586503	0.0579349	unknown
DR_UNI_FL29_D04	CO355819	1.08716	0.118065	1.38665	0.137922	0.324196	0.0479278	1.28883	0.0931292	0.535172	0.0191643	0.959056	0.0233707	2.37759	0.112939	0.861964	0.0386714	60S acidic ribosomal protein P1 [Danio rerio]
DR_UNI_FL07_C10	CO352669	0.642924	0.0236538	0.664049	0.0351226	1.28147	0.139863	1.46702	0.338878	0.587348	0.0262267	1.28298	0.0945689	2.37463	0.161994	0.995143	0.061691	similar to ribosomal protein L7-like 1 isoform 2 [Danio rerio]
DR_UNI_FL32_F12	EV562830	1.00257	0.0709448	0.742867	0.0345081	1.43306	0.0869296	1.06762	0.0434605	0.981897	0.0557978	0.777588	0.043681	2.36983	0.122617	1.01384	0.0627461	similar to type V secretory pathway protein (31.7 kD) (5G75), partial [Danio rerio]
DR_UNI_FL13_H06	CO353757	1.30554	0.237482	1.28521	0.145604	0.793926	0.0439979	0.602368	0.0734381	1.05994	0.0477045	1.14672	0.0425893	2.36756	0.136811	0.827782	0.0274966	unknown
DR_UNI_FL23_B02	CO354505	1.17531	0.103815	0.966362	0.0393447	1.45333	0.132489	0.740476	0.0378862	1.07073	0.0532455	0.889638	0.0583395	2.36477	0.118902	0.515352	0.0386368	similar to U5 snRNP-specific protein, 200 kDa isoform 2 [Danio rerio]
DR_UNI_FL41_A09	EV854612	1.20753	0.0664241	1.06989	0.0772806	1.16452	0.106475	1.05264	0.092697	0.84606	0.0336826	0.754475	0.0789296	2.36462	0.165102	0.736323	0.0290202	similar to LReO_3 [Danio rerio]
DR_UNI_FL24_H08	CO354835	1.29014	0.0531181	1.04156	0.061103	0.928136	0.0402348	1.00713	0.0572322	0.732603	0.112366	0.748319	0.0471626	2.3626	0.162324	0.775325	0.0773726	similar to CG31652-PA [Danio rerio]
DR_UNI_FL46_F07	EV556472	1.01378	0.131952	1.09597	0.0735209	0.864061	0.0362132	0.745701	0.0445482	1.14958	0.04694	0.927963	0.0370645	2.35082	0.214881	0.91099	0.0469374	similar to UBX domain containing 4 [Danio rerio]
DR_UNI_FL28_C11	CO355573	0.752324	0.0468705	1.43265	0.0466855	1.07376	0.0666758	0.700032	0.0415433	0.835162	0.0998687	1.11899	0.243575	2.34445	0.0925255	0.91993	0.0904409	hypothetical protein LOC447840 [Danio rerio]
DR_UNI_FL03_D12	CO350141	1.34508	0.0586316	0.90528	0.156239	1.13604	0.135894	0.61939	0.0660184	0.840728	0.0525407	0.969685	0.109021	2.33263	0.150467	0.989072	0.018095	zgc:56682 [Danio rerio]
DR_UNI_FL12_A04	CO353420	1.46838	0.189131	0.942941	0.0790374	0.0764178	0.00683986	0.735569	0.048361	1.33732	0.232545	1.08364	0.0920307	2.32114	0.0646632	0.696113	0.0852524	unknown
DR_UNI_FL32_A05	CO356461	1.4555	0.0602224	0.932452	0.0669591	1.27535	0.166755	0.830225	0.0535678	1.06076	0.1495	0.767838	0.0737063	2.30172	0.215797	0.60625	0.0513494	similar to 52 kDa repressor of the inhibitor of the protein kinase (p58IPK-interacting protein) (58 kDa interferon-induced protein kinase-interacting protein) (P52rIPK) (Death associated protein 4) (THAP domain protein 0) [Danio rerio]
DR_UNI_FL08_H10	CO352943	0.088728	0.0115699	1.01469	0.137229	0.0181011	0.00199373	1.00734	0.0649626	0.0986458	0.00710888	1.46115	0.103606	2.29677	0.253432	1.45837	0.132272	similar to embigin homolog [Danio rerio]
DR_UNI_FL62_E05	EV606516	0.981093	0.0506626	0.817475	0.0486773	0.941983	0.0680513	1.06656	0.093022	1.07244	0.0508753	0.940167	0.0230739	2.28951	0.109692	0.93268	0.0403669	SI:zC191D15.2 (novel protein similar to human and mouse nitrogen fixation cluster-like (NIFU)) [Danio rerio]
DR_UNI_FL41_A08	EV854610	1.11475	0.10151	1.12267	0.0717406	0.963036	0.0786195	1.05289	0.080923	0.873863	0.0508897	0.900298	0.0619769	2.28825	0.303221	0.822249	0.0238024	similar to Cell division cycle 42 homolog [Danio rerio]
DR_UNI_FL11_F10	CO353399	1.2272	0.0261597	0.917639	0.0665006	0.510107	0.0668643	0.735208	0.0241626	1.25229	0.077199	0.828526	0.0641107	2.27808	0.162602	1.01358	0.0360934	similar to ATP synthase, H+ transporting, mitochondrial F1F0 complex, subunit e [Danio rerio]
DR_UNI_FL18_H10	CO351306	0.928665	0.0460864	1.12066	0.0981358	1.50358	0.108103	0.958839	0.0167046	0.805303	0.0458013	0.946046	0.0833918	2.27443	0.286333	1.01713	0.0283024	similar to RIKEN cDNA 1810056O20 [Homo sapiens]
DR_UNI_FL34_D04	EV563321	0.789764	0.133544	1.12734	0.0809027	1.06339	0.0876424	1.18446	0.224038	0.610364	0.088631	1.06222	0.0523004	2.27154	0.244857	0.667028	0.0799718	similar to complement C3-S [Danio rerio]
DR_UNI_FL25_E07	CO354982	0.518836	0.0208649	0.800575	0.101659	0.963508	0.0911186	1.44773	0.116441	0.504334	0.0305685	0.98797	0.0382448	2.26807	0.206575	1.16674	0.0538933	similar to Neural Wiskott-Aldrich syndrome protein (N-WASP) [Danio rerio]
DR_UNI_FL58_B07	EV560287	1.2466	0.0527123	1.17789	0.0745476	1.27982	0.0662702	0.795353	0.0480981	0.773717	0.0113913	0.612371	0.0405589	2.25856	0.232465	0.567589	0.0208359	similar to putative protein, with at least 3 transmembrane domains, of bilaterial origin (2H866) [Danio rerio]
DR_UNI_FL57_H06	EV560191	1.43264	0.183505	0.934509	0.187703	0.984401	0.10427	0.769965	0.0922823	0.993561	0.206746	0.654165	0.124013	2.25203	0.214707	0.737368	0.0375397	similar to Retrovirus-related Pol polyprotein from transposon 412, partial [Danio rerio]
DR_UNI_FL34_B11	EV563280	1.02755	0.0245942	1.49581	0.0609649	0.433408	0.0514499	1.13125	0.0328282	0.630286	0.0208748	0.775194	0.0441886	2.24592	0.136682	0.939344	0.038211	similar to IGFBP-2-Binding Protein, IIp45 [Danio rerio]
DR_UNI_FL34_C05	EV563300	1.27604	0.0878123	1.4848	0.0390349	0.760308	0.0744643	1.09888	0.069827	0.929763	0.0558843	0.780866	0.0616838	2.24185	0.25029	0.789705	0.0342197	similar to histone deacetylas...
DR_UNI_FL61_H11	EV603282	0.74088	0.114164	0.784195	0.131791	0.844472	0.0648831	0.815133	0.0404395	0.952191	0.0493711	1.22627	0.092526	2.241	0.143212	1.25733	0.0968068	hypothetical protein LOC445030 [Danio rerio]
DR_UNI_FL31_G02	CO356352	1.40941	0.126144	0.859134	0.0477805	1.32798	0.0625431	0.780975	0.108809	1.33159	0.194887	0.614516	0.037476	2.23317	0.210056	0.582496	0.0809716	similar to Gtpbp1l protein [Danio rerio]
DR_UNI_FL08_F08	CO352891	1.30542	0.0938143	0.760398	0.0407127	0.922558	0.074482	0.808015	0.0471581	1.19795	0.0418586	1.03874	0.0428434	2.23025	0.140346	0.724889	0.0390952	polymerase (RNA) II (DNA directed) polypeptide D [Danio rerio]
DR_UNI_FL11_C12	CO353296	0.790621	0.014341	1.01143	0.0721786	0.908889	0.0207547	1.241	0.141128	0.568534	0.0468492	1.147	0.107725	2.2285	0.182072	1.27588	0.0370685	similar to nucleoporin 160kDa [Danio rerio]
DR_UNI_FL48_G07	EV557137	1.06094	0.0745896	1.08146	0.0226317	1.4405	0.0989663	0.953579	0.098478	0.689469	0.0211786	0.598523	0.0287682	2.22197	0.192198	0.619541	0.0274201	similar to N-myristoyltransferase 1 [Danio rerio]
DR_UNI_FL05_B02	CO350464	0.700903	0.0785623	1.03102	0.0591676	0.58237	0.0563922	1.37104	0.114084	0.448789	0.0282933	1.22291	0.126215	2.22089	0.177449	0.938881	0.0555758	ribosomal protein S14 [Danio rerio]
DR_UNI_FL01_A06	CO349717	0.802558	0.0626384	0.966673	0.0777142	1.17916	0.16493	1.21099	0.178908	0.639976	0.0733724	0.876677	0.0815224	2.19765	0.248166	1.21927	0.14615	similar to RIKEN cDNA A730055C05 gene [Rattus norvegicus]
DR_UNI_FL31_B01	CO355369	1.37208	0.141089	1.01692	0.0805718	0.862148	0.056207	0.916615	0.0544652	1.00235	0.0612503	0.865694	0.0785045	2.19057	0.112931	0.735374	0.0327667	unknown
DR_UNI_FL28_H06	CO355714	1.43211	0.100462	1.13033	0.115374	0.800401	0.0607403	1.11647	0.0816307	0.939041	0.0888542	0.876405	0.0743963	2.18841	0.238007	0.834589	0.04611	unknown
DR_UNI_FL13_H08	CO353763	0.754419	0.0313658	0.965749	0.0408995	1.05162	0.123791	1.33761	0.159711	0.574565	0.0161714	1.10402	0.0631183	2.18711	0.133343	1.13878	0.0753268	lymphocyte cytosolic plastin 1 [Danio rerio]
DR_UNI_FL33_F09	EV563130	1.32263	0.0662531	1.02687	0.0479806	0.276989	0.0328058	0.781153	0.0485678	1.2337	0.0598372	0.80655	0.0523382	2.18143	0.111842	0.896232	0.0536785	unknown
DR_UNI_FL21_F04	CO354261	0.918088	0.0891147	0.780311	0.0636156	0.70969	0.0772578	0.984727	0.0404254	1.03044	0.129972	0.956077	0.0767458	2.17791	0.100794	1.27396	0.0447929	hypothetical protein LOC445112 [Danio rerio]
DR_UNI_FL09_A04	CO352951	1.02551	0.179735	0.616588	0.0747143	0.447871	0.0633392	1.33128	0.0214674	0.973773	0.083197	0.804734	0.0529023	2.16546	0.0732718	1.1436	0.0842113	similar to potassium channel, subfamily V, member 2 [Danio rerio]
DR_UNI_FL08_E10	CO352874	1.33631	0.0640457	0.897169	0.104858	0.664391	0.0630777	0.752878	0.0587154	1.1929	0.13474	0.934462	0.0970379	2.16055	0.299265	1.02201	0.0912704	unknown
DR_UNI_FL06_C11	CO350674	0.636772	0.0264883	0.78397	0.0166159	1.14065	0.0998004	1.22215	0.146477	0.573551	0.0131105	1.15198	0.0898864	2.15348	0.055521	1.01673	0.0619964	40S ribosomal protein S9 [Danio rerio]
DR_UNI_FL17_E03	CO351048	0.680719	0.0401174	0.717662	0.0214138	1.17802	0.158792	1.38732	0.130776	0.579919	0.034098	1.23197	0.0626881	2.14208	0.147956	0.96114	0.0410678	40S ribosomal protein S4 [Ictalurus punctatus]
DR_UNI_FL55_D06	EV559220	1.11675	0.120958	1.08754	0.0628763	1.32816	0.123267	0.967687	0.0772706	0.761803	0.0524157	0.790487	0.0529883	2.14028	0.101117	0.807696	0.0458347	Williams-Beuren syndrome chromosome region 27 [Homo sapiens]
DR_UNI_FL11_A06	CO353339	0.966975	0.106849	0.980829	0.058543	0.831727	0.0956875	1.31546	0.137869	0.659122	0.0208252	0.973389	0.0494283	2.14021	0.0550669	0.963098	0.0417069	ribosomal protein L24 [Danio rerio]
DR_UNI_FL10_A04	CO353104	1.12069	0.0261333	0.763736	0.195614	0.917013	0.0818563	0.835211	0.0735962	0.92569	0.220329	0.68586	0.0770749	2.13831	0.18229	0.700581	0.0259044	unknown
DR_UNI_FL27_H05	CO355469	0.689722	0.0643354	0.943313	0.0355943	1.27332	0.133383	1.23462	0.0992738	0.780967	0.0413607	0.912155	0.0625964	2.13002	0.208167	0.911803	0.0709163	similar to keratinocytes associated protein 2 [Danio rerio]
DR_UNI_FL11_F04	CO353412	1.40404	0.0713649	1.02826	0.0313493	1.10381	0.0617931	0.705116	0.0548407	0.949571	0.0384505	0.847214	0.0831633	2.12622	0.0945207	0.636055	0.06288	coiled-coil-helix-coiled-coil-helix domain containing 6 [Homo sapiens] >gb|AAH06123.1| Coiled-coil-helix-coiled-coil-helix domain containing 6 [Homo sapiens]
DR_UNI_FL43_E05	EV555669	1.29742	0.0732089	1.09163	0.0454542	0.93426	0.0436227	1.1199	0.0976228	1.01252	0.0190798	0.771136	0.0251028	2.1099	0.116505	0.760387	0.0478564	hypothetical protein XP_680820 [Danio rerio]
DR_UNI_FL13_F04	CO353719	1.0946	0.0888317	1.01203	0.106896	1.23639	0.0965296	0.794166	0.147612	0.812505	0.0604062	0.869863	0.0473066	2.10671	0.0981623	1.10656	0.0889546	unnamed protein product [Homo sapiens]
DR_UNI_FL07_B09	CO352641	0.802656	0.0402283	1.0051	0.0423885	0.817395	0.0521889	1.29426	0.11346	0.667724	0.0356275	1.12473	0.0578555	2.09827	0.106202	0.969421	0.0680413	ribosomal protein L8 [Danio rerio]
DR_UNI_FL23_A02	CO354480	0.681826	0.127195	0.615882	0.0615646	1.13661	0.104686	0.900091	0.043704	0.993285	0.0472551	0.984184	0.0872434	2.09042	0.121759	1.1094	0.101956	similar to Psma2 protein [Danio rerio]
DR_UNI_FL43_C09	EV555613	1.25013	0.0793827	0.766624	0.0528371	1.10626	0.123672	0.901372	0.0412311	1.04125	0.0642205	0.87797	0.0762876	2.08124	0.186532	0.928445	0.0206118	similar to heat shock factor binding protein 1 [Danio rerio]
DR_UNI_FL44_H02	EV555991	1.20847	0.0540603	1.27945	0.0700766	1.00758	0.0537343	1.00502	0.122338	0.799309	0.0388497	0.705737	0.0564149	2.07141	0.069848	0.562254	0.0445675	similar to paxillin [Danio rerio]
DR_UNI_FL33_E03	EV563059	1.36931	0.0442419	1.1086	0.0384387	1.0163	0.0281053	0.811405	0.0245038	1.00936	0.0283857	0.663135	0.0558588	2.06191	0.0571165	0.598149	0.0308667	similar to RIKEN cDNA 2310036O22 isoform 3 [Danio rerio]
DR_UNI_FL16_B10	CO350846	1.14503	0.0455214	0.73675	0.0648633	0.423896	0.0327577	0.733514	0.0897253	1.25658	0.0675336	0.870524	0.057812	2.05439	0.197179	1.03467	0.105194	ARD1 homolog a, N-acetyltransferase [Danio rerio]
DR_UNI_FL24_A04	CO354664	1.24087	0.0561351	0.641283	0.0696584	0.283332	0.0104889	0.926709	0.124817	1.09108	0.0510557	1.10416	0.405565	2.05415	0.112323	1.27208	0.281775	hypothetical protein XP_690391 [Danio rerio]
DR_UNI_FL20_G11	CO351618	1.29161	0.135596	0.75352	0.0444501	1.15813	0.191697	0.81861	0.0738649	1.02908	0.0809948	0.88291	0.0355537	2.05076	0.0636415	1.07224	0.0816711	split hand/foot deleted gene 1 [Danio rerio]
DR_UNI_FL30_D09	CO356072	0.882018	0.0804359	0.757737	0.0714482	0.76403	0.0399091	1.1461	0.0580948	1.01747	0.0797421	0.888078	0.114133	2.04989	0.0651809	1.10851	0.0591375	acid alpha glucosidase [Coturnix japonica] >dbj|BAC15596.1| acid alpha-glucosidase [Coturnix japonica]
DR_UNI_FL45_H07	EV556277	1.03606	0.0734409	1.0132	0.047793	1.30578	0.106602	1.15147	0.0871165	0.937157	0.0577156	0.798813	0.0337508	2.02686	0.137192	0.714716	0.0682151	similar to 5-nucleotidase, cytosolic IA [Danio rerio]
DR_UNI_FL28_F08	CO355662	1.21218	0.0414283	0.865973	0.0559103	0.774483	0.0688541	1.29756	0.0800473	0.889851	0.0567075	0.900289	0.054321	2.01898	0.0566609	0.953499	0.0234441	similar to small optic lobes [Danio rerio]
DR_UNI_FL64_C09	EV604162	0.905467	0.0864487	0.864646	0.0425389	1.10376	0.0394707	1.16021	0.0625551	0.738822	0.0572044	0.86835	0.0799574	2.01557	0.134908	1.17844	0.0773593	similar to histone 1, H2bg [Danio rerio]
DR_UNI_FL11_G11	CO353378	1.00658	0.127717	1.05153	0.116348	1.28639	0.24171	0.778962	0.0566801	0.863116	0.110052	1.29952	0.214793	2.00868	0.212854	0.785629	0.0978229	unknown
DR_UNI_FL34_F04	EV563391	0.905239	0.0365858	1.16334	0.0665482	1.24397	0.0569598	0.941627	0.0341013	0.761287	0.0427308	0.887793	0.0960314	2.00468	0.0870571	0.862865	0.0719221	ubiquitin-like 7 [Danio rerio]
DR_UNI_FL31_A10	CO355205	0.733795	0.0543114	1.27134	0.0639279	0.573679	0.0298316	1.3234	0.0619669	0.46455	0.031006	0.853535	0.0613651	1.99984	0.10339	1.08149	0.0314985	putative ISG12-2 protein [Danio rerio]
DR_UNI_FL64_E05	EV604259	1.17876	0.123446	0.823565	0.0572987	1.26445	0.100282	0.95016	0.0456638	1.05342	0.0365116	0.647845	0.0158382	1.99268	0.166554	0.678338	0.0215648	unknown
DR_UNI_FL65_D08	EV604647	1.2966	0.129874	1.15186	0.024425	0.827293	0.0343714	1.29073	0.124786	0.925347	0.0266152	0.87334	0.0441066	1.98108	0.17813	0.757108	0.0395081	similar to katanin p60 subunit A 1 isoform 4 [Danio rerio]
DR_UNI_FL14_C02	CO353818	0.979884	0.10366	0.950976	0.0556591	0.36393	0.0319554	1.18796	0.0586272	0.761543	0.0691534	0.91777	0.0669318	1.92213	0.174216	0.88396	0.0776374	succinate dehydrogenase complex, subunit A, flavoprotein (Fp) [Danio rerio]
DR_UNI_FL36_E05	EV564085	1.08225	0.0885913	1.03356	0.0516343	0.817711	0.0450222	1.26659	0.0540082	0.825892	0.0382037	0.915871	0.0461356	1.91262	0.097134	0.783228	0.110775	unknown
DR_UNI_FL20_E02	CO351554	0.952202	0.106813	0.644581	0.0383251	1.09973	0.116075	1.05345	0.0476432	1.01383	0.0788818	0.878499	0.0320637	1.90527	0.0426602	1.02803	0.0775051	hypothetical protein LOC541340 [Danio rerio]
DR_UNI_FL19_E09	CO351396	0.953968	0.0387159	1.00066	0.0293812	1.07677	0.108086	0.893679	0.0501352	0.900455	0.0158532	1.00548	0.0414587	1.90508	0.103423	1.01299	0.0438032	hypothetical protein XP_679884 [Danio rerio]
DR_UNI_FL25_H09	CO355048	0.992245	0.0434315	0.788	0.0323102	1.0869	0.066087	0.81333	0.0444814	0.998546	0.0348317	0.85328	0.0736069	1.87679	0.109564	0.978667	0.0740417	hypothetical protein LOC393694 [Danio rerio]
DR_UNI_FL12_D08	CO353497	1.20975	0.0725325	1.00821	0.0612998	0.840624	0.138771	0.910654	0.116449	0.845097	0.0820417	0.845965	0.0296408	1.86973	0.0818611	1.10443	0.0974807	unknown
DR_UNI_FL34_E02	EV563362	0.920994	0.076923	0.941814	0.0402646	0.853833	0.055955	0.931619	0.0205993	0.990428	0.079307	1.03301	0.0379312	1.85226	0.103822	1.04009	0.0783994	proteasome (prosome, macropain) subunit,...
DR_UNI_FL40_A09	CO351716	1.1047	0.160514	1.11498	0.0722146	0.517832	0.0540822	0.990454	0.0631568	0.771795	0.103135	0.993423	0.0591668	1.84271	0.224175	0.988685	0.0561186	similar to histone 1, H2bg [Danio rerio]
DR_UNI_FL63_F10	EV603909	1.03488	0.0674244	0.944303	0.0258797	1.08847	0.0537013	0.769991	0.0531587	1.06334	0.0274815	0.800991	0.0723494	1.83635	0.0440862	1.09897	0.0988892	non-metastatic cells 4, protein expressed in [Danio rerio]
DR_UNI_FL57_B08	EV559899	1.20943	0.0892911	1.08385	0.085807	0.912582	0.0980034	0.964897	0.0312561	0.993967	0.0610458	0.790853	0.0655451	1.83275	0.260933	0.740348	0.0487074	unknown
DR_UNI_FL63_H03	EV854385	1.06967	0.0472166	0.944191	0.0253946	1.10797	0.053582	1.15891	0.0435396	0.902808	0.0362014	0.719698	0.019753	1.80464	0.0800218	0.59429	0.0399717	similar to COMM domain containing 4 [Danio rerio]
DR_UNI_FL56_E04	EV559648	1.18348	0.118451	1.03353	0.0302395	1.17186	0.0764004	1.09233	0.100456	0.735024	0.0319277	0.624012	0.0351914	1.80098	0.0575624	0.647294	0.0323242	similar to 1700030A21Rik protein [Danio rerio]
DR_UNI_FL40_C11	EV854448	1.13523	0.269199	0.941159	0.0782541	1.19111	0.136448	0.88211	0.0784228	1.1041	0.138813	0.914256	0.0752907	1.78999	0.156055	0.964657	0.0736291	similar to Dehydrogenase/reductase SDR family member 7 precursor (Retinal short-chain dehydrogenase/reductase 4) (retSDR4) [Danio rerio]
DR_UNI_FL48_F02	EV557094	1.14911	0.0929651	1.18759	0.134278	0.836017	0.107873	0.739502	0.0370989	0.757982	0.0801446	1.13316	0.0578964	1.78878	0.11371	0.860765	0.0969747	hypothetical protein LOC550132 [Danio rerio]
DR_UNI_FL14_D02	CO353856	0.85368	0.0739149	1.1382	0.0831613	0.810185	0.0749467	1.15709	0.0509997	0.92284	0.0301683	1.11562	0.0347889	1.76618	0.0792495	0.857255	0.0567354	similar to Mast cell protease 4 precursor (MMCP-4) (Serosal mast cell protease) (MSMCP) (Myonase) [Danio rerio]
DR_UNI_FL05_B01	CO350463	0.858013	0.103277	0.860181	0.0611649	0.864941	0.0412761	0.95753	0.0818699	0.936781	0.125457	1.11133	0.0517983	1.76436	0.0837917	1.11627	0.136453	similar to proteasome subunit beta 7 isoform 1 [Danio rerio]
DR_UNI_FL02_B01	CO349901	0.823739	0.0550074	0.923982	0.0360754	1.12019	0.0591478	0.921159	0.0816938	1.01293	0.061358	1.11395	0.0856964	1.75501	0.0824117	0.830331	0.0844009	LOC553536 protein [Danio rerio]
DR_UNI_FL33_A10	EV562915	1.06968	0.0515217	1.14181	0.100973	0.389481	0.0302571	1.10238	0.0636294	0.891428	0.0739952	0.717051	0.0504819	1.71459	0.0929469	1.04333	0.0242392	similar to Homeobox prospero-like protein PROX1 (PROX 1), partial [Danio rerio]
DR_UNI_FL31_A11	CO355304	1.0779	0.0728917	1.0907	0.0812999	1.12755	0.0939594	1.0154	0.0402166	0.866171	0.0653904	0.839901	0.0432575	1.6941	0.0575111	0.927344	0.0331856	hypothetical protein LOC404608 [Danio rerio]
