# Supplementary material for: Transcriptomic Analyses Reveal Novel Genes with Sexually Dimorphic Expression in the Zebrafish Gonad and Brain
Source: PLoS One. 2008 Mar 12;3(3):e1791. doi: 10.1371/journal.pone.0001791 (PMC2262149; doi:10.1371/journal.pone.0001791)
Supplement: Table S6 — List of 656 genes with at least 1.5-fold higher expression in both the adult ovary and testis compared to the common reference. Normalized intensities (‘Norm’) and corresponding standard errors (‘StdErr Norm’) are shown. (FB, FO, FK, FRB: brain, ovary, kidney, ‘rest-of-body’ from female zebrafish; MB, MT, MK, MRB: brain, testis, kidney, ‘rest-of-body’ from male zebrafish.) (0.32 MB XLS) [file pone.0001791.s012.xls]

## Sheet: Sheet1
Table S6. List of 656 genes with at least 1.5-fold higher expression in both the adult ovary and testis compared to the common reference.
Normalized intensities ('Norm') and corresponding standard errors ('StdErr Norm') are shown.
(FB, FO, FK, FRB: brain, ovary, kidney, ‘rest-of-body’ from female zebrafish; MB, MT, MK, MRB: brain, testis, kidney, ‘rest-of-body’ from male zebrafish.)
Clone ID	Genbank ID	FB		FK		FO		FRB		MB		MK		MT		MRB		BLASTx
		Norm	StdErr Norm	Norm	StdErr Norm	Norm	StdErr Norm	Norm	StdErr Norm	Norm	StdErr Norm	Norm	StdErr Norm	Norm	StdErr Norm	Norm	StdErr Norm
DR_UNI_FL64_F10	EV606521	0.905162	0.13622	0.892659	0.100611	110.505	7.86039	0.963785	0.121779	0.912915	0.098173	1.116	0.144615	3.23551	0.277164	0.505213	0.0322858	similar to low-density lipoprotein receptor dan isoform 5 [Danio rerio]
DR_UNI_FL53_A06	EV558295	0.533923	0.0547715	1.26281	0.0869912	82.2208	6.42829	0.571345	0.0787403	0.64203	0.0475665	1.00442	0.160558	10.6893	0.290636	0.53852	0.0626273	ribonucleotide reductase protein r2 class I [Danio rerio] >sp|P79733|RIR2_BRARE Ribonucleoside-diphosphate reductase M2 chain (Ribonucleotide reductase protein R2 class I) >gb|AAB37103.1| ribonucleotide reductase protein R2 class I [Danio rerio] >gb|AAH44355.1| Ribonucleotide reductase protein r2 class I [Danio rerio]
DR_UNI_FL47_B11	EV556631	0.691922	0.1086	0.456988	0.0243003	77.898	5.16365	0.270819	0.0198203	0.307597	0.0509323	0.209516	0.0250391	2.1256	0.201333	0.209245	0.027474	similar to serine/threonine kinase 31 [Danio rerio]
DR_UNI_FL03_D05	CO350129	1.22636	0.11134	1.04908	0.0610047	69.3125	3.0841	0.761539	0.060997	0.809188	0.0607129	0.980213	0.0737036	18.0322	1.31667	0.542064	0.0690767	cell division cycle 20 homolog [Danio rerio]
DR_UNI_FL20_D12	CO351552	0.592685	0.0729501	0.800562	0.105143	63.4653	7.93538	0.612161	0.0958183	0.61544	0.0618773	1.18066	0.132273	2.51248	0.191351	0.681443	0.0365931	hypothetical protein XP_682888 [Danio rerio]
DR_UNI_FL53_C12	EV558447	0.283756	0.382084	1.16488	0.229767	61.7079	2.25642	0.339774	0.634437	0.514794	0.113989	1.15685	0.197925	5.61967	0.277284	0.805478	0.195068	hypothetical protein LOC406764 [Danio rerio]
DR_UNI_FL11_C08	CO353304	0.392491	0.0139423	0.427233	0.0223762	56.8086	3.44316	0.344089	0.0485603	0.263682	0.0284106	0.504726	0.0394557	35.1083	3.00039	0.185165	0.0176345	hypothetical protein XP_704199 isoform 18 [Danio rerio]
DR_UNI_FL05_E02	CO350525	1.57735	0.0192723	0.945173	0.0461945	54.1544	3.99006	0.742637	0.0742563	0.86288	0.0466527	0.887493	0.0619817	3.61919	0.271183	0.572307	0.0526474	hypothetical protein XP_682081 [Danio rerio]
DR_UNI_FL09_E05	CO353027	0.534467	0.0357037	1.2616	0.100687	51.3215	4.14312	0.701601	0.0649911	0.404897	0.0346586	1.47305	0.141421	19.6382	1.32916	0.651769	0.0869349	similar to Kinesin-like protein KIF3B (Microtubule plus end-directed kinesin motor 3B) [Danio rerio]
DR_UNI_FL17_G09	CO351109	0.688357	0.0770563	0.494973	0.0236856	50.0154	4.93876	0.496724	0.0683812	0.348287	0.0281836	0.464078	0.0885433	1.52477	0.080018	0.276857	0.0251631	GABA(A) receptor-associated protein-like 2 [Danio rerio]
DR_UNI_FL07_H08	CO352754	0.697832	0.0253927	2.19242	0.383573	49.4271	3.21042	0.756041	0.0228307	0.642641	0.0287088	1.9036	0.0608652	19.1928	1.87256	0.707978	0.0216127	hypothetical protein LOC402887 [Danio rerio]
DR_UNI_FL01_E10	CO349807	0.636564	0.0998322	0.355745	0.0204003	49.4197	4.42783	0.29382	0.069749	0.299687	0.0184271	0.377491	0.0562255	3.02353	0.194516	0.190444	0.0132205	similar to Cyclin B2 isoform 2 [Danio rerio]
DR_UNI_FL13_E01	CO353698	0.648415	0.0410955	1.24564	0.0621671	49.3462	5.46669	0.822441	0.0927622	0.476427	0.0405701	1.16559	0.0870827	25.0148	1.23571	0.637094	0.0848058	similar to Cationic amino acid transporter 3 (CAT-3) (Solute carrier family 7 member 3) (Cationic amino acid transporter y+) [Danio rerio]
DR_UNI_FL04_G11	CO350416	0.299208	0.0218862	0.234322	0.00683617	48.2753	5.22731	0.202255	0.0429285	0.197864	0.0174217	0.346502	0.0312445	3.18892	0.243432	0.176742	0.0168193	(P05408) Neuroendocrine protein 7B2 precursor (Se
DR_UNI_FL01_H06	CO349871	0.817111	0.0484547	0.747428	0.0854715	46.4118	3.91271	0.684078	0.136963	0.979964	0.0704723	0.994688	0.0897619	1.99046	0.200886	0.619575	0.210073	protein disulfide isomerase-associated 4 [Danio rerio]
DR_UNI_FL03_C04	CO350103	1.40368	0.0784094	0.99419	0.0400606	45.5366	2.6746	0.661127	0.0342666	0.902666	0.0384439	0.90056	0.047795	3.79666	0.160973	0.621366	0.0516709	hypothetical protein LOC503706 [Danio rerio]
DR_UNI_FL14_A10	CO353785	0.555261	0.0390114	1.20312	0.131625	44.9357	5.06948	0.46043	0.0213115	0.624117	0.0515653	1.95799	0.351407	37.2644	2.49777	0.882317	0.125979	similar to nucleolar and spindle associated protein 1 [Danio rerio]
DR_UNI_FL02_B03	CO349903	0.643884	0.0737148	1.22432	0.0704	44.1912	3.45975	0.614561	0.112993	0.48077	0.0414736	1.67929	0.190472	18.9295	0.786343	0.631968	0.072589	similar to transforming, acidic coiled-coil containing protein 2 isoform c [Danio rerio]
DR_UNI_FL17_F06	CO351079	1.00143	0.127524	1.05767	0.096957	43.9148	3.86743	0.461033	0.0771062	0.524785	0.0240925	0.771124	0.0947933	18.6725	0.675745	0.47421	0.0592688	similar to cell division cycle associated 3 isoform 2 [Danio rerio]
DR_UNI_FL06_G03	CO350773	0.45208	0.0248016	0.960095	0.0708627	43.9025	1.56218	1.03634	0.176676	0.381728	0.0152977	1.48342	0.114327	8.27732	0.286688	0.606353	0.0548225	karyopherin alpha 4 (importin alpha 3) [Danio rerio]
DR_UNI_FL29_A07	CO355739	0.597288	0.0929014	1.03578	0.0497696	42.1588	2.84367	0.939029	0.0888564	0.573512	0.0998893	1.17372	0.16341	4.63602	0.471534	0.528529	0.0382184	unknown
DR_UNI_FL03_G12	CO350225	0.712238	0.0601786	0.895827	0.1347	41.8507	6.97355	0.777289	0.0868766	0.504011	0.0495756	1.2525	0.130808	4.83026	0.260287	0.781081	0.0532864	siaz-interacting nuclear protein [Danio rerio]
DR_UNI_FL19_G02	CO351425	0.621104	0.0554173	1.8897	0.221691	41.3435	3.96908	0.608693	0.073738	0.404846	0.0508565	1.73472	0.222931	12.3753	0.614134	0.488986	0.0660943	similar to restricted expression proliferation associated protein-100 isoform 3 [Danio rerio]
DR_UNI_FL26_C04	CO355111	1.11237	0.0690705	0.857665	0.0805643	40.4201	1.43531	0.764271	0.0697636	0.932199	0.214385	0.891316	0.0500923	8.37743	0.431465	0.424757	0.0463939	Serine/threonine protein kinase Eg2-like (p46XlEg22)
DR_UNI_FL03_B03	CO350077	0.655748	0.10889	0.716316	0.0577159	39.9586	2.88013	0.743036	0.113645	1.13411	0.11605	1.50741	0.225764	4.38598	0.216894	0.838861	0.0636137	origin recognition complex, subunit 6 homolog-like [Danio rerio]
DR_UNI_FL23_G05	CO354625	0.875129	0.0713422	1.00328	0.0711012	39.8132	1.55252	0.986487	0.0569044	0.607703	0.0413142	0.805469	0.170836	8.9549	0.523419	0.665067	0.0864454	similar to kinesin family member 13B [Danio rerio]
DR_UNI_FL18_H05	CO351298	1.35267	0.0711699	0.751636	0.0999269	38.5547	4.77763	0.37156	0.0746018	0.997565	0.0354611	0.85104	0.0635024	4.43012	0.277569	0.633077	0.0712758	hypothetical protein XP_696197 [Danio rerio]
DR_UNI_FL17_D02	CO351030	0.154737	0.0236548	0.151158	0.0174995	37.6052	2.42423	0.155712	0.044793	0.108394	0.0131896	0.109281	0.0216234	4.61699	0.34322	0.0846196	0.0134572	hypothetical protein XP_690516 [Danio rerio]
DR_UNI_FL51_E09	EV557908	0.389214	0.387571	1.01397	0.114383	37.5412	1.53142	0.804612	0.121641	0.784305	0.0504143	1.17559	0.156606	13.8866	1.00004	0.662957	0.0744507	ankyrin repeat domain 6 [Danio rerio]
DR_UNI_FL06_C06	CO350658	1.17069	0.102615	0.801765	0.0546056	36.9467	3.04374	0.693111	0.0391041	0.946222	0.0653487	0.939395	0.0834469	5.77939	0.338079	0.885361	0.13133	hypothetical protein XP_701478, partial [Danio rerio]
DR_UNI_FL41_C06	CO353295	1.36695	0.158697	0.984419	0.0379837	36.9017	2.14549	0.893385	0.0597545	0.678886	0.0226472	0.930627	0.0562531	23.3161	1.66407	0.414336	0.0183551	similar to vascular endothelial growth factor A [Danio rerio]
DR_UNI_FL19_F01	CO351401	1.10768	0.110254	1.03274	0.0618018	36.4685	2.09901	1.09353	0.0851278	0.684181	0.0335176	0.890383	0.0541458	6.22592	0.200646	0.698976	0.0629733	v-mos Moloney murine sarcoma viral oncogene homolog [Danio rerio]
DR_UNI_FL04_D10	CO350338	0.686746	0.106685	1.32358	0.161857	35.3145	3.64247	0.446928	0.0739087	0.763557	0.0669239	1.21186	0.192101	9.39259	0.717406	0.725912	0.0690908	similar to mitotic spindle coiled-coil related protein [Danio rerio]
DR_UNI_FL30_B05	CO355996	0.78821	0.223118	0.308654	0.561663	35.2762	2.07568	0.661082	0.187805	0.85363	0.08074	1.50151	0.238732	23.3798	1.81356	0.598526	0.110257	similar to Serine/threonine-protein kinase Nek3 (NimA-related protein kinase 3) (HSPK 36) [Danio rerio]
DR_UNI_FL68_G12	EV606199	1.00271	0.200791	0.918337	0.0820958	34.7067	2.28391	1.01712	0.282169	0.72372	0.117315	0.81987	0.147737	4.80167	0.28644	0.95436	0.0840699	similar to TatD DNase domain containing deoxyribonuclease 2 [Danio rerio]
DR_UNI_FL03_B01	CO350075	0.356443	0.0693236	1.01954	0.0373155	34.4762	3.37297	0.762385	0.0656927	0.422245	0.0540257	1.52669	0.216177	23.4963	0.838577	0.646774	0.160823	similar to CDNA sequence BC006933 [Danio rerio]
DR_UNI_FL06_B05	CO350627	0.713081	0.0911366	0.470456	0.0159316	34.4282	5.07287	0.939932	0.113213	0.63862	0.0179187	0.661937	0.0292774	1.94527	0.0985627	0.509214	0.0687156	Mus musculus similar to KIAA0073 protein [Homo sapiens] (LOC238831), mRNA
DR_UNI_FL08_E09	CO352873	1.65561	0.242292	0.588479	0.0415293	33.2605	1.93162	0.551153	0.0718851	1.58153	0.0534073	0.65627	0.0958462	21.1504	1.55668	0.37858	0.0282081	lamin A [Danio rerio]
DR_UNI_FL20_E07	CO351563	0.610823	0.0220856	1.58389	0.189648	31.9846	1.32463	0.677008	0.039935	0.403634	0.019122	1.19139	0.108478	11.75	1.07517	0.717517	0.119119	aurora-like serine/threonine kinase; serine/threonine kinase a [Danio rerio]
DR_UNI_FL21_B09	CO354180	0.940691	0.0478266	1.04536	0.0774994	31.8089	1.7195	0.590976	0.0299906	0.633847	0.0563314	1.6845	0.186842	13.6406	0.582743	0.742881	0.123905	cyclin A2 [Danio rerio]
DR_UNI_FL05_F11	CO350568	0.974055	0.0510867	0.736916	0.0850244	31.7652	1.94934	0.763042	0.0400833	2.02506	0.190293	0.703701	0.120744	6.00805	0.210262	1.05228	0.102861	islet1 [Danio rerio]
DR_UNI_FL08_B12	CO352803	0.44696	0.0679819	0.985035	0.143322	31.4416	2.64486	0.654171	0.11995	0.431288	0.0834406	1.91426	0.316649	29.6487	2.02375	0.892305	0.130977	(Q13257) Mitotic spindle assembly checkpoint pro
DR_UNI_FL60_C11	EV561192	1.03554	0.122784	0.847936	0.0555671	31.0191	4.32794	0.617283	0.0735582	0.413956	0.941425	1.18989	0.14066	5.12198	0.684613	0.709163	0.104569	similar to rhotekin isoform b [Danio rerio]
DR_UNI_FL60_B11	EV561136	0.518524	1.59744	1.04154	0.195795	30.2695	2.25108	0.683692	0.0905597	0.857532	0.199184	0.976196	0.0998476	3.16504	0.144777	0.737549	0.121266	hypothetical protein LOC541448 [Danio rerio]
DR_UNI_FL12_F11	CO353548	1.23275	0.125564	1.15407	0.06987	29.4005	2.53656	0.469776	0.0604111	0.725298	0.0485107	1.04706	0.0778051	21.2556	1.3679	0.668947	0.0857986	similar to alpha thalassaemia mental retardation X-linked protein [Danio rerio]
DR_UNI_FL05_H09	CO350600	1.05249	0.0986518	0.920723	0.0596283	28.8531	1.31169	0.710068	0.0138368	0.908775	0.0604851	1.01909	0.0668256	2.78343	0.150144	0.766874	0.0604625	similar to Cyclin B2 isoform 4 [Danio rerio]
DR_UNI_FL20_D06	CO351539	0.823066	0.0446528	0.878711	0.0330163	27.4574	1.05415	0.851209	0.0401898	1.00263	0.0756692	0.974451	0.0239244	2.49899	0.107267	1.06723	0.0554668	Hnrpa0l protein [Danio rerio]
DR_UNI_FL30_C06	CO356024	0.737346	0.0412268	1.17497	0.0857849	27.4365	1.78802	0.883484	0.0495729	0.501024	0.0132979	1.28814	0.0907907	14.2291	0.927257	0.67653	0.0352019	Unknown (protein for MGC:66438) [Danio rerio] >gb|AAH55656.1| Unknown (protein for MGC:66438) [Danio rerio]
DR_UNI_FL50_G03	EV557668	0.918837	0.164273	1.23541	0.0539274	25.304	2.60634	0.781483	0.0948481	0.548539	0.0372122	0.910969	0.050324	6.58091	0.320506	0.45131	0.0452169	similar to polo-like kinase isoform 4 [Danio rerio]
DR_UNI_FL18_D08	CO351213	0.681045	0.0263236	0.983224	0.0409038	25.1681	3.18426	1.1091	0.104124	0.670806	0.0487196	1.04561	0.0395536	2.61483	0.0946935	0.845144	0.0794397	TRAF interacting protein [Danio rerio]
DR_UNI_FL02_F11	CO350006	1.136	0.0319978	0.663346	0.0375537	25.0105	2.33397	0.75624	0.0912564	1.0946	0.142972	0.931369	0.0415355	2.57639	0.106098	0.865787	0.025333	unknown
DR_UNI_FL54_D05	EV558802	0.707303	0.058117	1.15279	0.225948	24.9852	1.82457	0.742531	0.0820844	0.582062	0.116369	1.73731	0.137575	30.0195	1.79825	0.773621	0.0994214	securin [Xenopus laevis]
DR_UNI_FL41_C05	CO353290	1.31418	0.192053	1.15647	0.0309826	24.7857	1.62713	0.734168	0.0658196	0.649271	0.0386299	0.770843	0.088525	13.9415	0.828855	0.505223	0.0498854	unknown
DR_UNI_FL52_G03	EV558232	0.482264	0.132419	1.05588	0.0575098	24.1623	1.6799	0.711985	0.0828022	0.560034	0.119621	1.36416	0.0711196	9.0324	0.671846	0.657108	0.0466482	similar to CDC45-like, partial [Danio rerio]
DR_UNI_FL52_G04	EV558233	1.31467	0.146374	1.26327	0.229485	24.1348	0.947384	0.414755	0.0646258	0.944481	0.0321005	0.9213	0.0666958	2.96068	0.207477	0.765602	0.0566353	DNA (cytosine-5-)-methyltransferase 1 [Danio rerio]
DR_UNI_FL09_G01	CO353062	0.613019	0.0649082	1.089	0.0675812	23.2475	1.43471	0.899503	0.0435059	0.627028	0.0382886	1.42229	0.0949328	15.4921	0.717072	0.676199	0.0826367	similar to slow myosin heavy chain 1 [Danio rerio]
DR_UNI_FL20_C05	CO351518	1.3257	0.212729	0.699149	0.0419993	22.9378	1.30309	0.780004	0.0762296	0.958062	0.0501445	0.949648	0.0744731	5.69358	0.40003	0.675971	0.0526291	similar to LSM11, U7 small nuclear RNA associated [Danio rerio]
DR_UNI_FL17_A07	CO350978	1.64315	0.0789731	0.210124	0.018428	21.6741	0.946032	0.253781	0.0123631	2.73015	0.102159	0.237064	0.0283093	5.72853	0.291594	0.404577	0.0346236	similar to Triosephosphate isomerase 1b isoform 6 [Danio rerio]
DR_UNI_FL52_G11	EV558242	0.885295	0.0800892	0.772595	0.13175	21.6696	2.18972	0.569935	0.0817442	0.694453	0.132837	1.59356	0.215302	63.4957	2.4161	0.910967	0.097355	RNA helicase (DEAD box) [Danio rerio]
DR_UNI_FL66_C06	EV604971	1.4892	0.104262	0.987509	0.0902174	21.5746	0.922466	0.961032	0.125617	0.922894	0.100795	0.712592	0.0901271	4.98642	0.165416	0.649829	0.0656003	makorin, ring finger protein, 2 [Danio rerio]
DR_UNI_FL05_A07	CO350453	0.542956	0.0354593	0.631246	0.0238535	21.5605	1.37934	1.704	0.12279	1.00973	0.0393226	0.943493	0.0591687	4.22053	0.254128	0.679226	0.0319961	eukaryotic translation initiation factor 5A [Danio rerio]
DR_UNI_FL36_E01	EV564068	1.11451	0.120452	0.734322	0.0624029	20.7138	0.55296	0.83307	0.0578391	0.992013	0.0989828	1.30557	0.0472212	4.36447	0.218192	0.678568	0.0930235	kelch repeat-containing protein [Danio rerio]
DR_UNI_FL11_C11	CO353298	0.703322	0.0154065	1.03797	0.0465165	20.6538	1.75694	1.1259	0.0859187	0.453876	0.0485956	1.00658	0.0467143	14.5826	1.04476	0.639135	0.0483321	hypothetical protein XP_704199 isoform 18 [Danio rerio]
DR_UNI_FL24_F04	CO354762	0.647253	0.0637357	0.950153	0.10011	20.6222	1.92968	0.863831	0.108214	0.819019	0.039268	1.40783	0.117098	37.4058	2.88626	0.902476	0.068214	similar to Beta-chimaerin (Beta-chimerin) (Rho-GTPase-activating protein 3), partial [Danio rerio]
DR_UNI_FL06_F04	CO350752	0.637755	0.0355205	1.34716	0.114058	20.5334	1.63421	0.562063	0.0792961	0.471198	0.0182585	1.37306	0.1755	51.1857	2.49465	0.682253	0.13886	similar to cyclin-selective ubiquitin carrier protein E2-C [Danio rerio]
DR_UNI_FL34_C06	EV563303	0.870209	0.118122	0.960498	0.0778766	19.9954	1.12127	0.695926	0.185408	0.825827	0.0408994	1.20822	0.0546442	23.2882	1.31349	0.724015	0.0809423	zgc:111795 [Danio rerio]
DR_UNI_FL28_C06	CO355563	0.781726	0.0715823	0.933952	0.124545	19.7478	2.57865	0.698107	0.130593	0.626842	0.175759	1.21177	0.0931218	24.943	1.21131	0.571542	0.0714176	similar to Beta-chimaerin (Beta-chimerin) (Rho-GTPase-activating protein 3), partial [Danio rerio]
DR_UNI_FL23_B04	CO354508	0.470515	0.0438293	1.0135	0.139519	19.6775	0.848859	0.639783	0.0486991	0.577539	0.0591997	1.57536	0.103342	39.5936	1.89068	0.78793	0.221126	similar to establishment of cohesion 1 homolog 1 [Danio rerio]
DR_UNI_FL06_G10	CO350786	1.04768	0.0592819	1.04548	0.100628	19.5433	0.941381	0.474332	0.110987	0.60168	0.0335949	0.748569	0.0869624	8.68887	0.532456	0.584994	0.130567	KIAA0101 [Homo sapiens]
DR_UNI_FL39_C10	EV565152	0.911884	0.105365	0.811164	0.0965512	19.1087	0.625537	0.754299	0.0971004	0.820132	0.0650251	1.17825	0.142674	34.517	2.57413	0.685243	0.0519645	tudor repeat associator with PCTAIRE 2 [Homo sapiens]
DR_UNI_FL60_G08	EV561367	0.396253	0.0292005	1.13354	0.0820202	18.8485	1.43112	0.333063	0.0411028	0.65996	0.0841987	1.71559	0.26939	6.20148	0.59436	0.583887	0.1104	MC4 structural maintenance of chromosomes 4-like 1 [Danio rerio]
DR_UNI_FL04_C03	CO350293	0.791181	0.0840128	0.793957	0.0608578	18.6913	1.37133	1.24668	0.267463	0.666689	0.0963347	1.13729	0.0724733	7.8881	0.42067	0.884512	0.103608	telomeric repeat binding factor a [Danio rerio]
DR_UNI_FL11_B12	CO353316	0.987365	0.247703	0.557888	0.102136	18.6117	2.35695	0.750571	0.166197	1.30052	0.217074	1.04206	0.191244	44.1503	2.3784	0.73705	0.0701207	similar to leukotriene B4 12-hydroxydehydrogenase isoform 2 [Danio rerio]
DR_UNI_FL17_E10	CO351062	0.666272	0.102355	1.16646	0.0826373	17.9865	1.54157	0.659258	0.0634118	0.521361	0.0435822	1.03221	0.0665593	9.57565	1.11459	0.817026	0.116611	DNA polymerase III, alpha subunit, Gram-positive type [Carboxydothermus hydrogenoformans Z-2901]
DR_UNI_FL12_D11	CO353501	1.32151	0.0299853	0.573839	0.0341491	17.624	0.699368	0.426685	0.0282624	1.67634	0.0743023	0.65123	0.0414752	3.7392	0.21215	0.602692	0.0501877	hypothetical protein LOC324238 [Danio rerio]
DR_UNI_FL06_F07	CO350757	0.866903	0.0784417	0.802902	0.0244765	17.2902	1.84105	0.913479	0.0688628	1.02831	0.0358495	1.08337	0.0723068	5.99909	0.263521	0.884443	0.0305523	eukaryotic translation initiation factor 4e 1a [Danio rerio]
DR_UNI_FL41_E03	CO353771	1.13988	0.0880147	0.99803	0.108647	16.9341	1.88996	0.893107	0.0627443	0.685274	0.103795	0.857642	0.0689073	5.53722	0.656712	0.526299	0.0364598	similar to makorin, ring finger protein, 1 [Danio rerio]
DR_UNI_FL68_D07	EV606002	0.854126	0.0870297	0.901885	0.0992443	16.8829	0.638348	0.445371	0.0691606	0.949876	0.0902668	1.31198	0.193165	5.93738	0.361398	0.691501	0.132995	similar to Flap structure-specific endonuclease 1 isoform 18 [Danio rerio]
DR_UNI_FL63_G08	EV854383	1.31662	0.133181	1.13446	0.0309693	16.7306	2.33315	0.771093	0.0741544	0.720823	0.0669546	0.822979	0.0446492	2.8891	0.145598	0.553993	0.0451203	similar to polo-like kinase isoform 4 [Danio rerio]
DR_UNI_FL35_E10	EV563724	1.11891	0.0608453	0.850574	0.097025	16.6543	2.02005	0.70218	0.0378926	1.08411	0.0993459	0.891913	0.0695798	6.4812	0.787423	0.689837	0.0627862	similar to zinc finger, CCHC domain containing 8 [Danio rerio]
DR_UNI_FL40_E11	EV854521	1.29357	0.24317	0.83186	0.0487363	16.2984	2.91573	0.717941	0.105949	0.431115	0.966975	0.958242	0.0552282	3.24226	0.430828	0.652696	0.0589835	kelch repeat-containing protein [Danio rerio]
DR_UNI_FL17_F11	CO351089	1.43062	0.443928	1.12384	0.0479535	16.257	1.07935	0.433316	0.0429442	0.617835	0.0730036	1.00356	0.098157	7.76548	0.614934	0.70058	0.0675522	similar to Zona pellucida sperm-binding protein 3 precursor (Zona pellucida glycoprotein ZP3) (Zona pellucida protein C) (Sperm receptor) (ZP3A/ZP3B) isoform 1 [Danio rerio]
DR_UNI_FL17_B10	CO351003	1.35997	0.144266	1.21712	0.126586	16.0215	1.2074	0.580137	0.0357298	0.728363	0.0679346	0.78025	0.0653183	19.3694	1.45767	0.537499	0.0336528	similar to CG31652-PA [Danio rerio]
DR_UNI_FL55_C12	EV559186	0.567519	1.65114	0.905303	0.13757	16.008	2.41838	0.60106	0.114058	0.569621	0.127916	0.96442	0.104154	7.31123	0.272959	0.814808	0.0831658	Unknown (protein for MGC:86154) [Mus musculus]
DR_UNI_FL31_B02	CO355426	0.67234	0.0780937	0.849556	0.0644842	15.767	1.05321	1.11427	0.0630568	0.680348	0.032982	1.07479	0.0915777	3.07983	0.182688	0.769818	0.0729222	uridine monophosphate synthase; orotate phosphoribosyltransferase phosphoribosyltransferase; orotidine 5'-phosphate decarboxylase; UMP synthase; OPRtase; OMPdecase [Homo sapiens] >sp|P11172|PYR5_HUMAN Uridine 5'-monophosphate synthase (UMP synthase) [Includes: Orotate phosphoribosyltransferase (OPRtase); Orotidine 5'-phosphate decarboxylase (OMPdecase)] >pir||A30148 UMP synthase - human >gb|AAA61…
DR_UNI_FL05_H11	CO350603	0.958825	0.0828881	0.622134	0.0645545	15.4078	0.90552	0.557846	0.0309619	1.54214	0.150354	0.892861	0.0922936	4.31456	0.394796	0.817648	0.0590847	hypothetical protein XP_696646 [Danio rerio]
DR_UNI_FL09_A06	CO352955	0.804389	0.120628	0.892258	0.0699755	15.2139	1.04066	0.598775	0.105619	0.759837	0.0996968	1.17814	0.103514	6.98937	0.284319	0.65846	0.068519	similar to myomegalin [Danio rerio]
DR_UNI_FL06_F12	CO350769	0.26452	0.0370226	0.934459	0.0738213	14.7765	0.463062	1.05114	0.129401	0.257806	0.0227933	1.07428	0.204452	6.08928	0.506268	0.77392	0.0915405	MCM2 minichromosome maintenance deficient 2, mitotin [Danio rerio]
DR_UNI_FL36_C06	EV564007	0.745121	0.0521497	0.937332	0.108993	14.5772	0.754714	0.769165	0.0536521	0.726857	0.0385059	1.34173	0.113478	4.84792	0.265345	1.03053	0.0721179	similar to Nijmegen breakage syndrome 1 [Danio rerio]
DR_UNI_FL18_F10	CO351256	0.692229	0.0352509	0.999279	0.125439	13.8611	1.39477	0.791098	0.0923837	0.644643	0.028396	1.06144	0.136872	3.61081	0.163328	0.893785	0.0809172	origin recognition complex, subunit 3-like protein [Danio rerio]
DR_UNI_FL31_C10	CO356210	1.0362	0.166103	0.83964	0.082976	13.8278	0.917353	0.987011	0.10473	0.969383	0.110028	0.886186	0.0524319	6.60984	0.937443	0.6963	0.0377945	similar to PRR8 protein [Danio rerio]
DR_UNI_FL18_F12	CO351260	1.04432	0.0250081	0.878484	0.0854046	13.6303	1.51299	0.512954	0.0797923	0.989008	0.0954716	0.955628	0.0456037	5.9601	0.657453	0.808767	0.0671	small nuclear ribonucleoprotein D1 polypeptide [Danio rerio]
DR_UNI_FL39_B04	EV565091	1.10813	0.120012	1.06265	0.0367656	13.6121	0.874219	0.953429	0.0786402	0.792859	0.041099	0.882323	0.0441266	5.00475	0.158805	0.770108	0.0423117	hypothetical protein XP_691336 [Danio rerio]
DR_UNI_FL59_D07	EV560782	0.479844	0.0306336	0.878399	0.110142	13.4057	1.20438	0.661239	0.117253	0.386256	0.0393247	1.49586	0.22552	16.7974	0.575211	0.88543	0.27939	ubiquitin-conjugating enzyme E2N [Danio rerio]
DR_UNI_FL59_F12	EV560955	1.00556	0.109415	1.16047	0.111762	13.2516	2.1314	0.919225	0.0494619	0.772447	0.030598	0.967771	0.108948	3.50107	0.178795	0.666445	0.0535201	unknown
DR_UNI_FL19_A09	CO351324	0.801714	0.0378926	0.92052	0.0626075	13.0721	0.591783	0.549379	0.0446432	0.967609	0.0603542	1.28946	0.173895	6.03359	1.1672	0.996834	0.0582477	similar to CG3209-PB, isoform B [Danio rerio]
DR_UNI_FL39_C02	EV565120	0.882013	0.135455	1.41473	0.0816106	12.7875	1.46594	0.762553	0.0535713	0.595463	0.02703	1.07268	0.109942	7.65987	0.319979	0.51509	0.0564131	similar to DNA topoisomeraseII_beta [Danio rerio]
DR_UNI_FL68_G10	EV606192	0.75045	0.0889115	1.07181	0.170392	12.2775	1.36424	0.690259	0.0252049	1.07498	0.0539376	1.05479	0.0698441	4.11699	0.379684	0.846138	0.0727699	similar to Blooms syndrome protein (RecQ protein-like 3) (DNA helicase, RecQ-like, type 2), partial [Danio rerio]
DR_UNI_FL68_B01	EV605854	0.687606	0.0415066	1.26097	0.21082	12.2422	0.834701	0.988138	0.060467	0.65999	0.0333557	1.33574	0.148193	5.57667	0.275244	0.840904	0.0680416	similar to CG3430-PA isoform 5 [Danio rerio]
DR_UNI_FL65_B02	EV606523	1.30775	0.103331	0.995609	0.0344362	12.2257	1.13245	0.73499	0.0792866	1.01209	0.0540744	0.74974	0.0600902	4.1393	0.175466	0.556173	0.0226466	protein regulator of cytokinesis 1 [Danio rerio]
DR_UNI_FL51_C03	EV557820	0.966888	0.0934389	0.941555	0.0650455	12.148	0.567864	1.03236	0.0470447	0.723988	0.0374897	1.0277	0.0958109	12.0586	0.675252	0.835498	0.066527	similar to PAI-1 mRNA-binding protein, partial [Danio rerio]
DR_UNI_FL36_C04	EV564005	0.867672	0.0678168	0.87709	0.0889957	12.1239	0.752476	1.10342	0.0857906	0.821714	0.0641571	1.13866	0.038973	10.6308	0.514046	0.657061	0.0733483	similar to uracil-DNA glycosylase [Danio rerio]
DR_UNI_FL15_C10	CO354031	0.402388	0.0335988	1.75428	0.187895	12.0306	1.4018	0.488887	0.0569835	0.416915	0.038432	1.58458	0.235216	15.7286	0.820262	0.632298	0.10347	similar to dystrophin [Danio rerio]
DR_UNI_FL61_G10	EV603238	0.927906	0.171238	0.666003	0.0922997	11.7415	0.851258	0.763318	0.0883318	0.369189	0.794983	1.09918	0.103066	3.63959	0.240467	0.710136	0.0452936	similar to Claspin [Danio rerio]
DR_UNI_FL38_B08	EV564675	1.42143	0.166157	1.28336	0.0883304	11.6494	1.52268	0.842181	0.052812	0.768885	0.0332308	0.915709	0.0235947	7.76226	0.90014	0.632138	0.0437996	similar to cadherin 1, epithelial [Danio rerio]
DR_UNI_FL26_D11	CO355146	0.968502	0.0867292	0.935872	0.055303	11.5836	0.694481	0.389776	0.0731837	0.890623	0.0513913	1.13523	0.11361	12.0505	0.668627	0.873434	0.159741	similar to AW554918 protein [Danio rerio]
DR_UNI_FL65_C01	EV854395	0.441879	0.154309	1.17221	0.0957532	11.4434	0.850178	1.23937	0.138409	0.514684	0.058851	0.837388	0.0756254	11.2451	0.79588	0.515426	0.0436026	similar to family with sequence similarity 46, member A [Danio rerio]
DR_UNI_FL50_E04	EV557619	1.17374	0.131497	0.979134	0.1132	11.4278	0.845134	1.10399	0.0752652	0.9176	0.0640253	0.595648	0.0754695	9.1887	0.419981	0.582335	0.0362865	similar to PAI-1 mRNA-binding protein, partial [Danio rerio]
DR_UNI_FL41_E02	CO353760	0.956293	0.0750383	0.965746	0.0537462	11.3178	1.47633	1.18177	0.0711052	0.689567	0.0463893	0.884698	0.0975881	12.1908	1.36215	0.515132	0.0333564	similar to tudor domain containing 6 [Danio rerio]
DR_UNI_FL20_E06	CO351560	0.218873	0.0346982	0.43953	0.0485727	10.9941	0.475056	1.34025	0.0585145	0.193215	0.0091224	0.46994	0.062403	2.99863	0.0882716	1.35113	0.0372373	unknown
DR_UNI_FL60_B10	EV561126	1.05328	0.157852	0.800852	0.0912264	10.6921	0.404629	0.62988	0.0513719	1.34872	0.15842	0.846797	0.0420483	2.92142	0.218581	0.774138	0.0344827	pre-mRNA splicing factor 17; EH-binding protein 3 [Homo sapiens] >sp|O60508|PR17_HUMAN Pre-mRNA splicing factor PRP17 (hPRP17) (Cell division cycle 40 homolog) (EH-binding protein 3) (Ehb3) >gb|AAC39730.1| pre-mRNA splicing factor [Homo sapiens]
DR_UNI_FL24_B01	CO354676	0.420104	0.158798	0.648821	0.0915318	10.6094	0.681503	0.784137	0.0736607	0.702856	0.0657123	1.58652	0.161978	16.8444	1.16431	0.875297	0.0942982	kinetochore protein Spc24; xSpc24 [Xenopus laevis]
DR_UNI_FL56_D11	EV559599	1.22048	0.100247	0.810474	0.0414076	10.5519	0.284546	0.814312	0.0886695	0.863433	0.126659	1.03809	0.0770045	2.45416	0.155276	0.769452	0.0600253	similar to serine (or cysteine) proteinase inhibitor, clade B (ovalbumin), member 1 [Danio rerio]
DR_UNI_FL13_B04	CO353631	1.09874	0.118451	0.689151	0.0196145	10.5413	1.22106	0.651939	0.106364	1.05412	0.0977906	1.02518	0.0793898	12.6693	1.45773	0.659014	0.0778449	unknown
DR_UNI_FL18_E03	CO351225	1.29427	0.096807	0.537345	0.0491457	10.4359	0.428976	0.381357	0.0412209	1.25939	0.107121	0.592364	0.0553182	12.7437	1.29946	0.774183	0.0617754	similar to cdc2-related prote...
DR_UNI_FL21_A11	CO354166	1.13062	0.066625	0.835409	0.0489248	10.3716	1.45215	0.717101	0.134949	0.883097	0.161897	0.945478	0.0522511	2.96338	0.261341	0.872192	0.0518637	unknown
DR_UNI_FL19_E08	CO351395	0.90694	0.0384454	0.927922	0.0198494	10.3135	0.547593	1.10361	0.0806067	1.15287	0.0916402	0.97207	0.0728067	2.41166	0.104737	0.802208	0.0276482	nucleoporin like 1 [Danio rerio]
DR_UNI_FL17_B11	CO351004	1.24004	0.0538142	0.565259	0.0284124	10.3044	0.715422	0.385469	0.0696819	1.50744	0.0859641	0.665811	0.0453475	10.7147	1.28249	0.707658	0.0403094	unknown
DR_UNI_FL14_F10	CO353916	1.18878	0.0265757	0.690245	0.0151293	10.2947	0.716641	0.722107	0.0376452	1.21484	0.0809539	0.889007	0.0338465	3.10135	0.171171	0.74997	0.0376132	similar to peptidylprolyl isomerase (cyclophilin)-like 2 [Danio rerio] >gb|AAH49506.1| Similar to peptidylprolyl isomerase (cyclophilin)-like 2 [Danio rerio]
DR_UNI_FL05_A05	CO350449	1.27377	0.133071	0.822959	0.0805299	10.2656	0.385731	0.794794	0.031608	1.1971	0.0930313	0.798291	0.0478558	2.92582	0.189531	0.623882	0.0355786	APE2 protein [Homo sapiens]
DR_UNI_FL55_C04	EV559135	1.22088	0.0867676	1.06787	0.134717	10.2508	0.640028	0.629386	0.0790878	0.744412	0.032578	0.901764	0.0538702	3.17511	0.129911	0.607008	0.0603877	polymerase (DNA directed), delta 2, regulatory subunit [Danio rerio]
DR_UNI_FL15_C05	CO354021	1.11092	0.152859	1.00558	0.0698229	10.0909	1.16439	0.748178	0.107676	0.922182	0.0450747	1.1339	0.0875732	17.1328	0.952576	0.675633	0.0542525	protein regulator of cytokinesis 1 [Danio rerio]
DR_UNI_FL07_H05	CO352749	1.16715	0.0969619	0.761192	0.0635225	10.0556	0.94588	0.685754	0.0354481	1.19677	0.0364545	0.904201	0.0438628	2.44133	0.140875	0.850333	0.0296493	Similar to cell division cycle 25A [Homo sapiens] gi|17391411|gb|AAH18642.1|AAH18642 Unknown (protei
DR_UNI_FL23_H05	CO354642	1.20748	0.0513067	0.617532	0.0481278	10.0256	0.60437	0.818029	0.0623855	1.0508	0.078651	0.82076	0.0970776	3.75155	0.279891	0.521572	0.0532488	Fanconi anemia, complementation group F variant [Homo sapiens]
DR_UNI_FL18_E05	CO351227	0.798592	0.0561304	0.866765	0.0576306	9.98076	0.342589	0.792892	0.0453903	0.993769	0.0543199	0.944237	0.0347321	2.70948	0.170965	1.15744	0.0901616	hypothetical protein XP_700137 [Danio rerio]
DR_UNI_FL19_E10	CO351397	1.22695	0.133597	0.648918	0.095626	9.91505	1.53368	0.698711	0.0565148	1.48146	0.175172	0.763096	0.092412	3.78785	0.278765	0.73658	0.058142	B lymphoma Mo-MLV insertion region 1 homolog [Danio rerio] >dbj|BAC01266.1| psc1 [Danio rerio]
DR_UNI_FL30_B10	CO356012	1.33864	0.11399	0.525689	0.129908	9.84465	0.90556	0.797921	0.0637496	1.22155	0.126565	0.80006	0.0980683	4.30384	0.535552	0.589901	0.0380633	mszf60 [Mus musculus]
DR_UNI_FL24_H06	CO354833	0.83533	0.0770132	0.721245	0.116072	9.81987	1.11288	0.677172	0.047212	1.45018	0.0963361	0.941619	0.032052	8.68007	0.712152	0.896605	0.0637483	unknown
DR_UNI_FL13_F12	CO353729	0.732599	0.0477199	0.679472	0.0483452	9.78862	0.540523	1.02178	0.15835	0.797946	0.0647642	0.983882	0.0449631	3.19268	0.248382	1.32807	0.0995532	similar to Dolichyl pyrophosphate Man9GlcNAc2 alpha-1,3-glucosyltransferase (Dolichyl-P-Glc:Man9GlcNAc2-PP-dolichyl glucosyltransferase) (My046 protein) [Rattus norvegicus]
DR_UNI_FL39_F12	CO351351	1.148	0.0855152	0.888544	0.186043	9.71833	0.629212	0.825039	0.0500658	0.863705	0.0482657	0.987098	0.0883045	2.38237	0.105324	0.752733	0.057783	similar to Zinc finger protein 180 (HHZ168), partial [Danio rerio]
DR_UNI_FL24_G08	CO354799	0.640636	0.0598809	0.960634	0.0580571	9.70797	0.650316	0.976849	0.116994	0.490507	0.0377365	1.24995	0.0692002	4.60486	0.295901	0.864773	0.0734687	similar to inhibitor of growth family, member 4 [Danio rerio]
DR_UNI_FL52_E09	EV558195	1.25871	0.175981	0.861624	0.0548495	9.64051	0.323776	0.5814	0.0149001	0.976276	0.0344523	1.13379	0.0476405	12.1081	0.60866	0.736901	0.0176548	similar to MGC83791 protein [Danio rerio]
DR_UNI_FL05_G03	CO350573	1.01292	0.135349	0.97629	0.0603037	9.63547	0.650508	0.976654	0.0890209	0.916024	0.0203909	0.989059	0.0746712	13.7606	0.964702	0.70811	0.0344233	x globin [Danio rerio]
DR_UNI_FL61_E12	EV603151	0.862293	0.0389736	0.654777	0.0917489	9.54323	0.822484	0.611595	0.0709732	1.33091	0.285452	1.03132	0.0873222	4.65397	0.320045	1.03622	0.101731	unknown
DR_UNI_FL38_F01	EV564859	0.733411	0.0940165	0.915169	0.122794	9.53432	0.63659	0.588357	0.0589893	0.772318	0.130638	1.41359	0.12689	8.38624	0.315678	0.537185	0.12981	similar to Transformation/transcription domain-associated protein (350/400 kDa PCAF-associated factor) (PAF350/400) (STAF40) (Tra1 homolog) [Danio rerio]
DR_UNI_FL46_B10	EV556363	1.24967	0.0877591	0.848673	0.0657897	9.50511	0.520836	0.955046	0.0586177	0.890512	0.0583005	0.801234	0.0806451	15.6513	0.961455	0.656658	0.0285359	similar to eukaryotic translation initiation factor 2C, 3 isoform a, partial [Danio rerio]
DR_UNI_FL15_G09	CO354116	1.78364	0.408496	0.791974	0.0930144	9.47605	1.86536	0.814709	0.0722049	0.928091	0.0873394	1.11126	0.17907	55.4103	4.89112	0.805464	0.0348442	similar to Eukaryotic translation initiation factor 2C 1 (eIF2C 1) (eIF-2C 1) (Putative RNA-binding protein Q99), partial [Danio rerio]
DR_UNI_FL25_F01	CO354993	0.887361	0.122861	0.767652	0.0685497	9.35816	0.432673	0.576255	0.0684604	1.21449	0.145288	1.03334	0.107808	8.07561	0.388793	0.81669	0.0861555	similar to UCH37-interacting protein 1 [Rattus norvegicus]
DR_UNI_FL29_H04	CO355925	0.552442	0.0609026	0.994443	0.0499023	9.35652	0.302561	1.19836	0.085107	0.693074	0.0245885	1.01189	0.117174	2.48872	0.0814797	0.845755	0.0819751	guanine nucleotide binding protein (G protein), beta polypeptide 2-like 1 [Danio rerio]
DR_UNI_FL53_D01	EV558452	1.00233	0.0678828	0.97227	0.0870493	9.34999	0.239714	0.952738	0.052484	0.791752	0.0570732	0.880336	0.0729143	5.26273	0.155426	0.560158	0.0466469	TATA box binding protein 2 [Danio rerio]
DR_UNI_FL36_B12	EV563996	0.879936	0.17023	0.971401	0.069694	9.33808	0.882913	0.888099	0.108111	1.12591	0.174667	0.816362	0.0404783	3.38929	0.199254	0.829558	0.0436414	thioredoxin domain containing 5 [Danio rerio]
DR_UNI_FL53_D11	EV558485	0.81136	0.069684	0.558052	0.0221861	9.29633	0.7785	0.590506	0.0581824	1.15291	0.122041	0.962615	0.0663742	4.69411	0.291453	0.968895	0.062654	similar to PHD finger protein 13 [Danio rerio]
DR_UNI_FL03_G07	CO350213	0.902609	0.0797763	0.980464	0.150653	9.22652	1.1181	0.492383	0.0197819	0.921595	0.0596906	1.10731	0.0414475	3.84069	0.185984	0.81867	0.0399832	similar to Daxx protein [Danio rerio]
DR_UNI_FL06_F10	CO350765	1.0508	0.0385509	0.731536	0.0712462	9.17264	0.356011	0.403698	0.0311457	1.40157	0.0678224	0.914554	0.0639131	2.90346	0.159035	0.72587	0.048094	similar to SWI/SNF-related matrix-associated actin-dependent regulator of chromatin a1 isoform a [Danio rerio]
DR_UNI_FL06_H09	CO350806	1.21626	0.102838	0.753236	0.0246516	9.16784	1.07176	0.67471	0.0618263	0.978548	0.0396699	0.986626	0.132003	2.53161	0.157091	0.899815	0.0619518	similar to KIAA1008 [Danio rerio]
DR_UNI_FL67_H11	EV605794	1.03875	0.191332	0.851598	0.0419758	8.93441	1.10876	0.872292	0.127477	0.883078	0.241429	1.03584	0.0847512	2.53624	0.212254	0.823136	0.0492238	similar to myomegalin [Danio rerio]
DR_UNI_FL04_B03	CO350268	1.20586	0.119043	0.820373	0.0426878	8.8466	0.734109	0.623411	0.031656	1.34441	0.0652799	0.741789	0.0566692	3.49934	0.214433	0.767491	0.0949005	Similar to ubiquitin-protein isopeptide ligase (E3) [Xenopus laevis]
DR_UNI_FL17_A11	CO350982	1.52189	0.139553	1.10931	0.0203589	8.82916	0.506758	0.63938	0.0316753	0.795175	0.0278115	0.792287	0.0590912	5.14985	0.33788	0.562157	0.0373587	similar to AW554918 protein [Danio rerio]
DR_UNI_FL05_H02	CO350586	0.593997	0.0756244	0.88759	0.0619861	8.80816	0.564033	1.12623	0.0994136	0.558983	0.0375842	1.09945	0.0211407	9.5695	0.303078	0.473814	0.0532168	unnamed protein product [Mus musculus]
DR_UNI_FL38_F11	EV564893	1.36663	0.119208	1.00309	0.102231	8.79274	0.194428	0.766438	0.0415217	0.932683	0.0748929	0.825367	0.0843167	14.4194	0.45959	0.651286	0.0603335	similar to peroxisome proliferator-activated receptor binding protein [Danio rerio]
DR_UNI_FL52_H06	EV558262	1.22079	0.107068	0.67688	0.0631072	8.75096	0.347757	0.660421	0.041633	1.24688	0.0968773	0.87744	0.0798014	3.98182	0.254816	0.754724	0.0811329	similar to ubiquitin specific protease 39 [Danio rerio]
DR_UNI_FL60_H11	EV561437	0.973883	0.759892	0.74065	0.160722	8.71359	1.01134	0.733812	0.0532011	0.994648	0.04665	0.926366	0.089729	7.15916	0.875064	0.704854	0.0500188	unknown
DR_UNI_FL50_H01	EV557692	1.06887	0.0460827	0.523044	0.0681973	8.67189	0.161227	0.68129	0.0487809	1.17983	0.0947721	0.962727	0.0970721	3.37633	0.158038	0.554388	0.0413334	similar to inhibitor of growth family, member 1 isoform 1 [Danio rerio]
DR_UNI_FL22_H08	CO354471	0.318783	0.0199197	0.451123	0.0417316	8.60231	0.777652	0.815272	0.0501432	0.369436	0.100761	1.30629	0.0903168	2.73144	0.20523	1.25111	0.0692451	similar to 7-transmembrane receptor frizzled-1 [Danio rerio]
DR_UNI_FL20_C06	CO351519	0.717449	0.0389687	0.743619	0.0622389	8.59896	0.597478	1.24901	0.0771358	0.967329	0.0224876	1.02872	0.108196	3.48973	0.213543	0.967491	0.0340774	ribosomal protein L7 [Danio rerio]
DR_UNI_FL45_H02	EV556258	0.971981	0.0355246	1.14271	0.129849	8.52626	0.587868	0.916015	0.100831	0.754123	0.0917392	1.09048	0.0973773	3.34137	0.19305	0.605704	0.0877037	similar to stathmin-like 2 [Danio rerio]
DR_UNI_FL02_H04	CO350033	0.949948	0.107182	0.660513	0.0844299	8.48599	0.600148	0.854301	0.0696762	1.15953	0.0794182	0.943813	0.0635739	3.97823	0.237173	0.847992	0.0576821	similar to Emerin [Danio rerio]
DR_UNI_FL59_B07	EV560688	1.06366	0.0344496	0.779519	0.0623551	8.43815	0.531878	0.600775	0.0659635	1.30501	0.0500283	0.882791	0.0408099	2.81941	0.224219	0.804499	0.0424995	Similar to expressed sequence AW209491 [Danio rerio]
DR_UNI_FL28_F01	CO355646	1.10336	0.200719	0.840779	0.0468106	8.41676	0.807918	0.982949	0.0676205	0.950977	0.116273	0.951712	0.0750693	8.10887	0.849232	0.622163	0.0812775	C330011K17 protein [Mus musculus]
DR_UNI_FL60_H08	EV561419	0.972076	0.14037	0.888141	0.0615058	8.39018	0.392086	0.798637	0.0483841	1.05277	0.0913715	0.82926	0.0491491	2.55415	0.129122	0.906554	0.0623611	similar to nudix-type motif 8 [Danio rerio]
DR_UNI_FL37_C01	EV564351	1.18821	0.106326	0.823445	0.0161114	8.38113	0.570164	0.917422	0.0995641	0.95494	0.0462664	0.838722	0.0737003	2.85585	0.0988226	0.573635	0.0399218	similar to nuclear receptor binding SET domain protein 1 isoform b [Danio rerio]
DR_UNI_FL05_C12	CO350503	1.17559	0.0491421	0.400355	0.049517	8.34839	1.44667	0.71263	0.0943759	1.25322	0.167857	0.742802	0.121523	2.58847	0.0883345	0.722745	0.0755333	hypothetical protein LOC445136 [Danio rerio]
DR_UNI_FL09_F03	CO353047	1.58717	0.0819881	0.599992	0.0248145	8.34582	0.381957	0.371095	0.0433166	1.6254	0.0506054	0.482088	0.0199309	3.99642	0.333041	0.486999	0.0436653	hypothetical protein LOC322815 [Danio rerio]
DR_UNI_FL15_G01	CO354101	1.10864	0.0587719	0.93125	0.0561416	8.1695	0.44368	0.986	0.0412699	0.915717	0.0659792	0.981954	0.104444	12.7141	0.308453	0.598751	0.0660237	spermatogenesis related protein Gs4 [Mus musculus] >dbj|BAC36637.1| unnamed protein product [Mus musculus]
DR_UNI_FL29_G08	CO355906	1.08504	0.0382876	0.772996	0.0298389	8.13553	0.341578	0.848076	0.0621512	1.19336	0.196168	0.926796	0.147771	3.68596	0.421045	0.689972	0.0387929	similar to zinc finger protein 91 (HPF7, HTF10) isoform 2 [Danio rerio]
DR_UNI_FL35_A04	EV563526	1.36082	0.140015	0.900208	0.0252773	8.1099	0.990113	0.819866	0.0497501	1.09104	0.0402403	0.841611	0.0474959	15.9718	1.32088	0.438407	0.0205189	hypothetical protein LOC322021 [Danio rerio]
DR_UNI_FL14_C08	CO353836	0.540471	0.23226	0.9469	0.0631066	7.84921	1.96434	0.756188	0.160676	0.657559	0.0675682	1.14825	0.136047	5.24041	0.307198	0.938728	0.198968	unknown
DR_UNI_FL35_G11	EV563849	1.10793	0.0467731	0.685075	0.0442468	7.83521	0.288003	0.610606	0.0350635	0.9737	0.0832367	0.917588	0.0800071	8.82124	0.545577	0.872613	0.0827243	similar to centrosomal protein 70 kDa [Danio rerio]
DR_UNI_FL14_A11	CO353789	0.639181	0.059721	0.889425	0.140641	7.78158	1.81122	1.13906	0.147645	0.603143	0.0584281	1.02555	0.0617274	3.29142	0.19856	0.741866	0.0820546	Similar to protein-kinase, interferon-inducible double stranded RNA dependent inhibitor, repressor of (P58 repressor) [Danio rerio]
DR_UNI_FL29_D09	CO355829	0.477553	0.041141	0.860911	0.028518	7.72787	0.434324	0.583716	0.0544767	0.839445	0.0736564	1.34337	0.161213	5.56033	0.205791	1.43054	0.0808062	calcium binding protein 39 [Danio rerio]
DR_UNI_FL39_F03	CO350824	1.15329	0.152479	0.828357	0.0480282	7.72774	0.408487	0.872957	0.063517	0.929222	0.0809968	1.00331	0.0696111	7.42523	0.363943	0.654959	0.0350374	Progesterone-induced blocking factor 1 [Homo sapiens]
DR_UNI_FL15_G05	CO354108	0.563425	0.0946688	0.795645	0.141617	7.64875	0.377848	0.692701	0.0363647	0.90902	0.0708142	1.38852	0.119873	14.908	1.49872	0.857035	0.0728675	similar to baculoviral IAP repeat-containing 2 [Danio rerio]
DR_UNI_FL25_D11	CO354962	0.589919	0.0296293	1.22661	0.0930938	7.64663	0.78624	0.796982	0.0633626	0.551512	0.0745594	1.04682	0.1093	6.01172	0.328895	1.02499	0.174442	similar to putative c-Myc-responsive isoform 1 [Danio rerio]
DR_UNI_FL36_G12	EV564209	1.11708	0.104157	0.997798	0.0699128	7.63331	0.251146	0.842134	0.0145904	0.739033	0.0719097	0.868232	0.0643628	2.57451	0.139934	0.879502	0.0982323	Telomeric repeat binding factor 2 interacting protein 1 (TRF2-interacting telomeric protein Rap1) (hRap1) >gb|AAF72711.1| TRF2-interacting telomeric RAP1 protein [Homo sapiens] >gb|AAH04465.1| TERF2IP protein [Homo sapiens] >gb|AAH05841.1| TERF2IP protein [Homo sapiens] >gb|AAH22428.1| TERF2IP protein [Homo sapiens]
DR_UNI_FL64_A12	EV604077	0.996126	0.13851	0.608222	0.0495701	7.60571	0.466479	0.756849	0.0451216	1.31605	0.124266	1.03143	0.0704154	2.79653	0.124358	0.948515	0.0368145	hypothetical protein LOC327318 [Danio rerio]
DR_UNI_FL27_C09	CO355336	0.898783	0.0726087	0.86468	0.0535542	7.58394	0.271064	0.715721	0.0724487	0.626055	0.256997	1.45646	0.0629435	20.8339	3.25475	0.643522	0.076638	similar to serine/threonine kinase 35 isoform 3 [Danio rerio]
DR_UNI_FL15_E02	CO354057	1.004	0.125105	1.0378	0.0823418	7.56584	1.58712	1.08599	0.0703032	0.756612	0.0210984	0.959455	0.097737	60.4215	1.84776	0.574445	0.0570421	piwi-like 1 [Danio rerio]
DR_UNI_FL20_A10	CO351490	0.82898	0.0722811	0.877561	0.0607738	7.54903	0.581589	1.00706	0.0659356	1.12594	0.0786711	0.94672	0.100499	3.68682	0.512644	0.809375	0.0305223	similar to Gastrula zinc finger protein XLCGF57.1 [Danio rerio]
DR_UNI_FL17_F10	CO351086	0.650584	0.0634957	0.804121	0.069017	7.52763	0.818434	1.40156	0.125555	0.56847	0.0618517	0.933318	0.0723364	2.91258	0.210318	1.00037	0.0648991	nuclear RNA polymerase I small specific subunit [Mus musculus] >gb|AAG50161.1| nuclear RNA polymerase I small specific subunit Rpa12 [Mus musculus] >gb|AAG50162.1| nuclear RNA polymerase I small specific subunit Rpa12 [Mus musculus] >dbj|BAB22954.1| unnamed protein product [Mus musculus] >dbj|BAB24350.1| unnamed protein product [Mus musculus] >gb|AAH43016.1| 1110014N07Rik protein [Mus musculus]
DR_UNI_FL67_C06	EV605409	0.763359	0.158815	1.4043	0.192191	7.51975	0.445972	0.865397	0.0833619	0.661498	0.141863	1.16061	0.157071	5.73354	0.505451	0.657154	0.0521995	similar to A-kinase-anchor-protein 84 [Danio rerio]
DR_UNI_FL40_D01	EV854454	0.995179	0.0424646	0.755627	0.0485943	7.44912	0.944758	0.875633	0.070652	1.29748	0.125607	0.986008	0.0462478	2.68643	0.0843502	0.776709	0.0714123	Similar to expressed sequence AW209491 [Danio rerio]
DR_UNI_FL35_B09	EV563601	1.09821	0.0715422	0.922993	0.0808634	7.43767	0.809609	0.709682	0.070657	0.863307	0.0522746	0.969411	0.0968271	4.90357	0.364427	0.722532	0.0224878	SI:dZ142B24.1 (novel protein similar to human hypothetical protein FLJ11186) [Danio rerio]
DR_UNI_FL17_G10	CO351111	1.04797	0.0407186	0.869031	0.0452868	7.40488	0.315407	0.731251	0.0239033	0.975501	0.0625039	0.85423	0.0479335	3.39487	0.15786	0.970971	0.0377152	unknown
DR_UNI_FL60_B07	EV561102	1.07871	0.0667953	0.789064	0.0917275	7.3969	0.597607	0.717199	0.0534462	1.0417	0.0798757	0.855736	0.0941582	2.39281	0.181567	0.738506	0.0507935	similar to piggyBac transposable element derived 4 [Danio rerio]
DR_UNI_FL08_H06	CO352937	0.915535	0.033626	0.935578	0.10177	7.39413	0.884874	0.892291	0.101404	0.970642	0.0916298	1.1818	0.0674536	30.7057	2.42003	0.719935	0.0553124	similar to Cat eye syndrome critical region protein 2 [Danio rerio]
DR_UNI_FL60_G06	EV561361	0.940717	0.164766	0.771048	0.0799228	7.36745	0.297692	0.703301	0.0759163	0.688083	0.111875	0.921375	0.0890032	2.32085	0.105813	0.997152	0.0932027	similar to Rab1-prov protein [Danio rerio]
DR_UNI_FL40_A12	CO351726	0.727098	0.0439333	0.840151	0.0738535	7.31766	0.155291	0.966682	0.0674019	0.850362	0.0258045	0.992954	0.0730242	2.62313	0.0891331	1.14149	0.0709789	ADP-ribosylation factor GTPase activating protein 3 [Danio rerio]
DR_UNI_FL21_A02	CO354150	1.90064	0.103611	0.997781	0.0249095	7.0891	0.596885	0.848792	0.0887772	0.905944	0.0274036	0.879757	0.054029	4.30154	0.201392	0.658388	0.0390554	hypothetical protein LOC553598 [Danio rerio]
DR_UNI_FL16_E11	CO350903	1.33105	0.112684	1.45344	0.266441	7.07911	0.648054	0.780628	0.0858363	0.774243	0.0690998	0.767134	0.0541569	5.7896	0.2777	0.6929	0.051155	similar to striatin, calmodulin binding protein 3 [Danio rerio]
DR_UNI_FL38_C10	EV564743	1.33424	0.0851663	1.02377	0.0464137	7.06237	0.473317	0.674063	0.028704	0.924449	0.0181914	0.926173	0.0588828	5.04932	0.256892	0.60716	0.0438068	maternal embryonic leucine zipper kinase...
DR_UNI_FL41_A04	EV854602	1.25014	0.135176	0.916198	0.0970921	7.05275	0.316594	1.06024	0.0666332	0.821772	0.0418372	0.897299	0.07269	12.9302	0.190483	0.660385	0.0270013	similar to peroxisome proliferator-activated receptor binding protein [Danio rerio]
DR_UNI_FL51_H12	EV558019	0.720233	0.107513	0.592708	1.92425	6.97891	0.619656	0.757142	0.116707	0.389385	1.50635	1.19347	0.15414	6.36688	0.77913	0.686772	0.0766904	similar to SPECC1 protein [Danio rerio]
DR_UNI_FL50_G06	EV557676	0.83331	0.0868497	0.936733	0.0873778	6.96398	0.52206	0.802997	0.088941	0.594796	0.0706769	1.11822	0.0900916	7.03835	0.505939	0.747755	0.0652154	DNA replication complex GINS protein PSF2 [Homo sapiens] >sp|Q9Y248|PSF2_HUMAN DNA replication complex GINS protein PSF2 (HSPC037) (CGI-122) (DC5) >gb|AAD34117.1| CGI-122 protein [Homo sapiens] >gb|AAD39915.1| HSPC037 protein [Homo sapiens] >dbj|BAA91595.1| unnamed protein product [Homo sapiens] >gb|AAF86875.1| DC5 [Homo sapiens] >gb|AAH03186.1| DNA replication complex GINS protein PSF2 [Homo sap…
DR_UNI_FL35_A09	EV563554	1.16054	0.104212	1.02623	0.0573342	6.92186	0.180568	0.876666	0.0702322	0.866731	0.0275475	0.972833	0.0677768	14.0632	0.70514	0.68255	0.0430207	tudor repeat associator with PCTAIRE 2 [Homo sapiens]
DR_UNI_FL25_E11	CO354990	1.12943	0.0619274	1.04798	0.0749623	6.88457	0.492989	0.855206	0.0604976	0.85349	0.0679848	1.01501	0.0893756	3.97832	0.235597	0.805074	0.0575948	5930416I19Rik protein [Mus musculus]
DR_UNI_FL68_B06	EV605882	0.831167	0.090895	0.670254	0.0684858	6.8782	0.796062	1.20664	0.129049	0.776506	0.109113	1.04747	0.0627125	2.63641	0.193479	0.820059	0.0755295	nucleolar complex associated 4 homolog [Danio rerio]
DR_UNI_FL38_H09	EV565011	0.832544	0.083784	1.08483	0.0882752	6.87767	0.623511	0.604912	0.0559454	0.796171	0.0418584	1.22103	0.0962118	5.19407	0.249264	0.992075	0.119032	similar to Proteasome (prosome, macropain) 26S subunit, ATPase, 1 [Danio rerio]
DR_UNI_FL34_D03	EV563319	1.20783	0.0804694	0.962477	0.0652376	6.8223	0.289457	0.769295	0.0835433	0.827884	0.0766452	0.894709	0.0596582	3.90602	0.133885	0.633941	0.0423255	eukaryotic translation initiation factor 4, gamma 2a [Danio rerio]
DR_UNI_FL64_F02	EV604290	1.12261	0.114788	0.985512	0.0191435	6.81867	0.338013	1.07059	0.0868981	0.904422	0.0580827	0.9755	0.0245278	5.08424	0.225022	0.59399	0.0427656	hypothetical protein LOC368856 [Danio rerio]
DR_UNI_FL10_D03	CO353157	0.750256	0.0330116	1.01316	0.0303434	6.81137	0.738513	0.809371	0.042487	0.591073	0.0528121	1.32784	0.159385	7.82493	0.524367	1.02015	0.0541235	similar to Bromodomain adjacent to zinc finger domain protein 1A (ATP-utilizing chromatin assembly and remodeling factor 1) (hACF1) (ATP-dependent chromatin remodelling protein) (Williams syndrome transcription factor-related chromatin remodeling f... [Danio rerio]
DR_UNI_FL16_F04	CO350912	0.92672	0.0699507	0.895049	0.0359224	6.71912	0.384705	0.822664	0.0875736	0.941474	0.0327143	1.04829	0.030872	12.8222	0.538258	0.566971	0.0345408	hypothetical protein LOC322021 [Danio rerio]
DR_UNI_FL08_F03	CO352883	0.803619	0.0809128	0.816126	0.0823741	6.71105	0.476707	0.502078	0.0702722	1.06599	0.0941466	1.24872	0.165651	16.5541	0.666625	0.596246	0.152376	proliferation associated nuclear element [Danio rerio]
DR_UNI_FL19_F05	CO351409	1.04588	0.0722631	0.719005	0.0450456	6.68703	0.68108	0.740945	0.0380327	1.1981	0.0602436	0.866809	0.079802	4.06357	0.301183	0.791604	0.0642195	unknown
DR_UNI_FL24_A06	CO354667	0.954358	0.0488259	0.549274	0.0431608	6.65431	0.528523	0.745779	0.0247135	1.37621	0.107875	0.903789	0.073911	14.6534	0.628665	0.801604	0.0770625	similar to RING finger protein 4 (SNURF) isoform 2 [Danio rerio]
DR_UNI_FL65_A02	EV604463	0.920326	0.123628	1.10277	0.0418029	6.59537	0.300958	0.840766	0.095666	0.621158	0.0495078	0.716971	0.0481273	2.47883	0.167998	0.511972	0.0308559	cell division cycle associated 8-like [Danio rerio]
DR_UNI_FL55_G02	EV559319	0.880417	0.112194	0.781892	0.0566305	6.59493	0.755937	0.744852	0.0953004	1.2458	0.0623774	0.882375	0.0965114	2.89053	0.230634	0.866093	0.0431048	class I helical cytokine receptor member 2 [Tetraodon nigroviridis]
DR_UNI_FL24_G03	CO354786	1.08016	0.0458648	0.737947	0.0450447	6.57275	0.581691	0.382576	0.0230311	1.54049	0.0946751	0.938625	0.031933	21.1421	1.01951	0.610116	0.0190131	tubulin, beta 5 [Danio rerio]
DR_UNI_FL16_G01	CO350931	0.937126	0.0480411	1.12443	0.0786518	6.55437	0.429263	0.839405	0.0339731	1.01249	0.0138704	0.875197	0.0580989	2.42478	0.0880532	0.733738	0.0384223	epsilon1-COP [Bos taurus]
DR_UNI_FL31_B08	CO355704	0.55746	0.071595	0.872281	0.0499162	6.54224	0.345038	1.30571	0.128002	0.871036	0.118048	0.979876	0.0423941	3.05635	0.210834	0.60106	0.0542953	similar to Nucleosome assembly protein 1-like 4 (Nucleosome assembly protein 2) (NAP2), partial [Danio rerio]
DR_UNI_FL04_B01	CO350265	0.473477	0.0690569	0.946449	0.172521	6.5213	0.354972	0.671597	0.0903418	0.581572	0.0549101	1.2165	0.0911413	4.7916	0.269212	1.00079	0.103899	similar to Dtymk protein [Rattus norvegicus]
DR_UNI_FL10_G12	CO353229	0.842033	0.211021	0.750637	0.244958	6.47579	0.607838	0.628445	0.0741727	0.796668	0.0742354	0.820376	0.072395	1.76907	0.147824	0.782672	0.146916	hypothetical protein LOC450057 [Danio rerio]
DR_UNI_FL14_G08	CO353930	1.08413	0.0446968	0.989454	0.0805734	6.46236	0.276394	0.588424	0.0815331	0.846591	0.0323913	1.07877	0.0996235	5.06261	0.260241	0.937526	0.0319368	similar to nucleoporin 188kDa [Danio rerio]
DR_UNI_FL05_F02	CO350557	0.907816	0.0963807	0.697296	0.0310363	6.44326	0.194501	0.916101	0.0649178	1.03566	0.0435032	0.933235	0.0350138	2.28236	0.0528337	0.909892	0.0640612	hypothetical protein LOC445166 [Danio rerio]
DR_UNI_FL36_D03	EV564044	0.72634	0.0739559	1.15834	0.0399626	6.44187	0.545159	0.906227	0.05207	0.567639	0.0628171	1.05067	0.120813	6.879	0.143307	0.553067	0.0643048	similar to Centromeric protein E (CENP-E protein) [Danio rerio]
DR_UNI_FL08_E01	CO352852	1.00515	0.0914882	0.620507	0.0352381	6.43722	0.442922	0.903105	0.045127	1.07669	0.0559874	0.94877	0.046167	3.26135	0.185502	0.791536	0.0246552	similar to polycomb group ring finger 5 [Danio rerio]
DR_UNI_FL67_G02	EV605654	1.05671	0.266923	0.805095	0.118515	6.42948	0.468734	0.89998	0.0806329	0.727329	0.167	0.8898	0.0900897	2.53311	0.144931	0.809218	0.0647507	similar to TAFI48 protein [Rattus norvegicus]
DR_UNI_FL05_E12	CO350543	0.801882	0.085832	0.974444	0.0938132	6.40762	0.77826	0.93196	0.0589809	0.727252	0.0507606	1.26679	0.139493	6.57519	0.436176	0.726522	0.0343233	similar to nucleolar and spindle associated protein 1 [Danio rerio]
DR_UNI_FL64_A10	EV604062	0.946092	0.0888144	0.797828	0.102191	6.39959	0.491799	0.899106	0.0906222	0.790305	0.0885976	0.988389	0.0754252	2.21589	0.159642	0.954211	0.0448902	hypothetical protein LOC553396 [Danio rerio]
DR_UNI_FL67_B09	EV605370	0.913797	0.214262	0.995158	0.116721	6.28029	0.493682	0.954002	0.0864358	0.576952	0.0766112	1.1182	0.112055	3.04041	0.268039	0.805549	0.0508073	hypothetical protein XP_682853 [Danio rerio]
DR_UNI_FL20_G01	CO351597	0.985962	0.0831285	0.946779	0.0419451	6.25814	0.461066	0.787162	0.0903951	0.879501	0.102081	1.13098	0.095684	12.1651	1.31229	0.579957	0.036443	hypothetical protein XP_682811 [Danio rerio]
DR_UNI_FL37_E10	EV564504	0.776439	0.0781527	0.932167	0.0165826	6.2544	0.488303	1.28901	0.0177691	1.01898	0.0568453	0.906242	0.0524692	2.91717	0.219552	0.602038	0.0150103	similar to Nucleosome assembly protein 1-like 4 (Nucleosome assembly protein 2) (NAP2), partial [Danio rerio]
DR_UNI_FL18_D04	CO351208	1.60733	0.0757548	0.551787	0.0388486	6.24538	0.416161	0.306427	0.0611173	1.57602	0.0930272	0.627391	0.0705093	5.00862	0.597986	0.526575	0.0568685	eukaryotic translation initiation factor 4A, isoform 1B [Danio rerio]
DR_UNI_FL60_F07	EV561324	1.06708	0.104442	0.900837	0.0686094	6.23398	0.222774	0.976748	0.0281248	0.926403	0.0446446	0.890617	0.0509591	13.9893	1.12549	0.757485	0.0573508	similar to PIAS1, partial [Danio rerio]
DR_UNI_FL23_A06	CO354492	0.728818	0.0580896	1.07608	0.0850764	6.23216	0.631991	0.650639	0.0886891	0.643647	0.102668	1.3033	0.0969473	20.1053	0.847044	0.541214	0.0523504	similar to ADP-ribosylation-like factor 6 interacting protein 6 [Danio rerio]
DR_UNI_FL30_G11	CO356160	0.800345	0.0550192	0.594354	0.126837	6.20961	0.474255	1.10048	0.191321	0.95708	0.0323357	0.824408	0.0200986	7.66304	0.430941	1.05583	0.0939893	unknown
DR_UNI_FL31_H06	CO356417	1.33832	0.171284	0.802518	0.0539283	6.1813	0.513393	1.00537	0.0786126	0.966092	0.0332587	1.03674	0.063858	2.98134	0.164446	0.672969	0.0479349	similar to Ubiquitin-like 1 (sentrin) activating enzyme E1B isoform 1 [Danio rerio]
DR_UNI_FL53_A11	EV558313	0.879754	0.0534809	0.72338	0.052887	6.12965	0.28333	0.660389	0.110095	1.4392	0.0643768	0.936599	0.0586711	2.88668	0.0815618	0.947918	0.0353619	E74-like factor 2 (ets domain transcription factor) [Danio rerio] >gb|AAH56554.1| E74-like factor 2 (ets domain transcription factor) [Danio rerio]
DR_UNI_FL60_C03	EV561159	1.19403	0.150367	0.877363	0.0264129	6.12686	0.626046	0.963695	0.0865384	1.09449	0.0964625	0.685413	0.0460933	3.15849	0.186898	0.807826	0.0246483	hypothetical protein XP_689328 [Danio rerio]
DR_UNI_FL38_H10	EV565012	1.32331	0.0709483	0.896991	0.0888945	6.0607	0.307551	0.817361	0.0953718	0.763677	0.0421554	0.895627	0.0721023	7.50836	1.07811	0.598161	0.0408481	hypothetical protein XP_701450 [Danio rerio]
DR_UNI_FL23_A10	CO354497	0.728225	0.11289	0.894046	0.206668	6.04203	0.755589	0.927671	0.174524	0.750122	0.0734352	1.02342	0.0253379	7.82792	0.399703	1.12236	0.0865472	unknown
DR_UNI_FL20_B03	CO351499	1.02778	0.0640471	0.72715	0.059025	5.99459	0.379035	0.788609	0.080416	1.29109	0.0846494	0.888082	0.0380659	2.86364	0.182855	0.470961	0.0428149	similar to Ras association (RalGDS/AF-6) domain family 6 isoform a [Danio rerio]
DR_UNI_FL52_E12	EV558200	0.873691	0.11781	1.06794	0.154738	5.99232	0.564623	0.490018	0.0830257	1.26242	0.186928	0.976415	0.083331	6.26936	0.410637	0.650278	0.0378418	hypothetical protein XP_695965 [Danio rerio]
DR_UNI_FL26_E11	CO355176	0.552303	0.0700402	0.913736	0.0742546	5.98805	0.683167	0.646886	0.0637473	0.838482	0.0947577	1.29547	0.144433	20.5063	0.885316	0.806111	0.221232	similar to CG7220-PB, isoform B [Danio rerio]
DR_UNI_FL58_A10	EV560256	1.44265	0.15348	0.836096	0.0403969	5.96713	0.240782	0.669162	0.0607645	1.40829	0.12857	0.920732	0.0722447	3.25424	0.109126	0.818487	0.0455059	similar to peptidylprolyl isomerase (cyclophilin)-like 4 [Danio rerio]
DR_UNI_FL55_A07	EV559033	1.1918	0.151982	0.960292	0.125219	5.95757	0.369737	0.779057	0.0942743	0.823995	0.0626841	0.915478	0.0450045	4.47951	0.166263	0.674194	0.0648184	hypothetical protein XP_688105 [Danio rerio]
DR_UNI_FL52_B12	EV558074	0.635308	0.037252	1.0258	0.0299623	5.94312	0.346842	0.81193	0.0485168	0.965861	0.054451	1.09757	0.0805923	2.21731	0.0853809	0.869776	0.0858358	similar to BRCA1 associated protein [Danio rerio]
DR_UNI_FL67_H01	EV605727	0.825495	0.0481532	1.21662	0.126998	5.93493	0.656686	0.937515	0.0324048	0.847589	0.076994	1.0226	0.0880258	3.12264	0.338404	0.664699	0.0912485	similar to Tubulin tyrosine ligase-like protein 4 [Danio rerio]
DR_UNI_FL17_C06	CO351015	1.13587	0.105238	0.990594	0.0909839	5.91431	0.276464	1.19109	0.117239	0.625558	0.0450275	0.852907	0.0277849	3.8867	0.173477	0.561501	0.031028	similar to spindlin-like protein 2 (SPIN2) [Danio rerio]
DR_UNI_FL17_B07	CO350999	0.970205	0.0295808	0.680916	0.0887955	5.87582	0.200866	0.792012	0.050772	1.08261	0.0453618	0.927738	0.0712804	14.0163	1.06766	0.811105	0.0258816	SI:zC239J9.6 (novel protein similar to vertebrate integrin beta 4 binding protein (ITGB4BP)) [Danio rerio] >gb|AAQ97799.1| integrin beta 4 binding protein [Danio rerio]
DR_UNI_FL33_H05	EV563204	0.855897	0.0648362	0.719183	0.0677732	5.82435	0.505568	1.3281	0.156347	0.883464	0.0583001	1.0644	0.176091	5.40869	0.284029	0.822308	0.0664124	similar to histone 2, H2, like [Danio rerio]
DR_UNI_FL13_B02	CO353628	0.977176	0.0611462	0.763592	0.0377967	5.80423	0.825827	0.907235	0.0437413	0.902004	0.0775854	0.984404	0.0460842	8.78322	0.489787	1.02013	0.0525254	unknown
DR_UNI_FL53_A04	EV558288	1.09976	0.0909894	0.939265	0.0777342	5.78416	0.415824	0.564946	0.0442807	1.0331	0.102629	0.925586	0.0464475	3.33866	0.138655	0.692834	0.0491659	similar to F-box/LRR-repeat protein 10 (F-box and leucine-rich repeat protein 10) (F-box protein FBL10) (JEMMA protein) (CXXC finger protein 2) (Protein containing CXXC domain 2) isoform 2 [Danio rerio]
DR_UNI_FL54_A06	EV558693	1.05704	0.0408497	0.550636	0.116624	5.77577	0.269421	0.654499	0.102778	1.01747	0.064305	0.959594	0.087275	2.14822	0.092412	0.739906	0.0355118	exosome component 8 [Danio rerio]
DR_UNI_FL34_B10	EV563278	1.10657	0.0694714	0.910274	0.0407415	5.76944	0.440568	0.776114	0.0569158	0.912974	0.0291981	1.14196	0.082091	4.40988	0.178192	0.821714	0.0764392	leucine zipper protein FKSG14 [Homo sapiens]
DR_UNI_FL24_G05	CO354792	1.01626	0.186263	0.874048	0.0676561	5.75518	0.686304	0.782582	0.0958525	0.880692	0.105079	0.95628	0.0815718	20.9094	0.660953	0.699771	0.0629801	cyclin D2; G1/S-specific cyclin D2 [Homo sapiens] >sp|P30279|CGD2_HUMAN G1/S-specific cyclin D2 >pir||A42822 cyclin D2 - human >emb|CAA48493.1| cyclin D2 [Homo sapiens] >gb|AAA51926.1| D-type cyclin >dbj|BAA02802.1| KIAK0002 [Homo sapiens] >gb|AAH10958.1|
DR_UNI_FL29_C09	CO355805	1.29754	0.129122	0.919284	0.0870652	5.75177	0.220389	0.497719	0.0514892	0.948396	0.154525	0.787069	0.0788829	12.1047	0.885168	0.732729	0.142631	hypothetical protein XP_693494 [Danio rerio]
DR_UNI_FL20_F10	CO351591	1.39294	0.0396849	0.836593	0.0380791	5.74665	0.560636	0.716217	0.0617465	1.17458	0.0725804	0.801651	0.042957	7.85205	0.541723	0.725723	0.0872257	similar to Centrosomal protein of 27 kDa (Cep27 protein) [Danio rerio]
DR_UNI_FL07_C03	CO352653	1.17955	0.0864631	1.42061	0.233511	5.7277	1.1119	0.852784	0.0276416	0.894586	0.0479412	0.77468	0.0427976	2.97494	0.23915	0.695135	0.0248566	PRP3 pre-mRNA processing factor 3 homolog [Danio rerio]
DR_UNI_FL61_F11	EV603205	0.943308	0.0495548	0.959469	0.158745	5.65491	0.54687	0.946694	0.171781	0.767833	0.0715603	1.19648	0.135092	2.5865	0.138821	0.994178	0.0262558	DEAD (Asp-Glu-Ala-Asp) box polypeptide 27 [Danio rerio]
DR_UNI_FL53_A09	EV558308	0.717048	0.119289	0.979508	0.165656	5.65274	0.613996	1.04461	0.313711	0.541555	0.02631	0.885239	0.133408	2.30047	0.135979	0.935203	0.260773	similar to Plod-prov protein [Danio rerio]
DR_UNI_FL67_B02	EV605332	0.918268	0.121175	0.884393	0.0509251	5.60041	0.431453	1.06318	0.141903	0.877258	0.160438	0.995979	0.0903309	3.49548	0.0984739	0.738012	0.0202529	hypothetical protein LOC447855 [Danio rerio]
DR_UNI_FL21_A07	CO354162	0.909951	0.107611	0.865056	0.0498359	5.58038	2.16457	1.09654	0.0863528	0.808581	0.065665	0.747052	0.105506	4.92948	0.228549	1.01592	0.0660726	similar to tripartite motif-containing 35 isoform 1 [Danio rerio]
DR_UNI_FL01_H08	CO349873	0.352014	0.027488	0.954507	0.0352077	5.57202	0.394952	1.17054	0.120707	0.322579	0.0176718	1.21888	0.107808	4.03812	0.360071	0.741698	0.026145	unknown
DR_UNI_FL56_B08	EV559516	1.34967	0.199515	0.947691	0.208365	5.56888	0.791556	0.509326	0.0840264	1.15941	0.170521	0.780734	0.0689307	2.92389	0.264269	0.715938	0.064779	unknown
DR_UNI_FL22_E12	CO354409	0.415748	0.948483	0.833358	0.159888	5.54988	0.472056	0.787753	0.111087	0.683803	0.175823	1.05361	0.0970732	26.9409	2.27437	0.797748	0.0520463	dual specificity phosphatase 1 [Danio rerio]
DR_UNI_FL24_A08	CO354669	1.08687	0.116229	1.03623	0.108925	5.54558	1.31892	0.882934	0.110848	0.934702	0.078054	0.748855	0.0615125	2.59626	0.162152	0.751154	0.0685157	unknown
DR_UNI_FL61_E10	EV603135	0.631325	0.0336174	1.86793	0.182038	5.52519	0.478	0.74811	0.0171424	0.536061	0.0263319	1.43122	0.117454	15.3721	0.805286	0.825957	0.034903	similar to Mapre1l protein isoform 4 [Danio rerio]
DR_UNI_FL07_C11	CO352670	0.997466	0.0454584	0.58406	0.0302885	5.51193	0.458824	0.977087	0.0988858	0.935463	0.0418988	0.519298	0.0206039	2.39778	0.112923	0.987554	0.0543387	fragile X mental retardation, autosomal homolog 2 [Danio rerio]
DR_UNI_FL01_A03	CO349714	0.863588	0.124427	0.817021	0.0608247	5.49457	0.335197	0.701968	0.0341383	1.21562	0.0703523	0.885758	0.0439879	3.66154	0.130396	0.771946	0.0965147	hypothetical protein XP_687001 [Danio rerio]
DR_UNI_FL30_A11	CO355982	0.913227	0.0779158	0.969914	0.0489057	5.49116	0.516506	0.709285	0.112387	0.860319	0.119152	0.985976	0.0730003	8.29676	0.729991	0.65608	0.060931	hypothetical protein LOC436865 [Danio rerio]
DR_UNI_FL30_E10	CO356096	1.32183	0.15575	0.981089	0.049525	5.48848	0.302072	0.947588	0.058483	0.896559	0.0350288	0.83318	0.0850732	4.90886	0.18551	0.772526	0.0775198	similar to Tetratricopeptide repeat protein 9 (TPR repeat protein 9) [Danio rerio]
DR_UNI_FL37_D10	EV564462	0.733202	0.0343719	1.0346	0.195513	5.45634	0.327995	0.872004	0.0534705	1.18716	0.0567584	0.934471	0.0760241	2.78532	0.0927461	0.91026	0.0377594	similar to retinoblastoma-associated protein 140 [Danio rerio]
DR_UNI_FL35_E12	EV563730	0.641606	0.0353939	0.72223	0.0406392	5.4418	0.54733	0.77284	0.033075	1.11849	0.0494772	0.893197	0.0954196	3.74503	0.105177	1.08462	0.0687793	similar to suppressor of G2 allele of SKP1, partial [Danio rerio]
DR_UNI_FL27_A09	CO355290	1.4758	0.0811574	0.746854	0.0398348	5.43731	0.47687	0.582763	0.0316123	1.25248	0.0493617	0.765966	0.0278817	4.49626	1.52253	0.653928	0.0431827	protein-kinase, interferon-inducible double stranded RNA dependent inhibitor, repressor of (P58 repressor) like [Danio rerio]
DR_UNI_FL42_C06	EV555328	0.930373	0.149417	0.840874	0.0550421	5.41784	0.297862	0.855866	0.136235	0.921663	0.0658433	0.991092	0.0324139	3.07604	0.231445	0.759323	0.0643978	similar to defective in sister chromatid cohesion homolog 1 [Danio rerio]
DR_UNI_FL68_C06	EV605923	0.643702	0.136018	0.821305	0.117741	5.40706	0.534235	0.487484	0.0601989	0.909804	0.206545	0.90267	0.110669	4.46476	0.323116	0.82155	0.112006	similar to NADP-dependent malic enzyme, mitochondrial precursor (NADP-ME) (Malic enzyme 3) [Danio rerio]
DR_UNI_FL19_B02	CO351328	1.04336	0.0867839	0.815844	0.0606445	5.40692	0.485538	0.874209	0.123429	1.02886	0.0542478	0.723226	0.111908	3.41989	0.210769	0.618792	0.0232393	unknown
DR_UNI_FL05_H04	CO350588	1.02179	0.0905856	0.704946	0.0223273	5.3844	0.326039	0.854587	0.0342875	1.30905	0.0498786	0.905023	0.0722266	5.14073	0.364569	0.815456	0.0363264	Cyprinus carpio junB transcription factor mRNA, complete cds
DR_UNI_FL02_H11	CO350045	1.03845	0.0839182	0.980406	0.0830741	5.37377	0.660406	0.520758	0.0655816	0.920659	0.05906	0.869045	0.137333	2.15115	0.126649	0.608237	0.0730106	SMT3 suppressor of mif two 3 homolog 1 [Danio rerio]
DR_UNI_FL01_G03	CO349846	1.29054	0.0844085	0.528664	0.0581638	5.3705	0.567766	0.296052	0.0306228	1.33723	0.0452257	0.67835	0.0641016	3.27518	0.147407	0.478591	0.040143	Histone protein 71 [Caenorhabditis elegans]
DR_UNI_FL15_A11	CO353982	1.09261	0.109336	0.846728	0.0287655	5.36448	0.52088	0.833443	0.0637416	0.886897	0.117177	0.811337	0.0587836	4.72811	0.319785	0.83784	0.0877794	similar to CG12207-PB, isoform B [Danio rerio]
DR_UNI_FL25_F12	CO355017	1.31898	0.103265	1.00682	0.0496476	5.34063	0.376574	0.763296	0.0482689	0.799378	0.0427256	1.13339	0.11065	23.6082	1.64508	0.685742	0.0325546	huntingtin interacting protein 1 related [Rattus norvegicus]
DR_UNI_FL04_B02	CO350266	0.757428	0.0892627	0.588547	0.0270389	5.31544	0.465682	0.764538	0.0843007	1.05179	0.0663624	1.16269	0.0587123	3.27018	0.253004	0.704603	0.043285	hypothetical protein XP_690780 [Danio rerio]
DR_UNI_FL15_G03	CO354103	1.13594	0.132781	1.08119	0.121127	5.28554	0.348205	1.19173	0.181339	0.762381	0.0253975	0.827953	0.072757	2.81877	0.173601	0.714196	0.0354466	hypothetical protein LOC436587 [Danio rerio]
DR_UNI_FL12_C05	CO353461	0.936008	0.0883138	0.783616	0.0469846	5.27072	0.383125	0.700479	0.0505686	0.904173	0.0461324	1.12119	0.0474095	2.68224	0.0461333	0.898965	0.0479657	unknown
DR_UNI_FL35_E04	EV563707	1.31197	0.139395	0.899485	0.0274883	5.26857	0.412297	0.952981	0.0637958	1.13267	0.0413628	0.759056	0.0291437	4.26386	0.255647	0.665705	0.0330302	similar to CCR4-NOT transcription complex, subunit 10 [Danio rerio]
DR_UNI_FL29_G01	CO355894	0.6537	0.0243388	0.865959	0.0748452	5.26565	0.170906	1.36698	0.104823	0.624849	0.0604196	1.16672	0.0663838	26.3882	1.29563	0.732677	0.0422967	prolyl endopeptidase; prolyl oligopeptidase [Mus musculus] >sp|Q9QUR6|PPCE_MOUSE Prolyl endopeptidase (Post-proline cleaving enzyme) (PE) >pir||JW0080 prolyl endopeptidase (EC 3.4.-.-) - mouse >dbj|BAA83071.1| prolyl oligopeptidase [Mus musculus] >dbj|BAA
DR_UNI_FL15_B11	CO354010	1.20728	0.128616	0.947354	0.0205222	5.26206	0.189784	0.850594	0.0473095	0.866882	0.0441486	1.13326	0.152874	36.3751	2.36694	0.664383	0.0667319	synaptotagmin binding, cytoplasmic RNA interacting protein [Danio rerio]
DR_UNI_FL55_F12	EV559315	0.893088	0.194633	0.85439	0.103593	5.25764	0.609506	0.8093	0.107648	0.653194	0.160338	0.928311	0.0572097	6.10751	0.383731	0.712122	0.0668595	nuclear receptor coactivator GT198 [Rattus norvegicus] >gb|AAL23906.1| nuclear receptor coactivator GT198 [Rattus norvegicus]
DR_UNI_FL01_A10	CO349728	0.877866	0.147349	0.90723	0.0778344	5.22451	0.503259	0.813545	0.0915244	1.13483	0.066046	0.884558	0.0365199	4.00055	0.210574	0.857931	0.056372	(Q60407) Chinese hamster DHFR-coamplified protein (F
DR_UNI_FL59_E12	EV560863	0.681925	0.0896491	0.356702	0.713689	5.21954	1.9184	0.505237	0.0938192	1.40967	0.175381	1.01092	0.124826	3.50468	0.164696	0.980676	0.0669536	isopentenyl-diphosphate delta isomerase; IPP isomerase [Homo sapiens]
DR_UNI_FL30_D05	CO356064	1.01013	0.0918864	0.790105	0.13719	5.21211	0.140289	0.530886	0.0599454	1.31954	0.11947	0.942192	0.0656068	2.78326	0.0971375	0.574166	0.0567508	ubiquitin-like 1 (sentrin) activating enzyme E1A [Danio rerio]
DR_UNI_FL53_A10	EV558311	1.20751	0.111466	0.698195	0.0537191	5.18672	0.97861	0.82303	0.0697448	0.853736	0.121883	0.926735	0.0821683	2.44113	0.253866	0.821204	0.0455539	similar to BET1 homolog (Golgi vesicular membrane trafficking protein p18) (hBET1) [Danio rerio]
DR_UNI_FL41_F06	CO354454	0.991429	0.0850362	1.23456	0.0751665	5.17098	0.238242	1.0042	0.0646129	0.669087	0.0345995	0.880385	0.0750665	2.90538	0.179876	0.598728	0.0692624	MCM5 minichromosome maintenance deficient 5 [Danio rerio] >gb|AAH44460.1| MCM5 minichromosome maintenance deficient 5 [Danio rerio]
DR_UNI_FL64_C04	EV604138	0.809145	0.0842268	1.17229	0.0854208	5.16639	0.274085	0.769092	0.0273209	0.823953	0.0750711	1.1991	0.219594	4.25751	0.13013	0.81758	0.108486	proliferating cell nuclear antigen [Danio rerio]
DR_UNI_FL09_B02	CO352968	1.18992	0.134159	0.937735	0.125278	5.16635	0.3042	0.826743	0.0976112	0.854972	0.0736173	0.871756	0.0749335	16.8398	0.950849	0.614966	0.0473079	similar to Serine/threonine-protein kinase Pim-3 [Danio rerio]
DR_UNI_FL03_H09	CO350241	0.792369	0.0799516	0.655744	0.0404956	5.1635	0.469552	0.889652	0.0902496	0.86492	0.103145	1.23125	0.103271	10.098	1.05712	0.905246	0.0712898	ribosomal protein S29 [Danio rerio]
DR_UNI_FL18_E07	CO351231	0.746227	0.0676825	0.744951	0.0400679	5.13797	0.65907	1.06579	0.0363902	0.62736	0.0226781	0.817707	0.0729786	3.84358	0.401391	1.17917	0.0574918	TB2
DR_UNI_FL12_C03	CO353458	0.994702	0.0890575	0.924366	0.0477707	5.10776	0.575033	1.06036	0.0858799	0.864849	0.0435831	0.865382	0.0675856	3.16729	0.118254	0.819536	0.045955	ZW10 homolog, centromere/kinetochore protein [Danio rerio]
DR_UNI_FL29_G12	CO355921	1.05365	0.170853	0.79731	0.14838	5.09599	0.535181	0.91049	0.119181	0.75186	0.127113	1.01332	0.263458	8.62253	0.924816	0.872404	0.0441051	unknown
DR_UNI_FL07_B08	CO352639	1.24961	0.077968	0.745328	0.0670154	5.07266	0.587803	0.689797	0.0339768	1.54045	0.124319	0.865056	0.0452939	6.15554	0.688531	0.705156	0.0535827	similar to Glypican-6 precursor [Danio rerio]
DR_UNI_FL51_E02	EV557888	0.975692	0.0625813	0.971475	0.121817	5.05914	0.137798	0.999137	0.0740232	0.69258	0.131846	0.883006	0.0810635	2.0256	0.0617084	0.750483	0.0206437	hypothetical protein LOC393098 [Danio rerio]
DR_UNI_CAND_B11	BC065382	0.792671	0.146125	1.01169	0.0702545	5.03369	0.353589	0.688962	0.0595931	0.889823	0.0933904	1.08962	0.0881637	7.65778	0.558497	0.964122	0.0880111	presenilin-2
DR_UNI_FL13_D09	CO353685	1.14702	0.0786503	0.864862	0.0630248	4.996	0.509703	0.593405	0.0340886	0.968013	0.027794	0.897941	0.0710346	4.65867	0.255591	0.910618	0.0810269	unknown
DR_UNI_FL01_A11	CO349730	0.777366	0.0481123	0.728599	0.0719791	4.92071	0.460799	0.5956	0.0558668	1.10454	0.0631874	1.05033	0.0372986	2.54075	0.183366	1.05718	0.121684	hypothetical protein LOC393354 [Danio rerio]
DR_UNI_FL19_D04	CO351372	0.495069	0.0196075	1.18187	0.087685	4.91098	0.393229	0.988765	0.0765554	0.314452	0.0181141	0.926572	0.0437902	2.51159	0.114126	0.958156	0.0321071	similar to ARL6IP2 isoform 2 [Danio rerio]
DR_UNI_FL35_F11	EV563778	1.15213	0.0858997	0.589123	0.047953	4.88455	0.461462	0.562784	0.0302877	1.55374	0.128296	0.828484	0.0544428	6.53705	0.544762	0.689154	0.058609	similar to gamma-tubulin interacting protein [Danio rerio]
DR_UNI_FL48_B03	EV556935	1.14359	0.0501035	0.746032	0.0341071	4.84999	0.26184	0.923405	0.0628903	0.907204	0.041006	0.973892	0.0904785	4.17128	0.0689843	0.711355	0.0388696	hypothetical protein LOC393241 [Danio rerio]
DR_UNI_FL15_G02	CO354102	1.48643	0.0812488	1.09987	0.0315156	4.84599	0.296456	0.83531	0.0247792	0.899636	0.0437577	0.757621	0.04288	5.90913	0.366218	0.521768	0.0290124	hypothetical protein XP_693371 [Danio rerio]
DR_UNI_FL55_C09	EV559177	0.661411	0.100127	1.0174	0.137653	4.83753	0.411981	1.21714	0.0788995	0.495962	0.0613981	1.03016	0.0887905	4.09881	0.190417	0.911683	0.0481951	HuG [Danio rerio]
DR_UNI_FL62_D06	EV603439	1.49507	0.0327952	1.00319	0.0148842	4.82007	0.225309	0.945354	0.0843215	0.872997	0.0376339	0.727505	0.0417226	3.54585	0.16035	0.723922	0.0202178	similar to zinc finger, CCHC domain containing 8 [Danio rerio]
DR_UNI_FL14_F09	CO353914	1.02236	0.032871	0.630996	0.0254797	4.81681	0.250131	0.629644	0.0233995	1.72198	0.0928706	0.882933	0.0577339	4.20907	0.2904	0.810865	0.0227102	ras-related nuclear protein [Danio rerio] >sp|P79735|RAN_BRARE GTP-binding nuclear protein RAN >gb|AAB97093.1| Ran [Danio rerio] >gb|AAH58047.1| Ras-related nuclear protein [Danio rerio] >gb|AAH50517.2| Ras-related nuclear protein [Danio rerio]
DR_UNI_FL68_E11	EV606087	1.51723	0.259897	0.549283	0.0416076	4.81278	0.176988	1.71427	0.198981	0.62493	0.0496861	0.687833	0.0370327	10.8615	0.62613	0.864106	0.0518095	hypothetical protein LOC553216 [Danio rerio]
DR_UNI_FL23_A07	CO354494	1.3033	0.0904512	0.676979	0.0454557	4.80952	0.274852	0.631698	0.0481391	1.27588	0.10649	0.8709	0.0545494	7.09037	0.380341	0.644331	0.0236034	similar to mitogen-activated protein kinase kinase 7 [Danio rerio]
DR_UNI_FL53_E08	EV558513	1.09858	0.136691	0.917155	0.0887093	4.78875	0.341757	0.661091	0.0432303	0.95052	0.059885	1.03053	0.0692581	6.57515	0.409055	0.787597	0.03066	similar to 2810027O19Rik protein [Danio rerio]
DR_UNI_FL37_G12	EV564593	1.17994	0.503753	0.884743	0.110065	4.77021	1.00229	0.686828	0.0613779	1.2524	0.16836	0.762306	0.113266	5.39908	0.726016	0.541873	0.0383305	similar to chromatin-specific transcription elongation factor large subunit [Danio rerio]
DR_UNI_FL23_E11	CO354590	0.973817	0.0611649	0.635404	0.0466111	4.75884	0.444812	0.762735	0.102039	1.41851	0.0983255	0.865268	0.0857554	3.00237	0.146924	0.862824	0.0774343	similar to CG5543-PA [Bos taurus]
DR_UNI_FL44_B10	EV555827	1.31076	0.137169	0.875074	0.0373779	4.74603	0.203734	0.954628	0.0904775	1.02471	0.0711702	0.639448	0.060553	5.0639	0.447731	0.588218	0.0379922	hypothetical protein XP_694789 [Danio rerio]
DR_UNI_FL38_A07	EV564640	1.24491	0.0536166	1.07009	0.0346563	4.73509	0.481938	0.88446	0.0762024	0.836958	0.0426193	0.692187	0.0257583	4.85434	0.347246	0.555681	0.032843	Rad17 [Xenopus laevis]
DR_UNI_FL10_D08	CO353164	0.168597	0.00946987	0.784434	0.344747	4.69805	0.397887	0.901304	0.0573766	0.118581	0.00825309	0.599092	0.197101	7.03138	0.539793	1.41317	0.110784	degenerative spermatocyte homolog, lipid desaturase [Danio rerio]
DR_UNI_FL11_G06	CO353388	0.79788	0.0248057	0.869993	0.0829342	4.68878	0.470647	1.00508	0.11505	0.995795	0.0769685	0.982414	0.0764508	2.18387	0.132856	0.867647	0.0462423	similar to heat shock protein...
DR_UNI_FL64_H11	EV604456	0.998852	0.0951759	0.936332	0.221317	4.68064	2.17169	0.959941	0.0970849	0.97959	0.0804847	1.00384	0.111746	2.14336	0.276774	0.993205	0.0427957	hypothetical protein FLJ11301 [Homo sapiens] >emb|CAB66831.1| hypothetical protein [Homo sapiens]
DR_UNI_FL40_F01	EV854527	1.11623	0.122835	0.961602	0.0477097	4.65361	0.268645	0.927252	0.066311	0.809636	0.0916858	0.765854	0.133865	2.71082	0.206809	0.54623	0.0907662	similar to Histone-lysine N-methyltransferase, H4 lysine-20 specific (Histone H4-K20 methyltransferase) (H4-K20-HMTase) (SET domain-containing protein 8) (PR/SET domain-containing protein 07) (PR/SET07) (PR-Set7) isoform 2 [Danio rerio]
DR_UNI_FL40_C09	EV854438	0.885834	0.148365	1.13455	0.0454086	4.65149	0.210008	0.834219	0.0393751	0.579203	0.0382103	0.991691	0.0791835	3.33858	0.222094	0.744209	0.0515173	coiled-coil domain containing 5; cDNA sequence BC024400; spindle associated [Mus musculus] >gb|AAH24400.1| Coiled-coil domain containing 5 [Mus musculus]
DR_UNI_FL31_C01	CO356034	0.929988	0.0537605	0.997974	0.0665779	4.64835	0.139493	0.833176	0.0377187	0.929699	0.0780286	0.964137	0.0771588	2.27073	0.114119	0.744014	0.0611597	similar to F-box protein FBW7 isoform 2 [Danio rerio]
DR_UNI_FL17_H11	CO351133	0.305994	0.0307848	1.20322	0.120873	4.6351	0.426727	0.810576	0.101762	0.31491	0.0265948	0.841693	0.062601	3.00991	0.117235	0.994924	0.108102	ADP-ribosylation factor-like 7 [Danio rerio]
DR_UNI_FL09_E09	CO353037	0.589798	0.0162	0.847199	0.0831564	4.63283	0.0495967	0.750839	0.0445471	0.679243	0.0346398	1.26591	0.235364	7.40828	0.465725	1.2488	0.0661742	Homo sapiens replication factor C (activator 1) 4, 37kDa [synthetic construct]
DR_UNI_FL20_E10	CO351568	1.1563	0.0568887	0.764347	0.045786	4.63226	0.397215	0.763087	0.058988	0.937208	0.0474237	0.897744	0.0642171	2.91529	0.134581	0.894369	0.0827664	similar to Survival motor neuron domain containing 1 [Danio rerio]
DR_UNI_FL64_H08	EV604439	0.899227	0.119269	1.10567	0.123632	4.63064	0.181678	0.76732	0.0667496	0.711436	0.0684156	1.07119	0.0854901	4.40329	0.188261	0.869057	0.0729427	unknown
DR_UNI_FL10_B09	CO353130	1.03895	0.256814	0.989548	0.115511	4.62051	1.62537	0.878278	0.0791452	0.601689	0.078643	0.694994	0.0883172	2.43754	0.397691	0.687734	0.086762	WEE1 homolog [Danio rerio]
DR_UNI_FL18_D01	CO351203	1.47514	0.0712468	0.80325	0.105534	4.56189	0.329091	0.879031	0.0481749	1.08466	0.110613	0.884597	0.0269617	5.86288	0.329388	0.616232	0.0329735	protein phosphatase type 2C alpha 2 [Danio rerio]
DR_UNI_FL21_G09	CO354286	0.870543	0.0756648	0.661931	0.0909843	4.55461	0.245196	0.619003	0.021105	1.07289	0.0702276	1.10058	0.12426	6.24744	0.441321	0.985622	0.0256891	RuvB-like 2 [Danio rerio]
DR_UNI_FL38_C12	EV564751	0.843361	0.117947	1.30965	0.158576	4.55044	0.162336	0.539479	0.075006	0.688128	0.0484872	1.1135	0.0550513	3.57541	0.249009	0.84731	0.0476082	unknown
DR_UNI_FL23_E08	CO354584	1.11385	0.0435949	0.628935	0.0491427	4.54246	0.334562	0.77647	0.0723944	1.15135	0.0407116	0.879935	0.0712099	3.79977	0.27422	0.687881	0.0580705	hypothetical protein LOC494063 [Danio rerio]
DR_UNI_FL07_F03	CO352706	0.839054	0.0377348	1.00549	0.0320406	4.53122	0.387379	0.724312	0.0772526	0.948083	0.0257668	1.30876	0.0679731	3.33844	0.142476	0.932807	0.0439381	RNA terminal phosphate cyclase-like 1 [Danio rerio]
DR_UNI_FL19_C03	CO351352	1.14719	0.0259706	0.760778	0.0268615	4.52735	0.49155	0.661714	0.0768577	1.09754	0.069993	0.963664	0.0355251	8.12558	0.509258	0.708921	0.0326958	similar to Sjogrens syndrome nuclear autoantigen 1 (Nuclear autoantigen of 14 kDa) [Danio rerio]
DR_UNI_FL36_D10	EV564065	1.02888	0.073454	1.01506	0.029228	4.47884	0.425775	1.07573	0.0856158	0.733003	0.0317099	0.955536	0.0141074	3.80888	0.218808	0.72283	0.0413169	Flj13912-prov protein [Xenopus laevis] >dbj|BAC66460.1| Psf3 [Xenopus laevis]
DR_UNI_FL29_E09	CO355855	0.923038	0.0702534	0.795754	0.0497608	4.47797	0.275506	0.824795	0.115844	1.08544	0.057	0.78322	0.0662253	3.36195	0.335183	0.714016	0.0243477	similar to Importin-4 (Importin 4b) (Imp4b) (Ran-binding protein 4) (RanBP4), partial [Danio rerio]
DR_UNI_FL66_H08	EV605265	1.10604	0.0802978	0.937031	0.102534	4.46547	0.348296	1.03746	0.0722728	0.823248	0.131184	0.707503	0.0438483	2.6038	0.142417	0.611204	0.0257629	hypothetical protein LOC494057 [Danio rerio]
DR_UNI_FL36_B02	EV563966	2.21978	0.401987	0.929773	0.0967579	4.46239	0.368169	0.906036	0.0543804	0.953366	0.139086	0.856945	0.0536005	14.1575	0.71244	0.636127	0.0268346	similar to mesoderm induction early response 1 [Danio rerio]
DR_UNI_FL15_H02	CO354125	1.18298	0.0975027	0.798142	0.139905	4.44173	0.556822	0.791212	0.0742995	0.912138	0.124617	0.899042	0.0602952	4.20425	0.669451	0.627309	0.0470413	unknown
DR_UNI_FL19_F07	CO351412	1.06379	0.0549798	0.723658	0.0159717	4.43832	0.363206	0.915628	0.0365627	1.01154	0.0701259	0.960612	0.0536048	3.59274	0.0657391	1.02368	0.0805543	Nif3l1bp1-prov protein [Xenopus laevis]
DR_UNI_FL33_E04	EV563062	1.14421	0.0896493	0.819884	0.041287	4.42718	0.464792	0.963497	0.112086	1.11895	0.103886	0.835724	0.0857487	2.80705	0.116517	0.71532	0.0468944	X-ray repair complementing defective repair in Chinese hamster cells 5 [Danio rerio]
DR_UNI_FL21_F08	CO354266	1.06216	0.0463786	0.582155	0.0471644	4.42697	1.27768	0.702597	0.0958822	1.13151	0.0718774	0.723162	0.0570702	5.74153	1.22589	0.879176	0.0914501	unknown
DR_UNI_FL18_G05	CO351271	0.970023	0.073649	1.01499	0.115104	4.42211	0.183633	0.802207	0.045509	1.10661	0.0722686	1.05389	0.0615868	6.32901	0.214164	0.88393	0.0569803	metaxin 2 [Danio rerio]
DR_UNI_FL30_A08	CO355974	1.29256	0.0858904	0.713436	0.0557147	4.41574	0.607352	0.600978	0.0676955	1.08062	0.0396005	0.790424	0.0908672	4.88851	0.241231	0.674402	0.0509775	similar to Chromosome 18 open reading frame 9 [Danio rerio]
DR_UNI_FL16_D01	CO350872	0.907537	0.133733	0.70028	0.0343976	4.41312	0.542327	0.881799	0.0232051	1.42212	0.073845	1.08192	0.0693748	3.23872	0.0672191	0.753533	0.0477304	TAF9 RNA polymerase II, TATA box binding protein (TBP)-associated factor; TAF9 RNA polymerase II, TATA box binding protein (TBP)-associated factor, 32 kDa [Mus musculus] >sp|Q8VI33|T2D7_MOUSE Transcription initiation factor TFIID 31 kDa subunit (TAFII-31) (TAFII-32) (TAFII32) >gb|AAL47693.1| RNA polymerase II TATA box binding protein-associated factor G [Mus musculus] >gb|AAH42723.1| TAF9 RNA pol…
DR_UNI_FL60_E11	EV561292	1.03212	0.12452	0.914481	0.12518	4.40608	0.395659	1.01311	0.161261	0.896044	0.0438324	0.74953	0.0290411	3.56031	0.340108	0.626044	0.0765062	similar to RIKEN cDNA 5730449L18 [Rattus norvegicus]
DR_UNI_FL47_B01	EV556606	1.20608	0.117502	1.2182	0.183495	4.34816	0.464069	0.785598	0.0904892	0.636588	0.11045	1.15192	0.0881126	11.7702	0.678493	0.739656	0.0953198	similar to CUG2 isoform 2 [Danio rerio]
DR_UNI_FL30_B04	CO355989	0.664233	0.0688034	0.586979	0.107327	4.33501	0.460501	0.541129	0.0526983	1.32488	0.0718478	0.971184	0.105525	3.64932	0.13	0.950843	0.0457633	ubiquitin-conjugating enzyme E2G 1 (UBC7 homolog, C. elegans) [Danio rerio] >gb|AAH45512.1| Ubiquitin-conjugating enzyme E2G 1 (UBC7 homolog, C. elegans) [Danio rerio]
DR_UNI_FL66_G11	EV605206	1.16141	0.115163	0.981533	0.0764861	4.32129	0.272718	0.82915	0.0404008	1.06723	0.108783	0.878036	0.0996592	3.99199	0.182548	0.73077	0.0551732	similar to Bcl-2-like 13 protein (Mil1 protein) (Bcl-rambo) [Danio rerio]
DR_UNI_FL15_B01	CO353984	1.07961	0.0327942	0.852115	0.0646573	4.27316	0.181185	1.18048	0.0322859	0.775076	0.0581636	0.931195	0.0311695	6.4254	0.215694	0.673171	0.0508612	similar to FLJ44216 protein [Danio rerio]
DR_UNI_FL39_D07	EV565183	1.24436	0.132006	0.977616	0.0835264	4.2718	0.1512	0.802524	0.0692511	0.918807	0.0627477	0.936617	0.0457227	3.67969	0.254239	0.724446	0.0648156	WD repeat domain 8 [Danio rerio]
DR_UNI_FL60_C10	EV561190	0.858463	0.0901644	0.743591	0.107144	4.26703	0.375292	0.737874	0.071522	0.895339	0.0684049	1.04411	0.114416	3.14223	0.199369	1.24608	0.0586249	RNA polymerase II subunit
DR_UNI_FL16_D03	CO350874	0.698149	0.107385	0.911393	0.041965	4.26451	0.284751	1.17239	0.0632199	0.92092	0.0801292	1.16129	0.122213	4.52386	0.305914	0.684413	0.0296808	Protein arginine N-methyltransferase 3 >gb|AAC39837.1| protein arginine N-methyltransferase 3 [Homo sapiens]
DR_UNI_FL21_B04	CO354172	1.48341	0.157472	0.572005	0.0457339	4.24635	0.463658	0.543902	0.0594732	2.22006	0.0966141	0.698042	0.0442218	9.90805	0.450778	0.510109	0.0417096	similar to oxidation resistance 1 [Danio rerio]
DR_UNI_FL35_D12	EV563695	1.08316	0.0816354	0.73793	0.0700597	4.22885	0.288045	0.7373	0.0994043	1.31907	0.134925	0.814845	0.0303233	4.43604	0.61062	0.775233	0.0539984	similar to DEAH (Asp-Glu-Ala-Asp/His) box polypeptide 57 isoform 1, partial [Danio rerio]
DR_UNI_FL12_D05	CO353489	0.877763	0.0357504	0.773814	0.064566	4.18919	0.258418	0.986256	0.0518366	1.16824	0.104165	1.00072	0.0239039	6.58708	0.481249	0.907682	0.0662231	ZFP598 isoform-1-like [Danio rerio]
DR_UNI_FL04_D09	CO350336	0.890879	0.0355417	0.895051	0.0435969	4.18206	0.268251	0.808959	0.0923696	0.842552	0.0836502	1.06686	0.102874	5.20753	0.538627	0.907456	0.0808127	hypothetical protein LOC393188 [Danio rerio]
DR_UNI_FL66_D03	EV605022	1.46955	0.147102	0.966819	0.0347575	4.16775	0.254747	1.04809	0.0790827	0.877416	0.0206188	0.754888	0.0588056	5.91388	0.314878	0.653527	0.0322779	similar to TAP/NXF1, partial [Danio rerio]
DR_UNI_FL63_E08	EV603865	1.19075	0.084022	0.967473	0.0538788	4.12522	0.192078	0.924739	0.0698113	0.969458	0.0336446	0.781783	0.0393744	4.46585	0.296196	0.620719	0.0397371	tudor domain containing protein 1 [Mus musculus] >sp|Q99MV1|TDR1_MOUSE Tudor domain containing protein 1 >gb|AAK31970.1| tudor domain containing protein 1 [Mus musculus]
DR_UNI_FL56_F02	EV559693	1.04554	0.155772	0.922162	0.0196305	4.11398	0.411486	0.923854	0.081302	0.975538	0.07622	0.955115	0.0451957	3.69997	0.286838	0.735834	0.0588226	similar to programmed cell death 2 [Danio rerio]
DR_UNI_FL31_F12	CO356347	1.43708	0.123984	0.805712	0.11186	4.09837	0.384019	0.642564	0.057386	0.839887	0.12489	0.889927	0.251797	10.7213	2.62437	0.41485	0.0951622	similar to WD repeat domain 34 isoform 1 [Danio rerio]
DR_UNI_FL05_H06	CO350592	0.727637	0.0680772	0.683418	0.0164928	4.09548	0.334416	0.741589	0.0611692	1.24215	0.0419	1.08809	0.102313	5.4716	1.01796	0.901535	0.060785	2-peptidylprolyl isomerase A [Danio rerio]
DR_UNI_FL66_D02	EV605014	1.29029	0.118101	0.889899	0.0284699	4.09212	0.22604	0.897915	0.0552871	1.37251	0.13353	0.838924	0.0295487	2.99686	0.129124	0.66198	0.0474818	hypothetical protein LOC322815 [Danio rerio]
DR_UNI_FL26_C05	CO355112	1.48214	0.0893077	0.908925	0.0644482	4.08595	0.490951	0.842582	0.0929616	0.840688	0.113501	0.665166	0.0341531	3.43488	0.324725	0.480014	0.0409465	similar to CG10038-PB, isoform B [Danio rerio]
DR_UNI_FL19_B04	CO351331	1.03388	0.0361094	0.418568	0.05316	4.06639	0.392109	0.849576	0.104942	1.67329	0.0950969	0.592258	0.0774709	3.52869	0.0999175	0.680365	0.0495364	small fragment nuclease [Danio rerio]
DR_UNI_FL26_B05	CO355083	0.98514	0.0369974	0.917602	0.11328	4.06342	0.348155	0.329118	0.0343054	1.26003	0.0680583	0.924937	0.0791661	24.6442	1.95918	0.528322	0.0350972	ubiquitin-conjugating enzyme E2G 1 [Danio rerio]
DR_UNI_FL19_C06	CO351357	0.694441	0.0292534	0.945466	0.114923	4.05689	0.416794	0.718317	0.103267	0.973176	0.0337859	0.999649	0.0920251	3.71467	0.198065	1.00453	0.130747	methionyl aminopeptidase 1 [Danio rerio]
DR_UNI_FL12_B04	CO353440	1.3327	0.0554868	0.92227	0.0595974	4.04581	0.23244	0.446669	0.0405253	1.1196	0.106768	0.852532	0.0460441	7.42718	0.811748	0.578242	0.0340326	similar to Retinoblastoma binding protein 4 isoform 3 [Danio rerio]
DR_UNI_FL32_A12	EV854687	1.44406	0.177133	0.793315	0.0839722	4.03368	0.326726	0.648942	0.0578058	0.97082	0.0645205	0.894287	0.0690895	5.17225	0.419764	0.771231	0.0694241	similar to Zinc finger protein 84 (Zinc finger protein HPF2) [Danio rerio]
DR_UNI_FL66_E05	EV605075	1.22626	0.155322	0.877803	0.0666299	4.02878	0.341931	1.15106	0.112302	0.995976	0.0556206	0.743484	0.0519104	3.51926	0.195087	0.710036	0.0605362	unknown
DR_UNI_CAND_D12	BC065382	0.650766	0.0193493	0.735297	0.0638508	4.0266	0.0583097	0.729957	0.0564118	0.916114	0.0476077	1.08819	0.036797	8.93651	0.672017	1.29674	0.117144	presenilin-2
DR_UNI_FL23_H09	CO354649	1.31495	0.0700544	0.750763	0.0642633	4.00038	0.299182	0.75572	0.0290081	1.03478	0.0612138	0.950603	0.0365045	8.94894	0.587601	0.583292	0.0291016	hypothetical protein LOC368366 [Danio rerio]
DR_UNI_FL14_C11	CO353847	1.03054	0.0544941	0.650697	0.062085	3.99712	0.556106	0.473786	0.0946945	1.15516	0.204155	0.830236	0.109152	9.83292	0.833338	0.892904	0.0950308	similar to mKIAA0136 protein [Danio rerio]
DR_UNI_FL06_F03	CO350751	0.995282	0.0735532	0.944584	0.0597687	3.99624	0.395493	0.777746	0.110251	0.984865	0.0459076	0.859264	0.0743976	6.43603	0.339015	0.698272	0.0579235	unknown
DR_UNI_FL20_F02	CO351576	1.10474	0.155064	0.920158	0.0527094	3.9649	0.119833	0.901268	0.0211133	0.919058	0.0491482	0.942277	0.0656137	5.5253	0.26323	0.892821	0.0451855	septin 6 [Danio rerio]
DR_UNI_FL13_E08	CO353708	0.85192	0.0165295	0.996043	0.027903	3.9502	0.150332	1.03202	0.046531	1.00621	0.0418968	0.951407	0.0549507	2.65313	0.0975103	0.646027	0.0303326	chaperonin containing TCP1, subunit 7 (e...
DR_UNI_FL41_E08	CO353991	1.19005	0.119139	1.24376	0.0620964	3.94309	0.191866	0.811599	0.0507947	0.791651	0.0448	0.815847	0.0346183	3.20572	0.168608	0.547372	0.0492048	similar to activating transcription factor 7 interacting protein isoform 3 [Danio rerio]
DR_UNI_FL17_F04	CO351070	1.25681	0.0433034	0.746456	0.0455291	3.93915	0.394506	0.387213	0.151384	1.19976	0.0298044	0.468912	0.0233027	4.09273	0.398468	0.507559	0.0909869	similar to H63 breast cancer expressed gene isoform a [Danio rerio]
DR_UNI_FL28_C12	CO355581	1.47334	0.108317	0.871607	0.046958	3.937	0.300093	0.651335	0.0488335	1.12392	0.0988309	0.727252	0.0284858	3.98224	0.0786278	0.604176	0.0407934	similar to Serine/threonine-protein kinase 23 (Muscle-specific serine kinase 1) (MSSK-1), partial [Danio rerio]
DR_UNI_FL08_B04	CO352784	1.20448	0.0550984	0.880086	0.0455325	3.91649	0.230512	0.676795	0.0175189	1.04595	0.0720651	0.870034	0.0323282	9.43171	0.535784	0.697373	0.0358244	hypothetical protein LOC562846 [Danio rerio]
DR_UNI_FL21_G06	CO354283	0.126748	0.00602257	1.10098	0.0512035	3.91329	0.467984	1.07989	0.0533961	0.131748	0.0115611	1.01312	0.121257	5.43579	0.356522	0.756712	0.0657881	similar to Nuclear transport factor 2 (NTF-2) [Danio rerio]
DR_UNI_FL66_A11	EV604900	1.19024	0.14087	0.442903	0.102821	3.90906	0.346062	0.393684	0.0263287	1.46678	0.094163	0.735316	0.0939544	15.6173	1.3203	0.476149	0.0266094	similar to Rab11b-prov protein [Danio rerio]
DR_UNI_FL23_G07	CO354628	1.11751	0.112484	0.851162	0.12334	3.90397	0.62801	0.630905	0.0832009	1.15333	0.0864198	0.799226	0.0863722	4.88293	0.230981	0.696285	0.073365	hypothetical protein LOC436706 [Danio rerio]
DR_UNI_FL48_E06	EV557065	1.01158	0.0546032	0.96589	0.091781	3.88064	0.167853	0.806973	0.084982	0.816222	0.0803855	1.02094	0.0815219	3.06578	0.267522	0.713015	0.104698	unknown
DR_UNI_FL03_H08	CO350240	0.865319	0.0298921	1.01964	0.0680817	3.87939	0.191915	0.845789	0.0641969	0.868439	0.039137	1.09145	0.0391825	2.98641	0.223623	0.987694	0.0447378	hypothetical protein LOC497395 [Danio rerio]
DR_UNI_FL10_B04	CO353123	1.57443	0.0922127	0.98087	0.0245165	3.84968	0.513559	0.570429	0.0218586	1.0001	0.064462	0.846101	0.0570085	10.5275	0.830623	0.613808	0.0510982	unknown
DR_UNI_FL19_C08	CO351359	1.39734	0.127296	0.582675	0.0356962	3.84811	0.344228	0.768615	0.0872664	1.45815	0.117621	0.632171	0.0258743	3.26032	0.161068	0.5197	0.0266763	similar to coiled-coil domain containing 14, partial [Danio rerio]
DR_UNI_FL57_C04	EV559953	1.47359	0.1233	0.805854	0.0350612	3.84646	0.162533	0.967275	0.0550539	1.09314	0.0763295	0.791603	0.050535	4.18545	0.113023	0.940203	0.0478075	Septin 8
DR_UNI_FL31_G04	CO356357	1.59649	0.117495	0.856441	0.0557651	3.84621	0.25017	0.817207	0.0695527	1.0356	0.0701108	0.716696	0.0352677	3.29712	0.116452	0.537269	0.0245729	mutS homolog 2 [Danio rerio]
DR_UNI_FL61_B09	EV561522	0.877772	0.152449	0.782138	0.210993	3.84539	0.452489	0.761021	0.102973	0.497381	0.0626625	0.830935	0.0788534	2.28035	0.239233	1.01771	0.0522995	similar to RNA polymerase I transcription termination factor 1 [Danio rerio]
DR_UNI_FL18_G08	CO351276	0.81965	0.0707086	0.727698	0.0708091	3.84187	0.394296	0.766193	0.0555028	1.17785	0.0267702	1.00112	0.0574956	4.4242	0.166653	0.967746	0.0377491	similar to nuclear transcription factor-Y beta [Danio rerio]
DR_UNI_FL03_D02	CO350123	1.09158	0.0551968	0.791083	0.0348104	3.83268	0.374546	0.814657	0.0390974	1.09847	0.0717402	0.88567	0.0562963	4.50573	0.420284	0.89764	0.0394751	Lsm1 protein [Bos taurus]
DR_UNI_FL09_G03	CO353065	0.892023	0.0874198	1.16433	0.0924602	3.81831	0.289965	0.738105	0.0393108	0.782679	0.0361206	1.43427	0.067323	12.5561	0.358254	0.761854	0.0727477	EF-hand domain (C-terminal) containing 1 [Danio rerio]
DR_UNI_FL13_D10	CO353691	0.979678	0.0541367	0.748625	0.112407	3.818	0.430813	0.656558	0.0250168	1.03914	0.0683649	1.06081	0.112352	4.10176	0.264227	0.927795	0.0306874	similar to HYLS1 protein [Danio rerio]
DR_UNI_FL41_E12	CO354145	1.07337	0.0444679	0.994682	0.0980112	3.8109	0.456726	0.925683	0.0722737	0.920996	0.0278356	0.976325	0.0617489	2.7627	0.187759	0.91574	0.0376678	similar to amyotrophic lateral sclerosis 2 (juvenile) chromosome region, candidate 2 [Danio rerio]
DR_UNI_FL49_B07	EV557246	1.05235	0.100829	0.726691	0.0860297	3.7991	0.135078	0.611185	0.101958	1.17147	0.0311189	0.556791	0.0276467	2.42302	0.201252	0.615972	0.0895366	similar to HHGP protein, partial [Danio rerio]
DR_UNI_FL21_C11	CO354214	0.872799	0.0454971	0.542598	0.035463	3.7848	0.256438	0.720192	0.0278946	1.21971	0.0563344	1.07655	0.103104	2.93539	0.176682	0.976645	0.0607739	similar to histone aminotransferase 1, partial [Danio rerio]
DR_UNI_FL29_D12	CO355833	0.396842	0.0573114	1.06247	0.0549255	3.75973	0.687903	1.29118	0.182581	0.330254	0.0385167	1.18971	0.103991	6.75076	0.511916	0.743725	0.0550493	daz-like gene [Danio rerio]
DR_UNI_FL53_F04	EV558534	1.08722	0.130749	1.32532	0.0397799	3.75203	0.195783	0.96245	0.0377684	0.768451	0.0318678	0.887064	0.0414396	4.5993	0.203955	0.61956	0.0556347	hypothetical protein XP_677980 [Danio rerio]
DR_UNI_FL13_F10	CO353727	1.00802	0.0622791	0.699142	0.0745899	3.73486	0.0993413	0.543346	0.0380302	1.04666	0.0386587	0.875819	0.0523051	2.41659	0.0851812	1.05692	0.0619797	phospholipase A2-activating protein [Danio rerio]
DR_UNI_FL13_D04	CO353678	1.31255	0.048892	0.912701	0.0373665	3.73265	0.246642	0.660007	0.0265767	1.00827	0.054176	0.858557	0.0275873	9.58569	0.774871	0.69403	0.0274869	nuclear protein UKp83 [Rattus norvegicus] >dbj|BAC76892.1| nuclear protein UKp83 [Rattus norvegicus]
DR_UNI_FL03_F07	CO350185	0.822289	0.0687474	0.992037	0.152831	3.72605	0.588301	0.694162	0.0632948	0.684054	0.108546	1.09076	0.105884	2.89916	0.178416	0.935482	0.0940542	similar to pelle-like protein kinase [Danio rerio]
DR_UNI_FL23_C02	CO354529	1.23343	0.182644	0.741308	0.107416	3.6984	0.575535	0.860925	0.0587496	1.31821	0.0912963	0.826672	0.0732509	3.63047	0.440005	0.806148	0.0340319	unknown
DR_UNI_FL49_H12	EV557481	1.08585	0.0553728	1.03498	0.0649478	3.68255	0.115321	0.655284	0.0428914	0.898324	0.0247114	0.955136	0.0568722	2.17814	0.132977	0.847125	0.0862661	similar to Segment polarity protein dishevelled homolog DVL-1 (Dishevelled-1) (DSH homolog 1) isoform 3 [Danio rerio]
DR_UNI_FL59_F10	EV560934	0.95521	0.0879459	0.873519	0.0894295	3.68071	0.358312	0.497132	0.0354613	1.12496	0.0473508	1.03769	0.129335	4.45769	0.127149	0.680798	0.0187728	similar to histone H2A [Danio rerio]
DR_UNI_FL02_A11	CO349896	0.986536	0.0894032	0.870512	0.0766411	3.66964	0.551704	0.80576	0.16431	0.892028	0.135885	0.515985	0.0423299	2.02612	0.188261	0.973686	0.101281	unknown
DR_UNI_FL55_F11	EV559312	1.20701	0.067135	0.790614	0.0906199	3.66215	0.34097	0.904156	0.0288592	1.07939	0.100471	0.920846	0.0682107	3.25403	0.192869	0.783808	0.0369334	similar to CG6745-PA [Danio rerio]
DR_UNI_FL33_C05	EV562984	1.13302	0.143219	0.98675	0.0868648	3.63266	0.584174	1.04246	0.116682	1.00404	0.0301537	0.927191	0.0577365	4.0837	0.303389	0.718873	0.0555318	similar to zinc finger protein 281 [Danio rerio]
DR_UNI_FL29_B06	CO355761	1.31692	0.103511	0.854448	0.0902608	3.62713	0.238847	0.877006	0.0723271	0.983776	0.0390911	0.802205	0.0558058	11.6821	0.943881	0.641054	0.0131804	similar to 4930431B11Rik protein [Danio rerio]
DR_UNI_FL23_H04	CO354640	1.21305	0.119243	0.852678	0.0944487	3.62113	0.416919	0.819596	0.078803	1.17228	0.144845	0.771051	0.0346484	4.0994	0.22163	0.651301	0.0214877	unknown
DR_UNI_FL23_D03	CO354557	1.08081	0.094585	0.91968	0.0860747	3.59872	0.465663	0.957925	0.0796875	0.894929	0.0975405	0.657038	0.0573952	2.33881	0.0881153	1.05803	0.137867	similar to arginyl aminopeptidase (aminopeptidase B)-like 1 [Danio rerio]
DR_UNI_FL65_B01	EV604520	1.12914	0.0727635	0.984249	0.0882128	3.58905	0.201106	0.559073	0.10741	0.894776	0.0569097	0.911286	0.0618229	2.42911	0.106255	0.512514	0.0798285	BUB3 budding uninhibited by benzimidazoles 3-like protein [Danio rerio]
DR_UNI_FL68_F05	EV606117	0.725813	0.097772	0.780543	0.118759	3.58809	0.266739	0.925064	0.117	0.96209	0.151892	0.890686	0.122306	1.98466	0.0679779	0.873738	0.103229	hypothetical protein LOC393262 [Danio rerio]
DR_UNI_FL58_F09	EV560495	1.41905	0.0947054	0.921517	0.127131	3.57775	0.244374	0.7207	0.134132	0.89022	0.0606483	0.609273	0.0732594	3.68869	0.231115	0.534367	0.0266499	Tudor domain containing protein 4 >dbj|BAA91972.1| unnamed protein product [Homo sapiens]
DR_UNI_FL31_E11	CO356292	0.726871	0.142669	0.636636	0.168953	3.55842	0.22666	0.619514	0.172548	0.695204	0.104138	1.15438	0.117971	11.0129	0.356876	0.823625	0.294991	hypothetical protein XP_685291 [Danio rerio]
DR_UNI_FL07_F06	CO352710	0.927208	0.0397102	0.907401	0.0325045	3.55345	0.245347	0.827864	0.0347425	1.47652	0.119014	0.991578	0.0112408	3.46782	0.145568	0.936266	0.0282531	similar to H63 breast cancer expressed gene isoform a [Danio rerio]
DR_UNI_FL12_F05	CO353529	1.0725	0.116082	0.820707	0.182711	3.54689	0.481872	0.936742	0.138607	0.630299	0.0868107	0.684153	0.121954	2.75534	0.162646	0.869173	0.0250449	similar to estrogen receptor binding protein [Danio rerio]
DR_UNI_FL34_F02	EV563387	1.2413	0.113402	0.759648	0.0262677	3.53836	0.366767	0.938875	0.0209462	2.10005	0.0952953	0.797098	0.0502011	4.41911	0.275625	0.701182	0.0872279	calcium binding protein 39 [Danio rerio]
DR_UNI_FL33_H02	EV563191	0.644026	0.0709617	0.790241	0.23509	3.50764	0.397334	0.952557	0.0527314	1.41821	0.161819	0.721989	0.051168	4.20664	0.127965	0.735474	0.101707	similar to Collagen alpha 1(X...
DR_UNI_FL18_H09	CO351305	1.04416	0.0659894	0.86272	0.0474156	3.50294	0.209262	0.51065	0.123255	1.01822	0.0565663	0.815846	0.138444	5.69482	0.394422	0.689811	0.0933838	replication protein A2 [Danio rerio]
DR_UNI_FL11_G07	CO353386	1.0508	0.0456514	0.767535	0.0402162	3.50014	0.195399	0.626554	0.0282708	1.61492	0.0496316	0.871122	0.0618888	3.45525	0.207518	0.751661	0.0242477	ras-related nuclear protein [Danio rerio] >sp|P79735|RAN_BRARE GTP-binding nuclear protein RAN >gb|AAB97093.1| Ran [Danio rerio] >gb|AAH58047.1| Ras-related nuclear protein [Danio rerio] >gb|AAH50517.2| Ras-related nuclear protein [Danio rerio]
DR_UNI_FL51_D10	EV557876	1.22872	0.144464	0.892803	0.056512	3.49734	0.122135	1.05019	0.11831	0.755512	0.0782753	0.904355	0.0629289	3.42062	0.12995	0.892208	0.0432868	hypothetical protein LOC393759 [Danio rerio]
DR_UNI_FL22_H09	CO354473	1.02626	0.109599	0.81644	0.0458189	3.48337	0.422995	0.833329	0.0465348	0.950742	0.0473966	0.764236	0.0997163	3.29344	0.32514	1.2681	0.0557947	unknown
DR_UNI_FL08_D10	CO352847	1.13578	0.0722834	0.811157	0.0795554	3.46543	0.184601	0.294769	0.0340316	1.54664	0.0405304	0.703209	0.051235	16.4646	1.19243	0.406709	0.0470135	similar to histone H2A [Danio rerio]
DR_UNI_FL27_A10	CO355291	0.990886	0.0794224	1.03409	0.226488	3.46151	0.318002	0.702781	0.0925806	0.753333	0.034783	1.04927	0.0882176	2.76956	0.123879	1.00901	0.0568935	similar to MGC82693 protein [Danio rerio]
DR_UNI_FL12_G06	CO353564	0.791967	0.0822836	1.04707	0.0405041	3.45803	0.249061	1.22124	0.0608139	0.658109	0.0275066	0.888668	0.0276528	3.56578	0.155201	0.75417	0.0328791	similar to TBP-associated factor 4, partial [Danio rerio]
DR_UNI_FL46_E05	EV556440	1.47492	0.16011	0.972586	0.047859	3.44247	0.18368	0.943672	0.11208	0.930831	0.0513805	0.806382	0.0273967	5.50893	0.320329	0.656521	0.0530226	chromosome 14 open reading frame 145 [Homo sapiens] >dbj|BAB71273.1| unnamed protein product [Homo sapiens]
DR_UNI_FL52_B06	EV558063	0.344515	0.0472939	0.669946	0.0939334	3.40251	0.151369	1.01917	0.0580082	0.214276	0.0402808	1.01983	0.0682986	9.97095	0.410637	1.16677	0.0803239	similar to mesenchymal stem cell protein DSCD75, partial [Danio rerio]
DR_UNI_FL38_G06	EV564928	1.32321	0.25932	0.925655	0.130429	3.39774	0.470969	0.815916	0.0621759	0.936914	0.109181	0.95385	0.0529672	7.87075	0.394352	0.751986	0.0651091	hypothetical protein XP_701282 [Danio rerio]
DR_UNI_FL40_A06	CO351704	0.810943	0.0957446	1.19008	0.143507	3.39101	0.379402	0.702009	0.176441	0.94502	0.135079	0.832001	0.112587	4.00219	0.38701	0.580764	0.0864277	similar to CDNA sequence BC027309 [Rattus norvegicus]
DR_UNI_FL49_F01	EV557371	1.007	0.10638	0.824684	0.0836436	3.3895	0.198782	1.06173	0.105722	0.778658	0.124093	0.975753	0.0863147	2.43923	0.240237	0.796829	0.0612039	Mocs2 protein [Mus musculus]
DR_UNI_FL54_A12	EV558724	0.814361	0.0537198	1.01008	0.101808	3.38073	0.291756	0.920217	0.103164	0.791967	0.14271	0.931398	0.146331	2.29317	0.325715	0.635442	0.0635635	unknown
DR_UNI_FL33_H07	EV563208	1.41024	0.0771259	0.910574	0.0367533	3.37531	0.264563	0.819549	0.042075	1.02666	0.0643034	0.680469	0.0352992	6.03866	0.410305	0.636697	0.0294067	similar to pericentriolar material 1 protein [Danio rerio]
DR_UNI_FL23_A03	CO354482	0.557904	0.0609137	0.532286	0.0203534	3.37443	0.41466	0.911321	0.109702	0.980127	0.0649578	1.08048	0.0885662	5.25211	0.303929	0.970172	0.0887063	similar to Cg10671 like [Danio rerio]
DR_UNI_FL16_C03	CO350856	1.24704	0.141966	0.540226	0.030696	3.37105	0.260091	0.773776	0.0313967	1.8812	0.0693992	0.870629	0.0579418	8.95674	0.551324	0.786624	0.0564673	ADP-ribosylation factor-like 3, like 1 [Danio rerio]
DR_UNI_FL12_G04	CO353559	0.864316	0.0954288	1.16184	0.117439	3.36864	0.188656	1.04942	0.0507361	0.528089	0.0205394	1.01328	0.0349082	3.01008	0.134611	0.712344	0.0337583	similar to Centromeric protein E (CENP-E protein) [Danio rerio]
DR_UNI_FL35_G07	EV563842	0.860131	0.0698123	0.947338	0.0677045	3.36299	0.114529	0.869549	0.0725601	0.71377	0.0836093	1.31348	0.137156	36.0029	2.05414	0.567486	0.0491284	hypothetical protein LOC541338 [Danio rerio]
DR_UNI_FL33_E05	EV563064	1.21766	0.0737994	0.897724	0.0427536	3.32795	0.171164	0.719592	0.0509959	1.11201	0.0500944	0.676356	0.067702	3.69767	0.207256	0.646282	0.0325642	similar to ubiquitin protein ligase E3 component n-recognin 1 [Danio rerio]
DR_UNI_FL23_H03	CO354638	0.824929	0.1282	0.749015	0.0436246	3.3217	0.36933	0.939074	0.0592616	0.686865	0.0287739	0.981346	0.0415053	8.75165	0.476786	1.05649	0.0639541	similar to heat shock factor binding protein 1 [Danio rerio]
DR_UNI_FL45_H12	EV556288	1.12785	0.103306	0.871616	0.0898976	3.31743	0.16868	0.689218	0.0409685	0.982222	0.0541851	0.783756	0.0255635	2.58076	0.209749	0.99391	0.142655	dipeptidylpeptidase 3 [Danio rerio]
DR_UNI_FL54_H04	EV558993	1.14898	0.117614	0.911876	0.0858118	3.30869	0.38031	0.99139	0.0624357	0.856353	0.0627461	0.779269	0.033134	2.84307	0.269144	0.674556	0.0537457	hypothetical protein LOC334081 [Danio rerio]
DR_UNI_FL17_C07	CO351017	0.886914	0.065703	1.092	0.0595535	3.30586	0.400519	0.782861	0.0690429	0.639825	0.0155885	1.19026	0.148933	3.17736	0.217395	0.789472	0.0940458	similar to CDC28 protein kinase regulatory subunit 2 isoform 2 [Danio rerio]
DR_UNI_FL37_G07	EV564581	1.07087	0.0973143	0.73404	0.0486893	3.30399	0.391704	0.797908	0.0686747	1.03726	0.034534	0.683573	0.0484755	3.6748	0.370339	0.90017	0.113938	testicular 3-beta hydroxysteroid dehydrogenase [Ictalurus punctatus]
DR_UNI_FL66_A10	EV604893	1.24216	0.0763165	0.864664	0.0716572	3.30124	0.157074	0.781544	0.0796446	1.0209	0.0717689	0.807772	0.0797414	3.34335	0.118916	0.67506	0.0352421	similar to sterile-alpha motif and leucine zipper containing kinase AZK [Danio rerio]
DR_UNI_FL50_D05	EV557593	1.18934	0.154478	1.05182	0.112953	3.29511	0.159968	1.02249	0.0912836	0.933668	0.0292768	0.879684	0.0618675	2.58742	0.0450206	0.765607	0.0766019	similar to Anaphase promoting complex subunit 10 (APC10) (Cyclosome subunit 10) [Danio rerio]
DR_UNI_FL17_D05	CO351035	1.43866	0.132997	0.651814	0.0326824	3.29122	0.166515	0.587525	0.0410204	1.21109	0.0535519	0.611732	0.0575885	15.607	0.476902	0.356167	0.0232669	similar to dynein, cytoplasmic, intermediate polypeptide 2, partial [Danio rerio]
DR_UNI_FL39_E04	CO350148	1.19452	0.13655	0.967127	0.0749665	3.27094	0.169041	0.798292	0.0908936	0.706188	0.0907505	0.732647	0.0694748	22.415	1.34387	0.540365	0.012302	similar to novel Phospholipase D Active site motif-containing protein [Danio rerio]
DR_UNI_FL36_E03	EV564074	1.25716	0.106062	0.968786	0.0642848	3.27051	0.225061	0.849216	0.0437086	0.941796	0.0562807	0.726108	0.0380651	3.29075	0.118915	0.666576	0.0464893	death effector domain-containing protein [Rattus norvegicus] >sp|Q9Z2K0|DEDD_RAT Death effector domain-containing protein (Death effector domain-containing testicular molecule) >gb|AAC80287.1| death effector domain-containing protein DEFT [Rattus norvegicus]
DR_UNI_FL34_C07	EV563304	1.09495	0.0310756	1.08768	0.0573672	3.2697	0.196589	0.961021	0.0799345	0.709724	0.0532891	0.750849	0.0712886	3.1286	0.251823	0.751143	0.110569	meiotic recombination 11 homolog A [Danio rerio]
DR_UNI_FL63_F02	EV603899	0.959405	0.0656398	0.963464	0.0956412	3.26268	0.160665	0.882498	0.0763582	0.92112	0.0362255	0.873433	0.0514741	2.31153	0.0994869	0.74591	0.0373067	nuclear cap binding protein subunit 2 [Danio rerio]
DR_UNI_FL51_H06	EV558002	1.25192	0.162649	0.758551	0.0836629	3.26202	0.219061	0.701687	0.0421679	1.22329	0.074544	0.719076	0.0408373	3.49439	0.359135	0.548614	0.0255076	similar to testis nuclear RNA-binding protein [Danio rerio]
DR_UNI_FL43_B10	EV555588	1.07086	0.0377965	1.15342	0.0859594	3.26095	0.232419	0.776561	0.0398698	0.725574	0.0216242	1.04887	0.0836156	6.44069	0.594665	0.691606	0.0357551	proteasome (prosome, macropain) 26S subunit, ATPase, 1 [Danio rerio]
DR_UNI_FL52_F05	EV558211	1.01398	0.0672064	0.747627	0.0699381	3.25301	0.113336	0.591163	0.0697702	1.20095	0.0989083	0.980394	0.05978	4.78568	0.199875	0.793512	0.0635888	similar to casein kinase 1, alpha 1 isoform 13 [Danio rerio]
DR_UNI_FL08_A11	CO352778	1.98359	0.340052	0.902616	0.0870799	3.21882	2.30618	0.621771	0.132453	0.821126	0.045366	0.709618	0.163529	190.8	40.6269	0.728912	0.146656	unknown
DR_UNI_FL08_G04	CO352907	1.55348	0.110045	0.896544	0.0340169	3.21762	0.158062	0.650654	0.0715338	1.07396	0.0315389	0.83365	0.021927	4.14964	0.26606	0.566279	0.0301331	similar to GTPase, IMAP family member, partial [Danio rerio]
DR_UNI_FL15_G04	CO354105	0.806273	0.0855858	0.993308	0.103349	3.21084	0.140591	0.911415	0.0985298	0.680867	0.107777	1.31049	0.145545	61.5792	4.4135	0.599877	0.0276178	hypothetical protein XP_683210 isoform 1 [Danio rerio]
DR_UNI_FL02_F02	CO349991	0.797709	0.101935	0.933846	0.0626809	3.1983	0.370403	1.07669	0.123238	1.03664	0.0373305	0.816406	0.0685281	2.48873	0.188106	0.722481	0.0438721	similar to protein phosphatase 2 (formerly 2A), regulatory subunit B (PR 52), gamma isoform, partial [Danio rerio]
DR_UNI_FL46_H12	EV556556	1.17643	0.0410203	0.756494	0.0286262	3.19548	0.182046	0.572408	0.045043	1.4684	0.0460888	0.817364	0.0445074	3.65759	0.225024	0.862158	0.0287034	Dynactin 4 (p62) [Homo sapiens]
DR_UNI_FL67_E12	EV605571	0.646201	0.136377	0.705281	0.105425	3.19085	0.441347	1.08372	0.128839	0.894083	0.110121	1.19375	0.300281	2.83088	0.191929	0.909739	0.0602722	similar to Probable ribosome biogenesis protein NEP1 (C2f protein) [Danio rerio]
DR_UNI_FL40_D09	EV854481	1.06514	0.0369327	0.75293	0.106188	3.18135	0.196443	0.832551	0.13663	0.81216	0.0882741	0.458826	0.0133491	2.68177	0.371157	0.560815	0.0927315	unknown
DR_UNI_FL55_A11	EV559049	0.897424	0.0590754	1.30539	0.0894593	3.16638	0.168155	0.651106	0.0309723	0.61752	0.0505711	1.13735	0.116097	2.99645	0.163266	0.892089	0.0967444	unknown
DR_UNI_FL36_C07	EV564013	1.14618	0.0739106	0.760179	0.0380727	3.15928	0.160549	0.924208	0.0309485	0.769468	0.0256903	0.903965	0.0453644	3.13745	0.164531	1.15036	0.0604127	dimethylarginine dimethylaminohydrolase 1 [Danio rerio]
DR_UNI_FL63_G11	EV854384	1.16013	0.0432418	0.970448	0.0561473	3.15453	0.130885	0.887962	0.0571087	0.872879	0.0533911	0.845271	0.0534466	4.36093	0.55743	0.724406	0.0406724	similar to nuclear factor of activated T-cells, cytoplasmic, calcineurin-dependent 2 interacting protein isoform 2 [Danio rerio]
DR_UNI_FL38_B12	EV564696	1.09805	0.07691	1.05737	0.0407829	3.14936	0.177724	0.787366	0.0728614	0.899443	0.0661198	0.772264	0.0426407	4.138	0.0609073	0.873653	0.0642175	kelch-like ECH-associated protein 1 [Danio rerio]
DR_UNI_FL28_E02	CO355613	1.29641	0.104258	0.710848	0.0377646	3.14903	0.160154	0.805032	0.0957677	1.19302	0.132108	0.82289	0.0649915	2.82426	0.129028	0.534292	0.0287462	hypothetical protein LOC436906 [Danio rerio]
DR_UNI_FL58_C11	EV560351	1.10851	0.0613515	0.759393	0.0528487	3.14454	0.313213	0.68277	0.0386115	1.57679	0.0452538	0.910853	0.0495605	3.61481	0.203269	0.89442	0.0407098	similar to growth inhibition and differentiation related protein 86 [Danio rerio]
DR_UNI_FL21_A09	CO354164	1.0744	0.080249	0.663911	0.0474732	3.13117	0.230714	0.564127	0.0502993	1.08199	0.0211251	0.906933	0.0487764	8.85473	0.775635	0.732084	0.0118915	katanin p80 (WD repeat containing) subunit B 1 [Danio rerio]
DR_UNI_FL54_E09	EV558854	1.13354	0.0595467	0.872222	0.0378688	3.12758	0.0818703	0.83536	0.0404446	1.12677	0.0694371	0.891138	0.0490485	2.55184	0.098247	0.819764	0.0392122	WD repeat domain 57 (U5 snRNP specific) [Danio rerio]
DR_UNI_FL56_F11	EV559715	1.04609	0.0996833	1.01626	0.0358213	3.10866	0.214405	1.06703	0.0701022	0.723209	0.0540408	0.91629	0.0366146	2.49965	0.237735	0.640311	0.0323895	cyclin-dependent kinase associated protein phosphatase [Homo sapiens]
DR_UNI_FL68_D11	EV606015	0.917806	0.0521767	0.834307	0.0913034	3.0714	0.225847	0.903684	0.122775	0.804324	0.0375963	0.849387	0.0643838	2.48888	0.171411	1.0268	0.0528736	unknown
DR_UNI_FL11_D03	CO353288	0.823391	0.108909	0.900446	0.0926472	3.059	0.35041	0.91158	0.0610722	0.87205	0.0227175	1.03394	0.0747366	15.0948	0.732341	0.826889	0.0529255	unknown
DR_UNI_FL55_G05	EV559340	0.851241	0.111659	1.53755	0.120598	3.05338	0.219856	0.642232	0.0372432	0.738223	0.0937328	1.1354	0.137943	5.84667	0.20426	0.700271	0.100255	similar to chromatin assembly factor 1, subunit A (p150) [Danio rerio]
DR_UNI_FL53_C08	EV558429	1.13731	0.0861988	0.566023	0.0477375	3.04408	0.0858358	0.488406	0.0247069	1.5945	0.0702222	0.766328	0.0322012	3.44999	0.199622	0.918901	0.0570966	unknown
DR_UNI_FL30_F04	CO356108	0.854703	0.105462	0.893072	0.0428212	3.03815	0.184291	0.848016	0.0375045	0.883404	0.0760667	0.984404	0.0340491	2.23538	0.106001	0.981501	0.0566087	similar to myosin head domain containing 1 [Danio rerio]
DR_UNI_FL37_F10	EV564549	0.732389	0.0367628	0.927887	0.0814887	3.03322	0.208122	1.2654	0.0614386	0.730436	0.0494025	1.08287	0.120467	3.71411	0.242549	0.971883	0.021495	similar to Hnrpa0l protein [Danio rerio]
DR_UNI_FL27_E03	CO355371	1.04426	0.104797	0.716455	0.0537465	3.01315	0.292574	1.1793	0.163432	1.20403	0.111741	0.904242	0.0155067	6.89981	0.207757	0.798388	0.0493414	similar to CG30010-PA [Danio rerio]
DR_UNI_FL07_F02	CO352705	1.57033	0.0819337	0.885821	0.0569872	3.01244	0.221406	0.648425	0.0183603	1.13967	0.080127	0.858917	0.0350604	6.43796	0.336178	0.731611	0.0300597	hypothetical protein LOC569178 [Danio rerio]
DR_UNI_FL39_G11	CO351651	1.08414	0.0352043	0.944025	0.0693373	3.00454	0.238748	0.713809	0.0425501	0.889058	0.0307016	1.00655	0.0900596	2.56001	0.179788	0.667369	0.0311543	uroporphyrinogen III synthase [Danio rerio]
DR_UNI_FL14_D04	CO353862	1.73369	0.165821	0.789342	0.0630958	2.9985	0.206067	0.549596	0.0284411	1.55588	0.167685	0.776547	0.0402885	4.02682	0.285727	0.628128	0.0643648	similar to AMPK-related prote...
DR_UNI_FL01_D07	CO349778	0.821845	0.0588689	0.892886	0.0939315	2.99276	0.198524	0.93388	0.0633419	0.967024	0.0851393	0.630479	0.151127	2.44277	0.223348	0.93682	0.095101	bloodthirsty [Danio rerio]
DR_UNI_FL21_F03	CO354260	1.27476	0.0909982	0.854523	0.0466612	2.97146	0.118787	0.814949	0.0584868	0.964675	0.0445246	0.938591	0.0427589	10.5148	0.999553	0.613635	0.00932845	similar to CP110 protein [Danio rerio]
DR_UNI_FL27_G11	CO355458	1.3543	0.077073	0.809168	0.0554956	2.96913	0.16261	0.451125	0.0391857	0.908007	0.167418	1.06569	0.0637078	12.6851	0.502115	0.53597	0.0525655	similar to RAB1A, member RAS oncogene family isoform 2 [Danio rerio]
DR_UNI_FL20_F05	CO351580	1.12387	0.168146	0.536615	0.0371454	2.96759	0.117874	0.714851	0.0265745	1.39148	0.035735	0.847876	0.0694896	3.2475	0.218601	0.876707	0.0557239	unnamed protein product [Tetraodon nigroviridis]
DR_UNI_FL30_C03	CO356020	1.12615	0.120695	0.81032	0.144049	2.96452	0.332908	0.782998	0.153085	1.39544	0.289851	0.953721	0.0582168	18.7886	1.8067	0.596366	0.0274857	unknown
DR_UNI_FL09_B11	CO352978	0.812871	0.140706	0.881374	0.326781	2.96267	0.220265	0.643695	0.197175	1.2639	0.244294	0.720454	0.139131	8.28001	2.61208	0.544096	0.0916945	hypothetical protein LOC431743 [Danio rerio]
DR_UNI_FL49_E07	EV557360	0.99734	0.0906944	0.906086	0.0930117	2.96069	0.174311	0.960398	0.108328	0.920311	0.0532296	0.981986	0.0525086	3.16211	0.16047	0.740439	0.0574937	DC3 [Homo sapiens] >gb|AAH00921.1| HSPC133 protein [Homo sapiens]
DR_UNI_FL38_H11	EV565014	1.11506	0.0530094	1.00305	0.0333277	2.95684	0.183936	0.747649	0.0449005	1.00906	0.0507881	1.01076	0.0772156	3.25486	0.213252	0.902442	0.0339034	pericentrin 1 [Danio rerio]
DR_UNI_FL08_C04	CO352811	0.639575	0.0960496	1.15983	0.098761	2.95678	0.250808	0.685612	0.0801445	0.764857	0.073576	1.49826	0.104656	35.5361	2.18776	0.477968	0.0150154	troponin C, fast skeletal [Danio rerio]
DR_UNI_FL60_A05	EV561045	1.03487	0.0831979	0.842339	0.0368039	2.95082	0.279376	0.663618	0.0593448	0.998785	0.0383031	0.863221	0.102609	2.86929	0.259934	1.15905	0.129043	unknown
DR_UNI_FL48_E03	EV557060	1.00012	0.085179	1.00988	0.0788989	2.94253	0.224698	0.825838	0.0478729	0.904923	0.0788201	0.873758	0.0605198	6.48195	0.928165	0.69255	0.0379713	similar to histone H2A [Danio rerio]
DR_UNI_FL09_D08	CO353015	1.38804	0.0824482	1.31885	0.0750823	2.94013	0.0827417	0.764289	0.0364878	0.65894	0.0232764	0.834975	0.0405353	3.20596	0.203338	0.761554	0.0453518	similar to neurochondrin isoform 1, partial [Danio rerio]
DR_UNI_FL65_G12	EV604808	0.968064	0.0437194	0.715759	0.0394277	2.93774	0.398584	1.03871	0.0734463	0.93062	0.0610739	0.954253	0.0547245	2.51856	0.134774	0.895789	0.0502626	similar to NTF2-related export protein 2 (p15-2 protein) [Danio rerio]
DR_UNI_FL55_B01	EV559057	1.17744	0.157465	0.818634	0.144493	2.93606	0.326992	0.931588	0.0820846	0.877728	0.121012	0.805454	0.0708814	3.10201	0.386205	0.790644	0.0681577	hypothetical protein LOC550341 [Danio rerio]
DR_UNI_FL33_D12	EV563043	1.0488	0.114874	0.838816	0.0614118	2.92737	0.432851	0.724917	0.0750988	0.998141	0.0918223	0.951428	0.0694728	16.9771	1.65156	0.659004	0.0315756	carnitine deficiency-associated gene expressed in ventricle 1 [Danio rerio]
DR_UNI_FL38_C06	EV564713	1.40347	0.127041	0.837938	0.0480678	2.92264	0.106675	0.772375	0.0617395	1.08983	0.0376425	0.867586	0.0312718	2.85265	0.131369	0.72662	0.0410275	hypothetical protein XP_696180, partial [Danio rerio]
DR_UNI_FL26_C11	CO355124	0.859004	0.0507349	1.1934	0.0996324	2.92246	0.163459	0.721893	0.0696955	0.807371	0.0740589	1.3225	0.0989107	14.6845	1.09068	0.646293	0.067014	hypothetical protein XP_692915 [Danio rerio]
DR_UNI_FL07_A10	CO352627	1.36155	0.138123	0.430538	0.0423712	2.90719	0.221751	0.393766	0.049366	1.33339	0.0804187	0.51598	0.0844509	19.8981	1.31851	0.39205	0.068526	similar to membrane-associated ring finger (C3HC4) 1 [Danio rerio]
DR_UNI_FL29_A09	CO355742	1.08149	0.0811949	0.834992	0.027271	2.9053	0.222971	0.802851	0.0449505	1.09979	0.0764081	0.74686	0.0653809	2.22242	0.113467	0.87688	0.0541447	unknown
DR_UNI_FL14_C09	CO353837	0.520405	0.0176741	0.719107	0.063583	2.89839	0.293861	0.725271	0.0512503	0.965475	0.0166104	1.07579	0.106626	4.63319	0.168827	1.45535	0.104901	Cg4618-prov protein [Xenopus laevis]
DR_UNI_FL01_H07	CO349872	0.653269	0.090948	0.907278	0.268739	2.88987	1.1645	0.545743	0.0375642	0.79545	0.0795542	1.41748	0.420257	3.86272	0.443376	0.937867	0.138462	similar to CG5199-PA [Strongylocentrotus purpuratus]
DR_UNI_FL67_E01	EV605526	1.2694	0.229497	0.744979	0.0504304	2.8858	0.47474	0.768197	0.0210117	1.57797	0.0758432	0.944208	0.0490791	4.04576	0.167253	0.627849	0.0235895	similar to chromatin-specific transcription elongation factor large subunit [Danio rerio]
DR_UNI_FL07_G03	CO352727	0.908814	0.0446126	0.653043	0.0654393	2.87662	0.224968	0.827351	0.0574116	0.805426	0.136535	1.06494	0.134726	5.10646	0.21435	1.12756	0.0396399	hypothetical protein LOC445299 [Danio rerio]
DR_UNI_FL39_D08	EV565185	0.935948	0.0419404	1.05872	0.051252	2.86155	0.338442	1.13799	0.0788822	0.656787	0.0514448	0.891803	0.0484877	2.36413	0.0970145	0.664795	0.0279531	ubiquitin specific protease 1 [Danio rerio]
DR_UNI_FL41_F02	CO354304	1.0468	0.0857612	0.536097	0.0516327	2.85226	0.280113	0.681343	0.0720808	1.16916	0.0902668	0.591228	0.0813537	2.50228	0.286073	1.00671	0.28894	ubiquitin C [Danio rerio]
DR_UNI_FL01_D12	CO349787	0.844356	0.027582	0.68384	0.0299696	2.84898	0.175367	0.639868	0.0152679	1.83316	0.120048	0.985065	0.0999451	6.69009	0.601829	1.02867	0.0737454	similar to Transcription factor IIIB 90 kDa subunit (TFIIIB90) (hTFIIIB90)
DR_UNI_FL25_G04	CO355024	0.885871	0.10631	0.846149	0.0801034	2.84581	0.326509	0.677416	0.0663616	1.37631	0.082688	0.846629	0.0853565	3.30216	0.100642	0.826959	0.0714211	similar to plexin A2 [Danio rerio]
DR_UNI_FL56_F04	EV559698	1.21913	0.162786	0.940771	0.0787603	2.84225	0.20056	1.15202	0.0756793	0.982968	0.046137	0.644708	0.0269267	3.98886	0.156133	0.875216	0.0376975	similar to 3-hydroxyisobutyrate dehydrogenase [Danio rerio]
DR_UNI_FL33_D01	EV563008	1.23901	0.11666	0.629836	0.143186	2.83995	0.548103	0.81606	0.0893683	0.326501	1.04075	0.897383	0.0543138	3.76104	0.383094	0.623726	0.026889	unknown
DR_UNI_FL64_F06	EV604320	0.968173	0.111032	0.909296	0.0806471	2.83273	0.20065	1.17399	0.0772965	0.709672	0.0305748	0.797733	0.0463088	2.51671	0.0772653	0.872802	0.0497956	similar to CG2446-PC, isoform C [Danio rerio]
DR_UNI_FL20_B01	CO351492	0.856569	0.116023	1.04413	0.104605	2.82418	0.427333	0.899415	0.0500429	0.7453	0.0966311	1.18633	0.280372	2.48349	0.369207	0.653991	0.0342625	unknown
DR_UNI_FL56_D09	EV559596	1.04829	0.0281974	0.815489	0.0441692	2.81731	0.186606	0.733525	0.0568934	1.04138	0.0586219	1.08938	0.0740383	2.64588	0.317246	0.622653	0.0360979	hypothetical protein LOC562196 [Danio rerio]
DR_UNI_FL52_A07	EV558032	1.21488	0.102066	0.961903	0.0251486	2.81487	0.159056	0.895921	0.0506374	0.946934	0.0484332	0.795121	0.064946	3.90181	0.230682	0.756961	0.0384243	similar to CG4768-PA [Danio rerio]
DR_UNI_FL40_H01	EV854561	0.991622	0.0293711	1.30142	0.024397	2.8103	0.144255	0.976213	0.0265689	0.623712	0.111062	0.811249	0.0691944	2.75687	0.105413	0.570871	0.0306791	similar to hypothetical protein FLJ23468 [Rattus norvegicus]
DR_UNI_FL08_D09	CO352843	1.1194	0.0663327	0.600641	0.0288728	2.80762	0.145352	0.59384	0.0324973	1.41902	0.114881	0.895393	0.0493746	13.5767	1.07917	0.824058	0.0437385	phosphatidylinositol glycan, class K [Danio rerio]
DR_UNI_FL50_D09	EV557604	1.09477	0.0481787	0.757549	0.07479	2.80042	0.133558	0.668816	0.0786816	1.0356	0.0444406	0.831104	0.0434247	2.56248	0.0744762	1.10658	0.0765298	similar to zinc transporter l...
DR_UNI_FL22_E08	CO354401	0.995529	0.0920459	0.659137	0.0327933	2.79339	0.250067	0.867658	0.0719626	1.10753	0.159114	0.898919	0.0715178	3.41254	0.230729	0.996382	0.0681673	hypothetical protein LOC550272 [Danio rerio]
DR_UNI_FL33_E10	EV563104	1.24046	0.032962	0.936689	0.0473748	2.79157	0.170623	1.06051	0.0770645	0.774415	0.0397417	0.903257	0.0583958	3.72021	0.257872	0.648635	0.0562605	similar to FLJ22833 protein [Danio rerio]
DR_UNI_FL12_C12	CO353476	1.00538	0.0969527	0.507732	0.0317741	2.79078	0.282108	0.798561	0.213749	1.41558	0.0617266	0.739758	0.0779599	3.91464	0.230846	0.909268	0.0845026	Similar to heterogeneous nuclear ribonucleoprotein A0 [Danio rerio]
DR_UNI_FL55_B02	EV559062	0.767836	0.0682576	0.444482	0.0594917	2.79008	0.327736	1.25777	0.0957734	1.10085	0.101056	0.745814	0.0813713	3.08437	0.221736	0.803999	0.0600119	dehydrodolichyl diphosphate synthase [Danio rerio]
DR_UNI_FL67_E04	EV605547	1.15555	0.0599544	1.21591	0.101011	2.78192	0.114808	0.88178	0.0635851	0.861564	0.0267016	0.773984	0.0172239	4.01426	0.340964	0.631896	0.03209	similar to RecA homolog Dmc1 ...
DR_UNI_FL08_E02	CO352855	1.25265	0.124992	0.644083	0.0897488	2.7787	0.161144	1.26703	0.0839791	0.498995	0.0670474	0.796346	0.0345672	15.0621	0.853595	0.484977	0.0335524	similar to glutamate receptor, metabotropic 1 [Danio rerio]
DR_UNI_FL33_E09	EV563100	1.43533	0.121045	0.909152	0.0557707	2.77547	0.295915	0.781497	0.0625903	0.897211	0.0796869	0.833082	0.067797	20.419	0.759938	0.752885	0.126188	similar to MHC class II regulatory factor RFX1 (RFX) (Enhancer factor C) (EF-C) [Danio rerio]
DR_UNI_FL27_A08	CO355288	0.958162	0.0798163	0.551407	0.0233689	2.77188	0.431877	0.624883	0.0693714	1.68088	0.0671885	0.788608	0.062065	6.53852	0.412893	0.813585	0.0604394	similar to inhibitor of growth [Danio rerio]
DR_UNI_FL67_H09	EV605784	1.13382	0.0593279	0.888057	0.0511118	2.77043	0.423094	0.944325	0.0817571	0.866958	0.04678	0.832305	0.0789931	2.46755	0.246909	0.839198	0.0513165	similar to CG8461-PA [Danio rerio]
DR_UNI_FL13_G01	CO353731	1.00188	0.123707	0.482288	0.0992504	2.75945	0.502656	0.936872	0.0586522	1.10269	0.333593	0.846436	0.0423758	6.63131	0.550067	0.928935	0.0650365	similar to Poly [ADP-ribose] polymerase-1 (PARP-1) (ADPRT) (NAD(+) ADP-ribosyltransferase-1) (Poly[ADP-ribose] synthetase-1) [Danio rerio]
DR_UNI_FL33_H09	EV563213	0.978483	0.067795	1.12584	0.131274	2.75792	0.140286	0.506556	0.0273411	1.15137	0.0573544	0.737719	0.0511086	2.65993	0.142882	0.5963	0.0331103	Chd4 protein [Mus musculus]
DR_UNI_FL32_G08	EV562851	1.2435	0.0500359	1.3978	0.0914185	2.75354	0.141405	0.812382	0.0499095	0.782593	0.0314724	0.81448	0.0251816	4.66302	0.358014	0.712508	0.0150704	hypothetical protein XP_693494 [Danio rerio]
DR_UNI_FL35_B05	EV563577	1.15975	0.0801463	0.710416	0.0190473	2.74619	0.165274	0.784728	0.0901957	1.2174	0.0592377	0.709361	0.0381186	2.96832	0.187374	0.63073	0.0464354	similar to PHD finger protein 2 [Danio rerio]
DR_UNI_FL21_C01	CO354185	0.929497	0.040804	0.858646	0.0472085	2.74352	0.148848	0.638684	0.0416386	1.21387	0.0543165	0.967288	0.0543316	4.55721	0.241406	0.718041	0.0585749	DNA segment, Chr 1, Brigham & Women's Genetics 0212 expressed [Mus musculus] >dbj|BAB26988.1| unnamed protein product [Mus musculus] >gb|AAH49091.1| DNA segment, Chr 1, Brigham & Women's Genetics 0212 expressed [Mus musculus] >gb|AAH50812.1| DNA segment, Chr 1, Brigham & Women's Genetics 0212 expressed [Mus musculus]
DR_UNI_FL26_A07	CO355065	1.41875	0.305524	0.689982	0.0712322	2.73509	0.305736	0.545481	0.0663782	1.50354	0.162388	0.688278	0.066445	7.3677	0.371329	0.633508	0.0343097	unknown
DR_UNI_FL14_E11	CO353901	0.86849	0.0559063	0.571094	0.0244746	2.72898	0.178502	0.593523	0.0392655	1.25828	0.0436213	1.07635	0.0493319	3.46627	0.28242	0.853711	0.0398862	proteasome (prosome, macropain) subun...
DR_UNI_FL55_A02	EV559020	1.1514	0.184906	0.745406	0.078503	2.71053	0.542195	0.928655	0.168201	0.817856	0.157157	0.903869	0.102502	8.44462	0.991188	0.894978	0.126309	hypothetical protein LOC445210 [Danio rerio]
DR_UNI_FL28_D05	CO355595	0.747056	0.0366707	0.944853	0.0212708	2.69429	0.189947	1.40576	0.0379412	0.593491	0.038862	0.96263	0.0859178	3.57811	0.116864	0.866015	0.0690948	MGC76034 protein [Xenopus tropicalis]
DR_UNI_FL38_C09	EV564728	0.952449	0.0893591	0.695579	0.0583614	2.69216	0.0547028	0.811918	0.0861518	1.00308	0.0891567	0.861917	0.0753526	2.61767	0.121689	1.05478	0.0609478	similar to anaphase promoting complex subunit 1, partial [Danio rerio]
DR_UNI_FL16_B05	CO350834	0.483483	0.0462214	1.03999	0.0288304	2.67924	0.17318	0.750705	0.111498	0.567998	0.0569339	1.04836	0.0946852	5.68489	0.155189	0.790039	0.129249	origin recognition complex subunit 4 [Danio rerio]
DR_UNI_FL60_E12	EV561293	0.867954	0.105996	1.19098	0.107113	2.67103	0.397448	0.788379	0.088147	0.908285	0.0965514	0.655903	0.0293566	3.63483	0.326111	0.628185	0.045576	hypothetical protein LOC494103 [Danio rerio]
DR_UNI_FL47_D06	EV556695	1.33115	0.0682017	0.784469	0.0335817	2.65922	0.158805	0.688628	0.0382431	1.18308	0.0189938	0.741987	0.0492246	3.4027	0.261934	0.622411	0.0230167	CCR4-NOT transcription complex, subunit 3 [Danio rerio]
DR_UNI_FL18_F11	CO351259	0.539182	0.0564859	0.573979	0.0700909	2.65877	0.499204	1.25045	0.0433539	0.559507	0.038328	0.858239	0.0373916	3.27929	0.155431	1.28408	0.0874615	steroid receptor RNA activator isoform 1 [Homo sapiens]
DR_UNI_FL41_C09	CO353310	1.28215	0.129806	0.979976	0.0442104	2.65074	0.2503	0.931698	0.109043	0.89942	0.0555618	0.969544	0.0552202	4.95828	0.492332	0.843464	0.0444028	similar to tumor necrosis factor receptor associated factor 2 [Danio rerio]
DR_UNI_FL14_B02	CO353793	0.5623	0.0820073	0.968979	0.0788275	2.65001	0.355273	0.901455	0.096535	0.518717	0.0903795	1.4226	0.0616822	16.4148	1.41678	0.953669	0.0371553	similar to CG2256-PB [Danio rerio]
DR_UNI_FL37_B08	EV564338	1.42527	0.163456	0.85392	0.0199744	2.64068	0.100217	0.830879	0.0524029	1.1793	0.0497156	0.907765	0.0450422	17.608	0.684131	0.656931	0.045367	similar to DNA-binding protein RFX1 [Danio rerio]
DR_UNI_FL35_F06	EV563747	0.819423	0.0573607	1.68458	0.0582394	2.63435	0.133546	0.770127	0.0258672	0.751014	0.0430811	1.18511	0.0900826	3.6087	0.108757	0.846082	0.0662691	transcription factor Dp-2 [Danio rerio]
DR_UNI_FL14_B12	CO353815	0.845136	0.0458143	0.844857	0.0891115	2.62884	0.159793	0.833635	0.0376232	1.03486	0.0500056	0.936215	0.04974	2.17491	0.137399	1.0225	0.0551218	similar to G protein pathway suppressor 1 isoform 2 isoform 1 [Danio rerio]
DR_UNI_FL61_B08	EV561517	0.768202	0.0518614	0.621703	0.0601703	2.62509	0.145847	0.986171	0.0379197	0.987496	0.0461069	1.05287	0.094425	3.22277	0.155812	1.13758	0.0446915	similar to mitochondrial ribosomal protein S26 isoform 2 [Danio rerio]
DR_UNI_FL10_H03	CO353232	0.980409	0.0686049	0.57572	0.0566633	2.61308	0.195005	0.698777	0.0953193	1.27152	0.0876368	0.890019	0.0524854	3.28655	0.168119	0.558051	0.0134826	unknown
DR_UNI_FL40_E12	EV854524	1.10131	0.118035	1.05105	0.115272	2.61112	0.281809	0.976198	0.0561989	0.799337	0.0545872	0.905253	0.0333621	14.1313	1.07473	0.915582	0.039702	similar to Phosphorylase b kinase gamma catalytic chain, skeletal muscle isoform (Phosphorylase kinase gamma subunit 1), partial [Danio rerio]
DR_UNI_FL52_G09	EV558239	0.989726	0.0413402	0.473481	0.018284	2.6099	0.224291	0.620044	0.0453116	1.3136	0.0645308	0.860483	0.0784007	3.56672	0.320081	0.836613	0.112266	unknown
DR_UNI_FL23_E03	CO354577	0.724768	0.0889959	0.457305	0.0435048	2.60835	0.266845	0.727764	0.06562	1.07285	0.0719475	0.985261	0.101218	3.62604	0.278497	1.2657	0.103075	HIV-1 Tat interactive protein 2 [Danio rerio]
DR_UNI_FL42_H12	EV555513	0.982324	0.182084	0.895071	0.123504	2.60559	0.497706	0.925386	0.14604	0.686772	0.0441989	1.03734	0.146762	2.27766	0.327929	0.91058	0.075859	unknown
DR_UNI_FL35_G01	EV563809	0.728963	0.123239	0.80934	0.0697874	2.59893	0.242734	1.27168	0.0642405	0.456737	0.0698884	0.970947	0.0980834	3.65149	0.235645	0.888124	0.035103	unknown
DR_UNI_FL56_D02	EV559566	1.06446	0.118094	0.801927	0.0276918	2.56726	0.253537	0.873028	0.0713808	0.843013	0.0992019	0.952023	0.115594	2.73064	0.390618	0.772531	0.118694	similar to synaptosomal-associated protein 29 [Danio rerio]
DR_UNI_FL08_A05	CO352770	0.821901	0.062148	0.846181	0.0438838	2.56709	0.182977	0.67935	0.0365988	1.04924	0.0803681	1.02852	0.0420629	2.19792	0.0484234	0.948942	0.0592049	poly A binding protein, cytoplasmic 1 b [Danio rerio]
DR_UNI_FL09_A08	CO352957	0.985301	0.118155	0.659626	0.0514345	2.56168	0.301449	0.825067	0.0445507	1.16608	0.11728	1.09825	0.0483441	18.709	1.83326	0.799313	0.0341676	similar to carbohydrate (chondroitin 6) sulfotransferase 3 [Danio rerio]
DR_UNI_FL08_H04	CO352934	1.00844	0.100115	0.794849	0.0456912	2.54994	0.114854	0.83583	0.0617445	1.15196	0.0531854	0.880763	0.0860733	4.80226	0.360723	0.784036	0.0824894	hypothetical protein LOC550385 [Danio rerio]
DR_UNI_FL15_H10	CO354141	1.31295	0.0762965	0.803921	0.0928426	2.54448	0.108113	0.791555	0.116077	1.04426	0.119495	0.742139	0.0300089	8.11856	0.84578	0.709583	0.0473379	similar to CG15730-PA isoform 2 [Danio rerio]
DR_UNI_FL27_B07	CO355312	0.802384	0.0330281	0.86892	0.0773047	2.53156	0.0994462	0.895922	0.0531411	0.79997	0.0428795	1.092	0.0700488	7.49959	0.61044	1.09352	0.0494757	similar to DNA fragmentation factor, 45kDa, alpha polypeptide isoform 2 [Danio rerio]
DR_UNI_FL10_D05	CO353160	1.11315	0.075017	0.769329	0.0630761	2.52118	0.074352	0.728116	0.0668193	1.05461	0.0337585	0.908793	0.0494838	2.72718	0.14761	0.747445	0.0206604	similar to XPA binding protein 1 isoform 2 [Danio rerio]
DR_UNI_FL57_H11	EV560211	1.30928	0.0935174	0.90442	0.0660846	2.51705	0.234454	0.888187	0.0511021	1.14797	0.103022	0.862417	0.0468512	3.09652	0.178472	0.700878	0.0578644	hypothetical protein LOC447937 [Danio rerio]
DR_UNI_FL23_G03	CO354621	1.10174	0.0683412	0.945628	0.111359	2.50204	0.186767	0.60133	0.0387567	0.965722	0.0429291	0.940377	0.0679636	2.49673	0.072424	0.773868	0.0184492	similar to Bromodomain adjacent to zinc finger domain protein 1B (Williams-Beuren syndrome chromosome region 9 protein homolog) (WBRS9) [Danio rerio]
DR_UNI_FL13_C04	CO353655	1.30669	0.175916	0.658194	0.103038	2.49868	0.466457	0.869327	0.160094	1.15082	0.125047	0.780753	0.0576785	5.81111	0.797149	0.625192	0.0928151	insulin-like growth factor 2b precursor [Danio rerio]
DR_UNI_FL22_C04	CO354343	1.11602	0.0938093	0.714641	0.0736438	2.49801	0.206558	1.00113	0.0653527	0.971991	0.0765249	0.895269	0.0481649	4.17662	0.296943	0.888387	0.0603109	similar to DNA-directed RNA polymerase II 14.5 kDa polypeptide (RPB9) (RPB14.5) isoform 2 [Danio rerio]
DR_UNI_FL29_F02	CO355861	1.31468	0.0657765	0.682573	0.0251895	2.48343	0.116933	0.533334	0.0401113	1.06721	0.0296091	0.842568	0.0662118	3.1182	0.142662	0.625124	0.0377625	hypothetical protein LOC415215 [Danio rerio]
DR_UNI_FL18_F09	CO351254	0.892283	0.072754	1.07639	0.0801928	2.47802	0.218383	0.847953	0.0522768	0.717889	0.0305813	0.848667	0.125141	2.27244	0.193445	1.06167	0.11713	unknown
DR_UNI_FL30_D07	CO356067	0.85206	0.111571	0.958361	0.113623	2.4758	0.280013	0.742911	0.0927534	0.858508	0.0803362	1.07903	0.215287	2.21734	0.265159	0.83376	0.0359023	unknown
DR_UNI_FL35_A06	EV563544	1.44378	0.108823	1.03378	0.0573244	2.47123	0.117176	1.04851	0.11342	0.797801	0.0388149	0.757958	0.0381403	8.51962	0.574164	0.637615	0.015338	hypothetical protein XP_692691, partial [Danio rerio]
DR_UNI_FL68_E08	EV606069	1.14445	0.0546379	0.881093	0.0481604	2.45643	0.113733	0.660981	0.0450105	1.03582	0.0256788	0.858175	0.0565579	3.6417	0.192323	0.718016	0.0353123	similar to Retinoblastoma binding protein 4 isoform 2 [Danio rerio]
DR_UNI_FL39_H04	CO351679	1.14833	0.110867	1.10436	0.0403805	2.45363	0.118558	0.965973	0.108565	0.732999	0.0133741	0.656482	0.0433895	2.37737	0.0943136	0.554413	0.0251138	hypothetical protein XP_701526, partial [Danio rerio]
DR_UNI_FL26_G04	CO355217	1.03189	0.0748388	0.892562	0.0840978	2.44435	0.115833	1.0077	0.162775	0.870375	0.0664874	0.989967	0.0680079	28.7763	1.46166	0.608377	0.0516498	RIKEN cDNA 1700051C09 [Mus musculus] >dbj|BAB24912.1| unnamed protein product [Mus musculus] >gb|AAH06866.1| RIKEN cDNA 1700051C09 [Mus musculus] >dbj|BAC33551.1| unnamed protein product [Mus musculus]
DR_UNI_FL09_D03	CO353007	1.44141	0.403712	0.700096	0.0962017	2.43801	0.420228	1.09094	0.0713849	0.948265	0.0308641	0.854251	0.0852463	3.33352	0.161948	0.824457	0.0527356	TH1-like [Danio rerio]
DR_UNI_FL55_G11	EV559363	0.945191	0.0383202	0.917467	0.0617579	2.43743	0.163231	0.997615	0.0729206	0.894375	0.0457939	0.997093	0.0232076	2.36275	0.124471	0.892873	0.0588671	hypothetical protein LOC404615 [Danio rerio]
DR_UNI_FL64_F05	EV604312	0.81701	0.157674	0.689122	0.0223635	2.42488	0.155687	0.898902	0.107625	0.967399	0.0330808	1.00434	0.11121	2.48043	0.0592725	0.880288	0.109379	similar to CG14434-PA [Danio rerio]
DR_UNI_FL68_D12	EV606019	0.902856	0.163664	0.737822	0.0582365	2.42339	0.307441	0.882157	0.0570749	1.40135	0.248057	0.784787	0.0975053	4.98921	0.272928	0.656375	0.0514679	unknown
DR_UNI_FL11_E05	CO353260	1.00534	0.0309738	0.761898	0.0292516	2.42337	0.257178	0.938145	0.0842468	1.10739	0.0367987	0.841186	0.0218038	3.70032	0.293323	0.660823	0.0291481	proteasome (prosome, macropain) 26S subunit, non-ATPase, 11 [Danio rerio]
DR_UNI_FL67_H03	EV605741	0.972162	0.0810403	0.988758	0.0656461	2.41749	0.172401	1.0737	0.0237954	0.724618	0.0806584	0.728032	0.0315276	2.20786	0.216182	0.623746	0.0449489	discs, large homolog 7 [Danio rerio]
DR_UNI_FL45_A10	EV556036	1.30971	0.111676	0.91149	0.04344	2.40365	0.122341	1.0481	0.131954	0.976372	0.0235986	0.626128	0.0665923	6.56629	0.380851	0.782556	0.0388919	similar to tudor domain containing 9 [Danio rerio]
DR_UNI_FL44_E11	EV555926	1.0348	0.0925746	0.908801	0.0427951	2.39447	0.253543	0.949095	0.0660249	1.00416	0.0386062	0.923454	0.0636376	2.25721	0.312828	0.775231	0.0394608	similar to CG10874-PA, isoform A, partial [Danio rerio]
DR_UNI_FL08_F10	CO352896	1.04919	0.166149	0.767139	0.0544222	2.38383	0.220491	0.710037	0.048967	1.23645	0.12709	0.925299	0.0559804	24.5374	1.05999	0.891645	0.0465323	similar to ARFRP2 isoform 2 [Danio rerio]
DR_UNI_FL13_B08	CO353640	1.34943	0.0534196	0.796728	0.0816214	2.37553	0.375947	0.701575	0.114189	0.962928	0.0908346	0.77017	0.0705518	9.76075	1.08885	0.69496	0.0299727	unknown
DR_UNI_FL25_G05	CO355025	0.638997	0.0748479	0.797743	0.0577448	2.37081	0.271539	0.950411	0.106927	0.638045	0.0840654	1.15842	0.101402	3.3966	0.202003	1.45529	0.189681	similar to histone 1, H2bg [Danio rerio]
DR_UNI_FL32_F03	EV562795	1.23122	0.135042	0.777607	0.0567768	2.36174	0.205449	0.900268	0.0422456	1.13647	0.0480999	0.909911	0.0403731	4.23648	0.104095	0.772653	0.0647687	similar to Striatin-4 (Zinedin), partial [Danio rerio]
DR_UNI_FL36_E02	EV564071	1.21069	0.0588627	0.920617	0.0521459	2.3541	0.24746	0.797598	0.0402685	1.02929	0.0463458	0.789879	0.0777459	3.16562	0.188542	0.729919	0.0283546	hypothetical protein XP_678234 [Danio rerio]
DR_UNI_FL56_F01	EV559690	0.791846	0.0921345	0.889668	0.125184	2.3336	0.200821	0.984692	0.246229	0.885459	0.0300771	1.03055	0.103082	4.37233	0.351476	0.722294	0.0817334	similar to Nucleoporin Nup37 (p37) [Danio rerio]
DR_UNI_FL06_E03	CO350716	1.2476	0.101929	0.942482	0.0332378	2.32549	0.261862	0.772633	0.067817	0.998567	0.110656	0.605627	0.0532324	2.68175	0.252078	0.696733	0.0491046	unknown
DR_UNI_FL08_B03	CO352783	1.18289	0.0410838	0.817219	0.0332865	2.32533	0.137937	1.09109	0.119526	1.00457	0.0293924	0.716346	0.0334415	2.68147	0.187545	0.813662	0.0258164	hypothetical protein LOC406432 [Danio rerio]
DR_UNI_FL68_B07	EV605887	1.07444	0.149987	0.833127	0.260622	2.32337	0.461654	0.794638	0.161911	0.966177	0.245607	0.835045	0.101842	2.76395	0.383914	0.740056	0.0984006	similar to F-box protein FBX29 [Danio rerio]
DR_UNI_FL54_F08	EV558899	1.20432	0.0825029	0.695527	0.0415468	2.32094	0.18728	0.595354	0.0533587	1.22081	0.103604	0.788783	0.104972	2.96741	0.154681	0.537769	0.0622656	hypothetical protein XP_696619 [Danio rerio]
DR_UNI_FL13_D03	CO353674	1.06288	0.0651644	0.926222	0.0109424	2.31977	0.211451	0.858891	0.0442316	1.40582	0.065594	0.763252	0.0333391	7.99323	0.563775	0.649122	0.0167886	peptidylprolyl isomerase A, like [Danio ...
DR_UNI_FL28_C02	CO355551	0.580337	0.0651647	0.543645	0.0543647	2.31868	0.152335	0.67631	0.0475626	1.19662	0.0451622	0.943235	0.0619225	3.32891	0.10193	1.20141	0.117257	similar to proteasome 26S non-ATPase subunit 8 [Danio rerio]
DR_UNI_FL66_H07	EV605263	1.02751	0.120866	1.20175	0.0833861	2.30359	0.240013	0.92157	0.0246474	0.672307	0.0877337	0.859737	0.0328885	2.89587	0.241186	0.838125	0.0485872	similar to interferon-inducible protein Gig2 [Danio rerio]
DR_UNI_FL04_H06	CO350426	0.708692	0.027842	1.1041	0.0850608	2.29462	0.185347	0.82106	0.0764979	0.777827	0.0225167	1.1742	0.0420822	4.43915	0.323021	0.869413	0.0344955	hypothetical protein LOC554106 [Danio rerio]
DR_UNI_FL22_D08	CO354376	1.10396	0.0466524	0.779189	0.0665011	2.28643	0.0673665	0.95501	0.0590422	0.788692	0.0610162	0.881683	0.0639758	7.05693	0.479459	0.80954	0.104975	TUWD12 [Danio rerio]
DR_UNI_FL19_E03	CO351387	0.690934	0.0430406	0.699892	0.0755687	2.28601	0.213995	1.11811	0.0342804	0.998611	0.0865272	0.963834	0.0445562	4.1445	0.198511	0.693177	0.0427507	similar to rp42 homolog isoform 3 [Danio rerio]
DR_UNI_FL24_B04	CO354680	1.29378	0.0590312	0.731932	0.079602	2.28567	0.119229	0.479262	0.0318202	1.14193	0.0599047	0.88986	0.0435479	3.4915	0.118645	0.583049	0.0768735	transformer-2 alpha [Danio rerio]
DR_UNI_FL67_G09	EV605700	1.03386	0.121878	1.05872	0.043258	2.28218	0.164008	1.07657	0.0516379	0.750688	0.0139213	0.929975	0.0337457	2.21837	0.128218	0.88634	0.0324342	necdin-like 2 [Danio rerio]
DR_UNI_FL31_G05	CO356368	1.1241	0.0734115	1.04038	0.0988925	2.25926	0.181572	0.636778	0.046585	1.05015	0.0715907	0.802498	0.0393377	3.31649	0.213986	0.617027	0.0317378	similar to TBP-like 1 [Danio rerio]
DR_UNI_FL14_A09	CO353784	0.910443	0.125933	0.534069	0.0305151	2.24744	0.0904897	0.548351	0.0648477	0.966267	0.0320001	0.7621	0.0870796	2.7732	0.0835476	1.12843	0.0831643	NIF3L1 protein [Homo sapiens] >gb|AAH07654.1| NIF3L1 protein [Homo sapiens]
DR_UNI_FL26_B11	CO355092	0.766622	0.0586021	0.701434	0.0342137	2.24556	0.119453	0.697344	0.0253547	1.28273	0.0726832	1.02797	0.065532	8.05407	0.478294	0.678882	0.0864487	unknown
DR_UNI_FL64_A08	EV604057	0.92554	0.0366602	0.793575	0.0260826	2.24313	0.0436887	0.787404	0.0167865	0.965622	0.0435412	1.14394	0.0856081	3.87961	0.192193	1.07603	0.0560646	similar to : F-box protein 44 [Danio rerio]
DR_UNI_FL33_B10	EV562962	0.984648	0.0520776	0.966526	0.0442222	2.23316	0.159035	1.09829	0.0245153	0.704525	0.0253305	0.766399	0.0742488	2.72477	0.0744795	0.758931	0.0340147	similar to Tbce protein isoform 1 [Danio rerio]
DR_UNI_FL41_A07	EV854608	1.24089	0.0674312	0.95477	0.0587322	2.21899	0.207146	0.954851	0.0619883	0.876347	0.0551585	0.867771	0.0286263	2.52463	0.19549	0.77061	0.0306106	similar to ALMS1 [Danio rerio]
DR_UNI_FL50_F01	EV557642	0.983649	0.147014	0.810969	0.013782	2.20694	0.118773	1.13452	0.144649	0.89005	0.060333	0.744614	0.0805448	4.18079	0.389592	0.976681	0.077969	similar to transmembrane 4 superfamily member 9 [Danio rerio]
DR_UNI_FL02_F06	CO349998	1.14973	0.0548922	0.686677	0.0482929	2.20542	0.102972	0.654247	0.0502284	1.38631	0.10485	0.65474	0.0926222	3.03826	0.308577	0.752953	0.0634236	proteasome (prosome, macropain) 26S subunit, non-ATPase, 3 [Danio rerio]
DR_UNI_FL07_C08	CO352664	1.08697	0.0884559	0.942815	0.163642	2.19943	0.223258	0.882894	0.135544	0.954848	0.121224	0.729635	0.0905586	3.47325	1.22575	0.767189	0.0865372	unknown
DR_UNI_FL26_C03	CO355108	0.825064	0.0827928	0.513037	0.0198772	2.19801	0.116207	0.584593	0.00896458	1.22997	0.067883	0.862145	0.0634005	3.51282	0.085672	0.963608	0.0560348	similar to protein phosphatase 2 (formerly 2A), regulatory subunit B, beta [Danio rerio]
DR_UNI_FL37_F12	EV564551	1.44582	0.0743121	0.847028	0.0637916	2.19713	0.265043	0.642974	0.0609442	1.12294	0.0780363	0.778962	0.0740282	5.33338	0.578737	0.724877	0.0795264	similar to reverse transcriptase [Danio rerio]
DR_UNI_FL15_B02	CO353985	1.10506	0.105193	0.950281	0.0249208	2.18057	0.23487	1.16282	0.0998138	0.908971	0.0390542	0.764961	0.0479257	12.0362	0.851951	0.644074	0.0440384	similar to sarcoma antigen NY-SAR-48 isoform b [Danio rerio]
DR_UNI_FL24_D07	CO354728	1.07261	0.172133	0.849073	0.120988	2.17476	0.20975	0.902472	0.0481321	0.833276	0.143837	0.97856	0.0687479	4.33307	0.207092	0.865054	0.0265186	unknown
DR_UNI_FL26_H06	CO355250	1.09875	0.0839019	0.862096	0.0297729	2.16091	0.127654	1.07017	0.0909616	1.02533	0.034285	0.749421	0.0167998	4.06206	0.180116	0.534968	0.0290395	similar to Carbohydrate (N-acetylglucosamine 6-O) sulfotransferase 5 [Danio rerio]
DR_UNI_FL15_G06	CO354111	0.829059	0.0307953	1.07599	0.0442938	2.16039	0.277558	1.05118	0.0450928	0.635787	0.0478577	0.765146	0.0916077	11.6028	0.816466	1.06497	0.0974688	unknown
DR_UNI_FL59_G02	EV560960	1.10201	0.0663732	0.894054	0.0619781	2.15354	0.0864742	0.599506	0.078017	1.1179	0.0600955	0.664333	0.0417846	2.60535	0.143732	0.601441	0.0468852	similar to eukaryotic translation elongation factor 2 [Danio rerio]
DR_UNI_FL34_H08	EV563487	1.279	0.0463171	0.955323	0.0324375	2.14772	0.0525377	0.731487	0.0277671	1.06092	0.0378598	0.812132	0.0390691	7.50475	0.255436	0.641653	0.0395477	similar to CG4525-PA, partial [Danio rerio]
DR_UNI_FL28_A05	CO355499	1.13821	0.204259	0.818614	0.0552704	2.14731	0.192919	1.09302	0.133039	1.02845	0.108318	0.776408	0.105918	3.11299	0.377151	0.665588	0.07686	similar to N-acetyllactosaminide beta-1,3-N-acetylglucosaminyltransferase (Poly-N-acetyllactosamine extension enzyme) (I-beta-1,3-N-acetylglucosaminyltransferase) (iGnT) (UDP-GlcNAc:betaGal beta-1,3-N-acetylglucosaminyltransferase 6)... isoform 2 [Danio rerio]
DR_UNI_FL07_H10	CO352763	0.914147	0.0778313	0.912564	0.0485706	2.13837	0.136068	0.885339	0.0528064	0.706893	0.0478237	0.993984	0.0503012	2.89574	0.244714	1.11659	0.0723522	unknown
DR_UNI_FL27_G04	CO355424	0.873063	0.0571315	0.741373	0.113221	2.13336	0.260982	0.979508	0.0651065	0.778849	0.0668248	1.00612	0.104103	3.89287	0.232451	0.879598	0.0658008	peptidylprolyl cis-trans isomerase-like protein 3; cyclophilin-like protein 3 [Rattus norvegicus] >gb|AAO32943.1| CYP10L [Rattus norvegicus]
DR_UNI_FL59_D11	EV560818	0.827176	0.0743028	0.745781	0.108887	2.12486	0.0728731	0.734354	0.0459255	1.26958	0.107251	0.860288	0.0717687	3.07645	0.115643	0.94718	0.0451487	proteasome (prosome, macropain) 26S subunit, ATPase, 4 [Danio rerio]
DR_UNI_FL21_G02	CO354277	1.05974	0.081468	0.953703	0.0924694	2.11684	0.145809	1.06595	0.0689838	0.794635	0.0373964	0.879724	0.0359705	9.84988	0.743402	0.722695	0.0338969	similar to Chromobox protein homolog 6 [Danio rerio]
DR_UNI_FL13_D05	CO353679	1.29578	0.103753	0.650205	0.0413837	2.11518	0.094016	0.48226	0.0186038	1.23945	0.0789906	0.524984	0.0306026	2.71854	0.155525	0.83144	0.0596803	similar to transmembrane and coiled-coil domains 3 isoform 2 [Danio rerio]
DR_UNI_FL06_F11	CO350766	0.89251	0.0917946	0.592414	0.0404238	2.07868	0.222939	0.96086	0.0170157	1.00222	0.0595982	0.836542	0.128481	2.21217	0.0772176	1.10522	0.0671494	similar to MHC class II region expressed gene KE2 [Danio rerio]
DR_UNI_FL20_F03	CO351578	0.849538	0.0385984	1.00368	0.0664987	2.0756	0.152368	0.742148	0.0813733	0.957454	0.0318651	0.945602	0.0585275	2.74182	0.152174	0.875073	0.0809728	hypothetical protein LOC334717 [Danio rerio]
DR_UNI_FL36_C10	EV564029	1.29186	0.184205	0.862634	0.102031	2.06001	0.0912778	0.934476	0.0785213	0.855318	0.0632005	1.00937	0.0744714	14.7386	1.50825	0.654775	0.0542605	hypothetical protein LOC494082 [Danio rerio]
DR_UNI_FL21_F05	CO354262	1.31535	0.109183	0.873391	0.0375735	2.05844	0.56387	0.976657	0.0925331	0.974224	0.0431132	0.877453	0.041724	10.9908	0.771352	0.551804	0.0387802	DMRT1
DR_UNI_FL59_D04	EV560777	1.1452	0.182676	0.993609	0.0840464	2.05481	0.061277	1.32732	0.105558	0.799722	0.0659994	0.701828	0.0487022	3.31717	0.166223	0.647792	0.03551	similar to N-ethylmaleimide s...
DR_UNI_FL33_A12	EV562918	1.18012	0.132892	1.01832	0.0608279	2.05083	0.13744	0.77593	0.0584826	0.887617	0.0697558	0.916359	0.0385739	7.6529	0.326812	0.791347	0.0325142	similar to preexisting nuclear factor of activated T-cells 2 isoform B, partial [Danio rerio]
DR_UNI_FL22_B10	CO354334	0.891951	0.0227632	0.875873	0.0454875	2.04286	0.136569	0.775189	0.0367313	1.13986	0.0469676	1.06967	0.0680657	4.10599	0.324943	1.02182	0.0952971	proteasome (prosome, macropain) subun...
DR_UNI_FL61_G07	EV603233	1.01442	0.0832374	0.961168	0.0705883	2.04019	0.104438	0.885826	0.0349588	0.88274	0.0386137	1.06051	0.133631	2.51649	0.166666	1.02653	0.0468586	similar to transcription factor INI [Danio rerio]
DR_UNI_FL63_F05	EV603901	1.00905	0.119721	1.04146	0.12376	2.02196	0.278011	0.990192	0.0835764	0.792053	0.0347132	0.951012	0.117232	4.27339	0.201742	0.817962	0.0927403	dUTP pyrophosphatase [Danio rerio]
DR_UNI_FL67_D04	EV605477	1.22557	0.0789867	0.875175	0.0597754	2.0122	0.0545153	0.988185	0.0982392	0.954113	0.0638208	0.792076	0.0225491	3.02014	0.153993	0.81571	0.039971	similar to testis nuclear RNA-binding protein [Danio rerio]
DR_UNI_FL05_F04	CO350559	1.20772	0.16181	0.771145	0.095965	2.009	0.208037	0.819476	0.0389161	0.985216	0.072084	0.783013	0.0811621	3.01835	0.222917	1.07282	0.0462756	(Q9D7K2) 2310004N24Rik protein (RIKEN cDNA 2310004N2
DR_UNI_FL14_E08	CO353892	1.1535	0.0929394	0.882677	0.0855621	2.00018	0.370204	0.761202	0.0947672	0.960628	0.0940972	0.770811	0.0825533	2.90692	0.369216	0.844105	0.111753	unknown
DR_UNI_FL38_G12	EV564958	0.837161	0.0859441	1.09211	0.146689	1.99521	0.155489	1.01375	0.119815	0.78201	0.076607	0.756109	0.0798809	4.73215	0.161114	0.775538	0.0801228	similar to protein tyrosine phosphatase 2E [Danio rerio]
DR_UNI_FL34_F01	EV563385	1.17801	0.144519	0.887551	0.046921	1.99233	0.123665	0.91632	0.0266713	1.20316	0.0567416	0.708858	0.0318148	6.0902	0.141247	0.580413	0.0455397	guanine nucleotide binding protein (G protein), alpha inhibiting activity polypeptide 2, like [Danio rerio]
DR_UNI_FL36_H01	EV564217	1.30055	0.104545	0.908917	0.0792579	1.98118	0.152517	0.980106	0.0541672	1.00226	0.104669	0.704517	0.0290663	3.54296	0.278014	0.610931	0.0508245	similar to secreted protein SST3 [Danio rerio]
DR_UNI_FL30_E12	CO356101	1.19709	0.049973	0.841303	0.0211265	1.96559	0.136572	0.709344	0.0343488	0.948167	0.0766366	1.01038	0.0428851	2.74051	0.236865	0.888546	0.0461489	unknown
DR_UNI_FL25_B09	CO354899	0.780525	0.0393506	0.937495	0.0503191	1.9621	0.0804801	0.583836	0.0419984	0.99924	0.0673067	0.920317	0.0367963	2.27277	0.0627753	1.06955	0.0390887	hypothetical protein LOC393988 [Danio rerio]
DR_UNI_FL64_B03	EV604085	1.10365	0.114332	0.981941	0.03753	1.95691	0.0538432	1.11649	0.0612406	0.74101	0.0391593	0.731192	0.0225597	2.77582	0.110258	0.643348	0.023379	cyclin B2 [Danio rerio]
DR_UNI_FL36_B07	EV563979	1.15362	0.104453	1.02916	0.0614036	1.95343	0.285784	0.949544	0.0828958	0.890551	0.0417238	0.93486	0.0554537	3.00127	0.462248	0.599096	0.0305405	similar to retinoblastoma protein-binding zinc finger protein isoform a [Danio rerio]
DR_UNI_FL51_G06	EV557969	1.08723	0.120559	0.953255	0.0458945	1.92748	0.178479	1.20432	0.13714	0.692249	0.0804272	0.79325	0.0551009	2.68401	0.0655814	0.804714	0.0289761	similar to outer dense fiber of sperm tails 3-like 1 [Danio rerio]
DR_UNI_FL47_C12	EV556676	1.0325	0.0715799	0.72992	0.0350676	1.92543	0.188008	0.656805	0.0668887	1.06682	0.0651659	0.847978	0.0774667	2.72909	0.120054	1.09519	0.0367643	unknown
DR_UNI_FL27_F11	CO355417	0.725435	0.061196	0.860036	0.1122	1.91511	0.348071	1.08984	0.153535	0.953108	0.10624	1.02832	0.0952583	2.36344	0.451052	0.685645	0.0681867	similar to Vacuolar protein sorting 41 (yeast homolog), isoform 1 [Danio rerio]
DR_UNI_FL45_E12	EV556185	1.06658	0.0339123	0.760251	0.0332821	1.90096	0.18717	0.983444	0.0576271	0.935835	0.048568	0.825275	0.0553006	2.21298	0.173992	0.881437	0.0418578	similar to phospholipase A2, group IVB, partial [Danio rerio]
DR_UNI_FL49_B09	EV557251	1.08843	0.180599	0.935867	0.108818	1.89073	0.201163	1.01729	0.262297	1.12161	0.14954	0.83353	0.11446	2.49061	0.397894	0.798174	0.0326421	unknown
DR_UNI_FL31_H05	CO356411	0.850902	0.0654746	0.603101	0.0374864	1.88931	0.180404	0.898736	0.0395798	1.024	0.0335331	1.04837	0.0711341	3.53887	0.238133	0.977831	0.0702034	mediator of RNA polymerase II transcription, subunit 31 homolog [Danio rerio]
DR_UNI_FL51_H11	EV558017	0.794208	0.0432722	0.490187	0.0488149	1.8779	0.171494	0.607669	0.0586875	1.13637	0.0854275	0.917587	0.106356	2.28869	0.0920604	1.09059	0.0499757	similar to germinal histone H4 gene [Danio rerio]
DR_UNI_FL29_A08	CO355741	1.11316	0.12159	0.606509	0.042223	1.87419	0.144429	0.594986	0.0391895	1.13334	0.0490922	0.69135	0.0949868	4.24035	0.370581	0.859091	0.0411692	similar to F-box protein FBW7 isoform 2 [Danio rerio]
DR_UNI_FL24_E05	CO354745	0.922	0.0549872	0.736429	0.0155925	1.87161	0.141349	0.937019	0.0397063	0.956543	0.027521	0.99981	0.0643516	12.1916	0.809175	0.929545	0.0675389	similar to activin receptor interacting protein 1 [Danio rerio]
DR_UNI_FL23_C11	CO354546	0.880313	0.0928771	0.812806	0.0549624	1.87014	0.148732	0.718504	0.0294991	1.201	0.0677143	0.999665	0.0205523	5.15228	0.334572	0.793048	0.0409903	small GTPase RhoA [Danio rerio]
DR_UNI_FL25_F09	CO355012	1.0806	0.0559168	1.19819	0.0589821	1.84205	0.106769	0.852085	0.0624458	0.810994	0.0421945	0.920485	0.0384267	2.99968	0.141022	0.819049	0.0463489	hypothetical protein LOC445066 [Danio rerio]
DR_UNI_FL15_D06	CO354041	1.10217	0.0567591	0.851977	0.0627467	1.83856	0.12227	1.0232	0.0509542	1.06675	0.0977451	0.704653	0.00937831	7.98637	0.66913	0.601443	0.0310422	unknown
DR_UNI_FL24_E08	CO354749	0.985034	0.0193463	0.787536	0.143244	1.83635	0.171836	0.705422	0.0420803	1.15397	0.0556292	1.01482	0.0855394	2.99838	0.243474	0.795368	0.0169793	small nuclear ribonucleoprotein polypeptide D2; snRNP core protein D2 [Homo sapiens] >ref|XP_133225.1| small nuclear ribonucleoprotein D2 [Mus musculus] >ref|XP_214847.1| similar to Small nuclear ribonucleoprotein Sm D2 (snRNP core protein D2) (Sm-D2) [Ra
DR_UNI_FL52_D05	EV558141	1.06356	0.0739757	1.01068	0.104282	1.8294	0.0852663	0.74327	0.13343	0.967697	0.0372964	0.753553	0.0710534	2.24106	0.0678676	0.842761	0.0449755	nicalin [Danio rerio]
DR_UNI_FL26_A05	CO355060	0.95223	0.114787	0.831277	0.0741663	1.81901	0.13212	0.535971	0.040578	1.09089	0.0505099	0.990595	0.0588514	3.13711	0.136431	0.653042	0.0430003	hypothetical protein XP_683296 [Danio rerio]
DR_UNI_FL55_B04	EV559067	0.885962	0.139649	0.860944	0.110818	1.80623	0.152074	0.972119	0.0456493	0.822731	0.0384521	0.9012	0.117943	2.5909	0.101772	1.02634	0.115777	similar to nucleotide-binding protein short form [Rattus norvegicus]
DR_UNI_FL14_D06	CO353866	0.765898	0.140796	0.818803	0.126594	1.7995	0.1261	1.0662	0.112055	0.934046	0.0807781	0.94459	0.101027	3.6337	0.381648	0.883862	0.0469235	small nuclear ribonucleoprotein D1 polypeptide [Danio rerio]
DR_UNI_FL09_H02	CO353086	1.08181	0.106545	0.695787	0.108958	1.79278	0.128749	0.556297	0.0804508	0.891348	0.0807485	1.16215	0.0693155	16.1107	1.75746	0.719806	0.0536133	nasopharyngeal epithelium specific protein 1 [Mus musculus] >dbj|BAB24596.1| unnamed protein product [Mus musculus]
DR_UNI_FL03_C05	CO350108	0.845973	0.0273651	0.78418	0.0636404	1.79067	0.167768	0.959363	0.0349619	1.10333	0.0788177	0.935281	0.061169	2.53649	0.143236	0.929078	0.0398084	similar to mitochondrial inner membrane translocating protein; TIMM23 [Danio rerio]
DR_UNI_FL62_C09	EV603414	0.871326	0.0378489	1.07015	0.0333259	1.7815	0.106376	1.07475	0.0618271	0.678907	0.0624844	0.982519	0.0698662	2.34367	0.0640075	0.75755	0.0471377	selenoprotein H [Danio rerio]
DR_UNI_FL29_G07	CO355904	1.03492	0.151153	0.920759	0.162868	1.74816	0.27735	0.893221	0.115948	0.857537	0.139161	0.700067	0.0524821	2.22506	0.205004	0.747444	0.0639824	similar to p38a isoform 2 [Danio rerio]
DR_UNI_FL50_G11	EV557689	1.13947	0.0877239	0.879881	0.118569	1.72852	0.207565	0.980987	0.0923075	0.629156	0.0284427	0.740313	0.0785014	3.19805	0.248107	0.703881	0.0513072	similar to neurokinin-3 receptor [Danio rerio]
DR_UNI_FL08_C12	CO352826	0.748849	0.0156433	0.822341	0.0302515	1.7252	0.110511	1.05782	0.105544	0.904346	0.0452105	1.10606	0.0646934	2.23	0.139272	0.944562	0.0517377	ribosomal protein L4 [Ictalurus punctatus]
DR_UNI_FL35_D11	EV563694	0.983118	0.102315	0.88429	0.047797	1.71154	0.109164	0.792623	0.0583387	0.999521	0.0345978	1.01683	0.0875116	2.24466	0.106309	0.960471	0.0392778	similar to Protein C20orf22 [Danio rerio]
DR_UNI_FL60_A06	EV561047	1.12375	0.110641	1.06116	0.128813	1.70993	0.264928	1.04834	0.0794073	0.722571	0.0587306	0.74499	0.0882693	2.42206	0.270054	0.603727	0.0378602	unknown
DR_UNI_FL11_F11	CO353398	0.373782	0.0301566	0.980932	0.0915619	1.63567	0.201262	1.03145	0.0479594	0.304903	0.0338047	1.06508	0.0656249	4.84261	0.295424	1.01218	0.0362209	cytochrome c oxidase, subunit VIIa 2; cytochrome c oxidase subunit VIIa 3; cytochrome c oxidase subunit VIIa-L [Mus musculus] >sp|P48771|COXJ_MOUSE Cytochrome c oxidase polypeptide VIIa-liver/heart, mitochondrial precursor (Cytochrome c oxidase subunit VIIa-L)
DR_UNI_FL34_D01	EV563316	0.905754	0.0520881	1.03627	0.0556789	1.60842	0.103024	1.00448	0.0205989	0.646019	0.0428497	0.921952	0.116347	13.5213	1.12745	0.722739	0.0591964	similar to stromal antigen 2 isoform 2 [Danio rerio]
DR_UNI_FL12_H09	CO353593	1.01314	0.0832213	0.842021	0.102484	1.53174	0.183029	0.968127	0.0976682	0.887466	0.0873776	0.649407	0.0978599	2.95458	0.0359449	0.926185	0.0858925	accessory protein BAP31 [Danio rerio]
