# Supplementary material for: Transcriptomic Analyses Reveal Novel Genes with Sexually Dimorphic Expression in the Zebrafish Gonad and Brain
Source: PLoS One. 2008 Mar 12;3(3):e1791. doi: 10.1371/journal.pone.0001791 (PMC2262149; doi:10.1371/journal.pone.0001791)
Supplement: Table S7 — List of highly-expressed ovary and testis genes analyzed by in situ hybridization (ISH). Normalized intensities for ovary (FO) and testis (MT) targets and ratios of normalized intensities of FO/MT (or vice versa) are shown. (0.02 MB XLS) [file pone.0001791.s013.xls]

## Sheet: Sheet1
Table S7. List of highly-expressed ovary and testis genes analyzed by in situ hybridization (ISH).
Normalized intensities for ovary (FO) and testis (MT) targets and ratios of normalized intensities of FO/MT (or vice versa) are shown.
Ovary-enhanced genes:
Clone ID	Genbank ID	Normalized intensity (FO)	Ratio of normalized intensity (FO/MT)	BLASTx	Gonad-expressed in ISH	Shown in Fig. 2
DR_UNI_FL02_D10	CO349959	102.791	143.524	B-cell translocation gene 4 (btg4) [Danio rerio]	Yes	Yes
DR_UNI_CAND_D10	AF331968	80.9343	3435.68	zona pellucida glycoprotein 2 [Danio rerio]	Yes	Yes
DR_UNI_FL06_H11	CO350808	79.9964	735.105	hypothetical protein RMT-7 [Rattus norvegicus]	Yes	Yes
DR_UNI_FL02_G11	CO350023	64.5803	1284.78	hypothetical protein XP_701236 [Danio rerio]	No	No
DR_UNI_FL02_B07	CO349912	44.9295	1764.37	unknown (gez1)	Yes	Yes
DR_UNI_FL04_C08	CO350303	27.6795	475.718	similar to RIKEN cDNA 1810031K17 [Mus musculus]	Yes	Yes
Testis-enhanced genes:
Clone ID	Genbank ID	Normalized intensity (MT)	Ratio of normalized intensity (MT/FO)	BLASTx	Gonad-expressed in ISH	Shown in Fig. 2
DR_UNI_FL30_B06	CO355999	151.783	3270.56	unknown (gez2)	Yes	Yes
DR_UNI_FL37_E06	EV564487	142.611	635.125	KIAA1325 protein [Homo sapiens]	Yes	No
DR_UNI_FL12_F10	CO353547	137.437	627.266	similar to Septin-4 isoform 1 [Danio rerio]	Yes	Yes
DR_UNI_FL10_C08	CO353145	125.865	614.462	unknown (gez3)	Yes	No
DR_UNI_FL09_D02	CO353006	119.759	1304.22	similar to mKIAA1148 protein [Danio rerio]	Yes	Yes
DR_UNI_FL11_B06	CO353325	115.874	747.978	tektin 1 [Homo sapiens]	Yes	Yes
DR_UNI_FL26_F06	CO355189	100.329	755.614	unknown (gez4)	Yes	No
DR_UNI_FL09_A05	CO352954	83.9708	119.384	MGC75611 protein [Xenopus tropicalis]	Yes	Yes
DR_UNI_FL25_D12	CO354963	48.0359	483.191	unknown	No	No
DR_UNI_FL07_C04	CO352656	10.8034	165.439	similar to 1-alpha dynein heavy chain [Danio rerio]	No	No
