# Supplementary material for: Transcriptomic Analyses Reveal Novel Genes with Sexually Dimorphic Expression in the Zebrafish Gonad and Brain
Source: PLoS One. 2008 Mar 12;3(3):e1791. doi: 10.1371/journal.pone.0001791 (PMC2262149; doi:10.1371/journal.pone.0001791)
Supplement: Table S8 — List of 183 gonad-expressed genes that show female brain-enhanced expression. These genes i)show at least 1.5-fold higher expression than the common reference in the female brain and one or both gonads; and ii) are differentially expressed (at least 1.5-fold) both between the gonads and between the brains of the two sexes. Normalized intensities (‘Norm’) and corresponding standard errors (‘StdErr Norm’) are shown, along with the ratios of normalized intensities of female brain:male brain (‘Ratio FB/MB’) and ovary:testis (‘Ratio FO/MT’). (FB, FO, FK, FRB: brain, ovary, kidney, ‘rest-of-body’ from female zebrafish; MB, MT, MK, MRB: brain, testis, kidney, ‘rest-of-body’ from male zebrafish.) (0.11 MB XLS) [file pone.0001791.s014.xls]

## Sheet: Sheet1
Table S8. List of 183 gonad-expressed genes that show female brain-enhanced expression.
These genes i)show at least 1.5-fold higher expression than the common reference in the female brain and one or both gonads; and ii) are differentially expressed (at least 1.5-fold) both between the gonads and between the brains of the two sexes.
Normalized intensities ('Norm') and corresponding standard errors ('StdErr Norm') are shown, along with the ratios of normalized intensities of female brain:male brain ('Ratio FB/MB') and ovary:testis ('Ratio FO/MT).
(FB, FO, FK, FRB: brain, ovary, kidney, ‘rest-of-body’ from female zebrafish; MB, MT, MK, MRB: brain, testis, kidney, ‘rest-of-body’ from male zebrafish.)
A) Female brain-enhanced genes with higher expression in ovary than testis (93 genes)
Clone ID	Genbank ID	FB		FK		FO		FRB		MB		MK		MT		MRB		Ratio FB/MB	Ratio FO/MT	BLASTx
		Norm	StdErr Norm	Norm	StdErr Norm	Norm	StdErr Norm	Norm	StdErr Norm	Norm	StdErr Norm	Norm	StdErr Norm	Norm	StdErr Norm	Norm	StdErr Norm
DR_UNI_FL13_C12	CO353670	2.06093	0.353785	0.967782	0.16917	7.28969	0.985008	0.704365	0.134933	0.460081	0.174945	0.673077	0.0830766	0.90915	0.101349	0.621631	0.148343	4.47949	8.01814	similar to MGC80537 protein [Danio rerio]
DR_UNI_FL06_G01	CO350771	2.57156	0.426727	1.93906	0.418721	4.78685	0.0807335	1.76782	0.118814	0.713795	0.0641344	0.491575	0.0534669	0.321889	0.0399578	0.745078	0.0592245	3.60266	14.8711	secretory carrier membrane protein 2 isoform 1 [Danio rerio]
DR_UNI_FL66_E07	EV605077	3.1204	0.593059	1.95607	0.156538	1.57281	0.0839651	1.04093	0.131996	0.866587	0.0849504	0.512521	0.0637179	0.501946	0.0366319	0.717574	0.0989053	3.6008	3.13342	unknown
DR_UNI_FL64_F01	EV604286	2.83197	0.370837	1.41538	0.0317962	3.94645	0.357164	0.795931	0.0520927	0.936114	0.0833692	0.961596	0.0743029	0.472425	0.0163108	0.602142	0.0385204	3.02524	8.35359	unknown
DR_UNI_FL06_F02	CO350746	1.80988	0.269065	1.7049	0.245278	4.04135	0.158038	1.64753	0.104669	0.624215	0.0430521	0.484731	0.0444453	0.370678	0.0217421	0.685423	0.0526115	2.89945	10.9026	Rattus norvegicus similar to RH26504p [Drosophila melanogaster] (LOC292303), mRNA
DR_UNI_FL55_E03	EV559237	1.61725	0.247585	1.44226	0.136552	19.4603	2.37705	1.01892	0.0630792	0.620802	0.0411621	0.795798	0.0637163	0.911015	0.131063	0.605609	0.0201754	2.60509	21.3611	C-terminal binding protein 1 [Danio rerio] >gb|AAH45280.1| C-terminal binding protein 1 [Danio rerio]
DR_UNI_FL64_G03	EV604361	2.82479	0.374522	1.55799	0.172231	22.8684	1.28661	0.797743	0.0388721	1.10193	0.0550689	0.899944	0.0445868	0.360858	0.0267085	0.555722	0.0211453	2.56349	63.3724	unknown
DR_UNI_FL20_A08	CO351486	2.85856	0.245022	0.856745	0.0383975	3.73439	0.136068	0.597741	0.0339108	1.1387	0.0357455	0.64213	0.0522719	1.70095	0.119561	0.661791	0.0461871	2.51037	2.19547	similar to Adapter-related protein complex 4 epsilon 1 subunit (Epsilon subunit of AP-4) (AP-4 adapter complex epsilon subunit) [Danio rerio]
DR_UNI_FL58_F03	EV560472	1.71958	0.339496	1.55731	0.141877	10.0895	0.798231	1.71445	0.0943906	0.696432	0.0537228	0.781327	0.0791694	0.485054	0.0442388	0.60207	0.0469424	2.46912	20.8007	similar to signal transducer and activator of transcription 1 isoform beta [Danio rerio]
DR_UNI_FL46_G11	EV556527	1.77957	0.309041	2.30376	0.558264	3.00641	0.141054	0.766097	0.038646	0.724098	0.0206264	0.859161	0.0652757	1.13246	0.0757138	0.732651	0.0372891	2.45763	2.65475	similar to Adapter-related protein complex 4 epsilon 1 subunit (Epsilon subunit of AP-4) (AP-4 adapter complex epsilon subunit) [Danio rerio]
DR_UNI_FL58_E11	EV560453	2.04359	0.170634	1.6673	0.117544	15.1389	1.10769	0.847318	0.0520625	0.843445	0.0410882	0.993005	0.0675807	0.480407	0.0797096	0.855791	0.0783216	2.42292	31.5125	hypothetical protein LOC406459 [Danio rerio]
DR_UNI_FL60_E04	EV561259	4.72746	0.388028	0.547801	0.0368546	154.317	26.5712	0.531363	0.0644694	1.97779	0.0739875	0.484703	0.112711	0.376897	0.0215641	0.251787	0.0215176	2.39028	409.441	similar to mKIAA1026 protein [Danio rerio]
DR_UNI_FL52_H03	EV558255	1.9869	0.17	1.60491	0.187772	55.0782	4.18272	0.66334	0.0408742	0.841453	0.0509062	0.524995	0.0336638	0.425461	0.0322461	0.676335	0.0775795	2.36127	129.455	similar to cytochrome c-1 isoform 1 [Danio rerio]
DR_UNI_FL02_G01	CO350009	2.55178	0.338968	0.898452	0.114522	26.4089	4.10178	0.721611	0.104028	1.14863	0.115808	0.827049	0.130894	0.790671	0.045741	0.491759	0.0395445	2.22158	33.4006	similar to MGC89673 protein isoform 2 [Danio rerio]
DR_UNI_FL68_C04	EV605918	1.72912	0.485558	0.986625	0.220853	30.2086	2.6278	0.469356	0.13892	0.781929	0.0638569	1.05545	0.142608	1.50898	0.19582	0.599519	0.0700814	2.21135	20.0192	similar to ZPC domain containing protein 1 isoform 3 [Danio rerio]
DR_UNI_FL63_F06	EV603902	1.97897	0.226608	2.13209	0.151913	1.50057	0.103707	1.07575	0.056971	0.902418	0.0687685	0.702154	0.0379679	0.627481	0.051806	0.72495	0.0293313	2.19296	2.39142	unknown
DR_UNI_FL09_E04	CO353024	2.92334	0.243699	0.498379	0.045262	2.97357	0.442312	0.787381	0.0332815	1.35126	0.0981093	0.35069	0.0204039	1.40427	0.0610233	0.598283	0.0243223	2.16342	2.11752	calcium/calmodulin-dependent protein kinase (CaM kinase) II delta [Danio rerio]
DR_UNI_FL57_G06	EV560150	1.6439	0.258484	1.22921	0.155417	32.902	0.803301	1.14581	0.0352255	0.766786	0.0519628	0.928296	0.106421	0.420778	0.0371186	0.655813	0.0416185	2.14388	78.1932	hypoxanthine phosphoribosyltransferase 1, like [Danio rerio]
DR_UNI_FL09_F11	CO353057	2.08173	0.0596842	1.27897	0.0849518	3.10908	0.469121	0.768263	0.0373021	0.974948	0.0984215	0.699075	0.0784595	0.943748	0.088979	0.855559	0.0947682	2.13522	3.29439	unknown
DR_UNI_FL01_F04	CO349825	2.19108	0.0777403	1.34604	0.033727	3.22877	0.329987	0.647156	0.0382026	1.02887	0.0248449	0.69897	0.0831524	0.772337	0.0820773	0.573267	0.0312105	2.1296	4.18053	similar to CD18 type 2 [Danio rerio]
DR_UNI_FL21_A02	CO354150	1.90064	0.103611	0.997781	0.0249095	7.0891	0.596885	0.848792	0.0887772	0.905944	0.0274036	0.879757	0.054029	4.30154	0.201392	0.658388	0.0390554	2.09797	1.64804	hypothetical protein LOC553598 [Danio rerio]
DR_UNI_FL65_G05	EV604784	1.68346	0.151935	1.51621	0.0682196	19.5136	2.80909	1.18455	0.113784	0.81002	0.034831	0.858004	0.062444	0.509416	0.074269	0.547538	0.0310309	2.0783	38.3059	similar to carbonic anhydrase 9 [Danio rerio]
DR_UNI_FL43_C10	EV555614	1.91936	0.0864051	1.42092	0.126529	5.89971	1.00837	1.2922	0.128355	0.932178	0.0363474	0.605983	0.0549281	0.472164	0.0425316	0.58171	0.0286254	2.059	12.495	hypothetical protein LOC393273 [Danio rerio]
DR_UNI_FL11_C06	CO353308	2.11307	0.20607	1.15547	0.134756	1.82589	0.0823548	0.777111	0.0287486	1.04535	0.0283512	0.98476	0.0870772	0.619682	0.0297405	0.743962	0.0291883	2.0214	2.9465	cyclin G1 [Danio rerio]
DR_UNI_FL18_F01	CO351243	3.58991	0.233825	0.758846	0.0398201	3.99123	0.675683	0.651864	0.0381195	1.77893	0.211855	1.07291	0.151527	0.888679	0.0423474	0.985932	0.052969	2.01802	4.49119	unknown
DR_UNI_FL61_C06	EV561565	1.52651	0.270822	1.14631	0.0318928	14.9653	0.784026	1.00705	0.0386092	0.759882	0.0278604	0.861151	0.0941352	0.739317	0.0701746	0.590196	0.0214828	2.00888	20.2421	similar to retinol dehydrogenase 10 [Danio rerio]
DR_UNI_FL04_B10	CO350285	1.82068	0.178845	1.01317	0.0527339	1.83869	0.12377	0.943399	0.0868177	0.906442	0.0418809	0.500458	0.0250383	1.17571	0.0593988	0.658534	0.04327	2.0086	1.56389	similar to zinc finger protein 451 [Danio rerio]
DR_UNI_FL58_B08	EV560294	1.79449	0.110139	1.37147	0.070785	85.2642	9.76503	1.04536	0.0612048	0.894174	0.0401243	0.743201	0.108012	0.337199	0.0479917	0.492057	0.0156396	2.00687	252.86	similar to Flap structure-specific endonuclease 1 isoform 1 [Danio rerio]
DR_UNI_FL63_H08	EV603993	2.16922	0.0616752	0.791728	0.0523838	1.77964	0.126158	0.967951	0.0494797	1.08851	0.138084	0.631666	0.0798513	1.11675	0.0519732	0.714144	0.0222916	1.99283	1.5936	programmed cell death 4 [Danio rerio]
DR_UNI_FL53_H03	EV558642	1.92977	0.309296	0.483296	0.0670563	2.00564	0.375368	0.967967	0.206658	0.973214	0.0566592	0.490763	0.0773148	1.29141	0.13424	0.890322	0.0426442	1.98289	1.55306	unknown
DR_UNI_FL02_D09	CO349958	2.19297	0.173744	1.45501	0.199755	4.41318	0.461885	1.00266	0.135454	1.13005	0.0360931	0.815157	0.0389197	0.795858	0.0432313	0.856103	0.029318	1.9406	5.54519	tumor-associated calcium signal transducer [Danio rerio]
DR_UNI_FL44_F06	EV555938	1.55836	0.0729994	1.63583	0.180376	1.50528	0.0834851	1.13499	0.0849954	0.80564	0.0510734	0.677052	0.0575012	0.916406	0.0336886	0.695075	0.0599531	1.93432	1.64259	similar to Dynein light intermediate chain 2, cytosolic (LIC53/55) (LIC-2), partial [Danio rerio]
DR_UNI_FL27_E12	CO355389	2.08443	0.326611	0.669934	0.103332	5.82839	0.622272	0.317021	0.0598848	1.0869	0.0416274	0.584249	0.0739711	2.19281	0.153575	0.404812	0.0149211	1.91778	2.65795	cold inducible RNA binding protein [Danio rerio]
DR_UNI_FL17_A11	CO350982	1.52189	0.139553	1.10931	0.0203589	8.82916	0.506758	0.63938	0.0316753	0.795175	0.0278115	0.792287	0.0590912	5.14985	0.33788	0.562157	0.0373587	1.9139	1.71445	similar to AW554918 protein [Danio rerio]
DR_UNI_FL65_D04	EV854398	1.66421	0.251189	1.01178	0.14759	39.063	4.15214	1.19763	0.138243	0.873836	0.0780487	0.848116	0.132549	0.344503	0.0713258	0.745347	0.0787179	1.90449	113.389	similar to serine/threonine-protein kinase pim-3 [Danio rerio]
DR_UNI_FL68_C07	EV605927	1.69992	0.206109	1.45089	0.169569	3.03642	0.17604	0.609777	0.0301092	0.902218	0.0797034	0.935347	0.0681778	1.01738	0.0488085	0.671938	0.0420689	1.88416	2.98456	Probable chromodomain-helicase-DNA-binding protein KIAA1416 >dbj|BAA92654.1| KIAA1416 protein [Homo sapiens]
DR_UNI_FL40_B10	CO351745	4.99982	0.464452	0.871705	0.0484904	4.73903	0.544556	0.961206	0.0450881	2.65846	0.208276	0.680036	0.0412853	0.978124	0.0826983	0.731441	0.0560787	1.88072	4.84502	hypothetical protein XP_691523 [Danio rerio]
DR_UNI_FL04_C12	CO350311	10.9057	1.1425	0.826279	0.0634621	1.53257	0.133618	0.738487	0.0568155	5.83622	0.468414	0.728471	0.0413871	0.695624	0.0735566	1.08511	0.0947032	1.86863	2.20315	unknown
DR_UNI_FL50_C08	EV557574	1.5249	0.0841865	0.985356	0.0551009	3.35622	0.227363	0.963718	0.0509556	0.816672	0.0644017	0.694674	0.0485813	1.17738	0.0540122	0.796852	0.0480745	1.86721	2.85058	similar to limb and neural patterns [Danio rerio]
DR_UNI_FL49_C11	EV557291	1.78053	0.0810668	1.79855	0.0899296	1.59958	0.166806	1.00954	0.0560699	0.956136	0.0556005	0.745785	0.0452658	0.827973	0.064843	0.779533	0.0375175	1.86222	1.93192	similar to Wu:fi15g04 protein [Danio rerio]
DR_UNI_FL49_H07	EV557468	2.64529	0.267767	1.48254	0.176779	2.4922	0.171208	0.931075	0.0277958	1.42626	0.17811	0.743425	0.0473277	0.923134	0.0247607	0.765495	0.0439649	1.8547	2.69972	similar to Ribosomal protein S6 kinase polypeptide 3 isoform 8 [Danio rerio]
DR_UNI_FL10_A08	CO353111	2.1181	0.149791	0.982476	0.147789	2.4788	0.254084	0.409905	0.0837261	1.14279	0.134167	0.797478	0.122745	1.13048	0.129604	0.789939	0.0315728	1.85345	2.19271	transporter protein; system N1 Na+ and H+-coupled glutamine transporter; system N1 Na+ and H+-coupled glutamine transporter [Rattus norvegicus] >dbj|BAA03136.1| SP120 [Rattus norvegicus]
DR_UNI_FL22_D07	CO354374	2.66261	0.1538	0.775332	0.0396101	7.89909	0.495621	0.741957	0.0302662	1.4383	0.145812	0.767568	0.0457849	2.48866	0.214261	0.648654	0.0342395	1.85122	3.17403	similar to CG11342-PA [Danio rerio]
DR_UNI_FL43_G11	EV555736	1.50868	0.16781	1.33333	0.116381	1.70738	0.142925	0.952295	0.0848633	0.81929	0.0884386	0.602626	0.0714774	1.00164	0.0642384	0.752841	0.0427432	1.84145	1.70459	unknown
DR_UNI_FL65_A12	EV604514	1.5122	0.225878	0.990921	0.0463106	3.06916	0.309268	1.02589	0.0374336	0.821452	0.0506505	0.673345	0.0456482	1.99819	0.129542	0.746624	0.044564	1.84088	1.53597	similar to cardiac ankyrin repeat protein [Danio rerio]
DR_UNI_FL37_C09	EV564386	2.28476	0.109779	1.16982	0.0655499	1.58195	0.10275	0.712514	0.0932999	1.24366	0.0448669	0.689499	0.0542045	0.668269	0.0643302	0.713553	0.0379893	1.83712	2.36724	similar to regulator of G protein signaling 3 RGS3s isoform [Danio rerio]
DR_UNI_FL05_E02	CO350525	1.57735	0.0192723	0.945173	0.0461945	54.1544	3.99006	0.742637	0.0742563	0.86288	0.0466527	0.887493	0.0619817	3.61919	0.271183	0.572307	0.0526474	1.82801	14.9631	hypothetical protein XP_682081 [Danio rerio]
DR_UNI_FL62_B06	EV603344	1.93904	0.141793	1.12717	0.122825	37.6527	1.78818	0.929425	0.132025	1.06644	0.0525923	0.874282	0.114033	0.501088	0.0645755	0.665969	0.0564123	1.81823	75.1419	similar to F-box only protein 22 [Rattus norvegicus]
DR_UNI_FL11_F06	CO353406	1.63253	0.0501625	1.07468	0.0517276	2.3312	0.126341	0.57899	0.0515771	0.901517	0.0388066	0.792151	0.0151409	1.38166	0.109227	0.642701	0.03225	1.81087	1.68725	similar to pre-mRNA processing factor 8 [Danio rerio]
DR_UNI_FL07_C07	CO352662	1.77148	0.165188	1.00149	0.0346027	4.68869	0.236961	0.666531	0.0362466	0.992107	0.0392649	0.677701	0.0464756	1.70003	0.0833338	0.501241	0.0482319	1.78557	2.75801	mucolipin 1 [Danio rerio]
DR_UNI_FL52_A09	EV558037	1.55937	0.0530084	0.997551	0.0242748	8.70244	0.352659	1.13108	0.0937333	0.885898	0.0656046	0.733508	0.102948	0.695839	0.121674	0.841824	0.0661377	1.76021	12.5064	unknown
DR_UNI_FL44_E12	EV555927	1.70264	0.119446	1.19545	0.065342	2.98458	0.214857	0.799504	0.0585871	0.975911	0.0490694	0.762452	0.0415532	1.19216	0.0966844	0.772264	0.0212346	1.74467	2.50351	similar to SI:dZ75P05.1 (novel proteinsimilar to human spindle pole body protein (SPC98P, GCP3)) [Danio rerio]
DR_UNI_FL37_A04	EV564279	1.91384	0.0636622	0.811326	0.0215669	2.09867	0.132289	0.847457	0.0732699	1.10536	0.0623779	0.70279	0.0297656	1.36012	0.114182	0.598851	0.00698421	1.73142	1.543	similar to Myotubularin [Danio rerio]
DR_UNI_FL19_D02	CO351370	1.8888	0.0909478	0.740003	0.0209946	4.35957	0.550441	0.623789	0.0643474	1.0924	0.0479813	0.830993	0.0579794	1.36943	0.0712576	0.596323	0.0323526	1.72905	3.1835	similar to Family with sequence similarity 33, member A isoform 1 [Danio rerio]
DR_UNI_FL05_E01	CO350524	2.90069	0.0925302	1.37354	0.261116	2.82704	0.161137	0.656328	0.0316138	1.68614	0.0804677	0.637006	0.0582267	0.836824	0.0705426	0.773409	0.0187034	1.72031	3.37829	hypothetical protein LOC326718 [Danio rerio]
DR_UNI_FL66_B10	EV604939	1.91844	0.146532	1.13813	0.0553984	28.1449	4.30775	0.789546	0.0567633	1.12046	0.0434715	0.877225	0.0841712	0.648137	0.0594181	0.528022	0.0340126	1.71219	43.4243	hypothetical protein LOC450034 [Danio rerio]
DR_UNI_FL03_B12	CO350093	24.6417	2.65326	0.345105	0.0213221	2.97612	0.364774	0.312835	0.0312657	14.4086	0.864996	0.438083	0.0767938	1.23096	0.0816868	0.655051	0.0899796	1.71021	2.41772	unknown
DR_UNI_FL61_H08	EV603272	2.07911	0.14659	1.13841	0.038473	7.39784	0.439286	0.888518	0.0582288	1.22853	0.0608548	0.68179	0.0790314	0.550892	0.0402309	0.599592	0.0188715	1.69236	13.4288	unknown
DR_UNI_FL53_C01	EV558377	5.25504	0.890315	1.1242	0.062428	2.25142	0.125219	0.871413	0.017856	3.10574	0.268676	0.873002	0.0515007	0.728072	0.0601242	0.906301	0.0429237	1.69204	3.0923	unknown
DR_UNI_FL68_H04	EV606208	2.65151	0.143854	1.22949	0.0768164	4.49573	0.206234	0.812946	0.0507094	1.57838	0.0919459	0.761611	0.0205842	0.810187	0.0452569	0.567155	0.0414935	1.6799	5.54901	Unknown (protein for IMAGE:6793220) [Danio rerio]
DR_UNI_FL18_F05	CO351247	2.24184	0.0369351	1.1672	0.0762695	1.83413	0.123653	0.621471	0.0433082	1.34006	0.0295019	0.879085	0.0182531	0.921908	0.0302573	0.766285	0.0419538	1.67294	1.9895	hypothetical protein LOC321556 [Danio rerio]
DR_UNI_FL04_G05	CO350402	2.44776	0.0977202	1.13787	0.187752	4.12039	0.30496	0.674009	0.0784072	1.46893	0.0753099	0.606552	0.0387817	0.962592	0.0731335	0.707029	0.0379043	1.66636	4.28051	unknown
DR_UNI_FL31_H01	CO356400	1.77816	0.0304543	0.97504	0.0338185	3.95526	0.344229	0.645357	0.0237791	1.07415	0.105858	0.700064	0.0444641	1.67803	0.0756782	0.556041	0.039249	1.65541	2.35708	importin 7 [Danio rerio]
DR_UNI_FL68_B03	EV605867	2.01027	0.234702	0.891051	0.0451338	6.93123	0.265565	0.580288	0.0380471	1.21776	0.0850792	0.691217	0.046116	1.10638	0.0479926	0.531235	0.027133	1.6508	6.26479	zinc finger protein 143 [Danio rerio]
DR_UNI_FL20_G09	CO351615	2.10098	0.0843761	0.606818	0.0904298	3.39018	0.216773	0.363615	0.0149706	1.27617	0.0408254	0.448051	0.018088	1.44663	0.0500528	0.441483	0.0267362	1.64632	2.3435	RNA binding motif protein 4 [Danio rerio]
DR_UNI_FL44_G07	EV555963	1.51908	0.106674	1.34979	0.0910401	1.82783	0.091908	1.15301	0.0898171	0.925791	0.0382935	0.77203	0.0397339	0.899049	0.0456532	0.772272	0.0246341	1.64085	2.03307	unknown
DR_UNI_FL19_D12	CO351384	3.08262	0.182902	0.956994	0.0329548	3.62211	0.344306	0.851778	0.0705392	1.88239	0.0985453	0.958242	0.0696436	0.709631	0.0169911	0.842527	0.036893	1.63761	5.10422	unknown
DR_UNI_FL58_H09	EV560613	2.54293	0.0443689	0.946658	0.0440648	2.21353	0.109945	0.755218	0.0312081	1.5529	0.0226643	0.5925	0.0308739	1.05072	0.0584429	0.543987	0.0242865	1.63753	2.10668	unknown
DR_UNI_FL62_G05	EV603581	1.6342	0.146241	1.3416	0.0970171	1.91772	0.102515	0.785544	0.0499829	1.00081	0.0715778	0.818238	0.0569824	0.774509	0.101595	0.640202	0.0190992	1.63289	2.47605	unknown
DR_UNI_FL35_G10	EV563847	2.04895	0.170382	0.715113	0.0663631	2.8679	0.299821	0.586557	0.0512308	1.2576	0.074218	0.6972	0.0496046	1.45149	0.073631	0.668087	0.0522454	1.62925	1.97583	similar to matrin 3 [Danio rerio]
DR_UNI_FL63_H06	EV603982	1.66898	0.0914458	1.14902	0.052847	3.66088	0.141973	0.955287	0.102076	1.02638	0.0371084	0.623071	0.0705994	0.55397	0.0308922	0.639745	0.0429695	1.62608	6.60844	poly(A)-specific ribonuclease [Danio rerio]
DR_UNI_FL53_G10	EV558622	1.74054	0.158878	1.06905	0.0425125	10.6083	0.263518	0.604343	0.0306879	1.07276	0.0545522	0.681171	0.0422403	1.07702	0.0977827	0.760759	0.0366328	1.62248	9.84968	unknown
DR_UNI_FL13_C10	CO353665	2.24741	0.0728754	1.06654	0.0337467	2.06431	0.23078	0.680013	0.0410911	1.38588	0.0659003	0.823773	0.0415597	0.835508	0.0491398	0.783754	0.0356125	1.62164	2.47072	similar to DEK oncogene (DNA binding) isoform 2 [Danio rerio]
DR_UNI_FL09_C04	CO352986	1.77994	0.120877	0.924958	0.0529885	2.19944	0.121615	0.896644	0.0207895	1.09992	0.0640166	0.818617	0.0734981	1.1583	0.0515607	0.696344	0.0540705	1.61825	1.89885	SKI interacting protein [Danio rerio]
DR_UNI_FL32_G04	EV562844	1.62971	0.176651	0.733927	0.103177	4.98561	0.408953	0.903337	0.0376621	1.01077	0.0883653	0.798074	0.0407411	1.92351	0.0280422	0.635964	0.019527	1.61234	2.59193	similar to CG7832-PA [Danio rerio]
DR_UNI_FL04_E03	CO350346	1.59289	0.157698	0.931354	0.0345831	3.20509	0.360427	0.878526	0.157165	0.990353	0.181035	0.769805	0.0619363	1.75517	0.253734	0.693727	0.0580249	1.6084	1.82609	unknown
DR_UNI_FL24_G09	CO354800	2.14572	0.11095	0.981092	0.0785188	4.32381	0.165451	1.00268	0.177439	1.33561	0.0908497	0.742757	0.0490387	0.988685	0.0974421	0.682991	0.0342704	1.60655	4.37329	similar to Zinc finger protein 180 (HHZ168), partial [Danio rerio]
DR_UNI_FL28_H10	CO355725	1.95174	0.162083	0.794112	0.023256	6.71453	0.646081	0.572611	0.0248535	1.2278	0.0346352	0.49978	0.0173181	1.96233	0.134007	0.514541	0.0434572	1.58963	3.42172	similar to phosphatidylinositol 4-kinase type II [Danio rerio]
DR_UNI_FL01_D09	CO349784	2.8535	0.0556271	0.625551	0.0338977	3.74717	0.166733	0.562319	0.0352132	1.79861	0.113569	0.465868	0.0127926	1.55102	0.117264	0.604868	0.041698	1.5865	2.41594	unknown
DR_UNI_FL19_G06	CO351437	1.73585	0.0516825	0.6089	0.177037	10.8675	0.602279	0.772349	0.0894278	1.09867	0.0726389	0.914803	0.0460614	1.61995	0.100836	0.682773	0.0356564	1.57996	6.70856	unknown
DR_UNI_FL19_B09	CO351336	1.56993	0.0692497	1.02069	0.0471466	11.4588	1.3336	0.839626	0.042521	0.993736	0.0253744	0.698334	0.0180327	1.55828	0.0941268	0.664489	0.0257551	1.57982	7.35345	SI:dZ63M10.4 (novel protein similar to human chromosome 21 open reading frame 18 (C21orf18)) [Danio rerio]
DR_UNI_FL14_A04	CO353775	1.73001	0.0964138	1.04346	0.0820992	2.13051	0.0434855	0.682819	0.0477272	1.10115	0.103916	0.852302	0.0440495	1.11796	0.0576053	0.644776	0.0503901	1.57109	1.90571	unknown
DR_UNI_FL11_A03	CO353247	2.38962	0.066023	1.12194	0.0460233	3.24833	0.328288	0.698889	0.0161189	1.5336	0.059813	0.738522	0.0120371	0.889917	0.0286419	0.675934	0.0332427	1.55818	3.65015	similar to zinc finger CCCH type containing 11A isoform 3 [Danio rerio]
DR_UNI_FL37_C10	EV564392	1.84027	0.12959	0.925862	0.0148796	2.88721	0.212015	0.551539	0.0270875	1.18216	0.0486626	0.760229	0.0327674	1.57765	0.0454361	0.622219	0.0184058	1.5567	1.83007	similar to dachsous 1 precursor [Danio rerio]
DR_UNI_FL64_G04	EV606522	1.71508	0.155333	0.861927	0.0614953	4.2272	0.215732	0.850202	0.195709	1.10263	0.0786821	0.610968	0.073008	0.921899	0.104677	0.6187	0.038437	1.55544	4.58532	similar to Kv3.3 potassium channel subunit precursor, partial [Danio rerio]
DR_UNI_FL53_E06	EV558509	1.99098	0.121252	0.605862	0.0431192	3.78984	0.253219	0.321654	0.0240004	1.28298	0.11905	0.536096	0.0799693	2.00048	0.0933161	0.354114	0.0600448	1.55185	1.89446	similar to spermatid perinuclear RNA-binding protein isoform 2 [Danio rerio]
DR_UNI_FL13_H02	CO353749	1.91623	0.0503443	0.810277	0.0216923	18.1608	1.48798	0.686147	0.0281716	1.24737	0.0244688	0.602858	0.0585249	1.60773	0.140929	0.439479	0.0257646	1.53622	11.2959	similar to telomere-associated protein RIF1 [Danio rerio]
DR_UNI_FL40_F08	EV854545	1.5296	0.0507987	1.7162	0.046249	1.75984	0.081231	0.912274	0.0464058	0.998484	0.0496359	0.955567	0.047474	0.800669	0.0517374	0.914852	0.0199712	1.53192	2.19796	unknown
DR_UNI_FL38_G03	EV564916	1.62504	0.0582279	0.907328	0.0418536	2.64455	0.111337	0.667951	0.0440656	1.06145	0.0581038	0.587105	0.0680576	1.48112	0.0573899	0.435645	0.0446595	1.53096	1.7855	similar to host cell factor C1 [Danio rerio]
DR_UNI_FL42_H05	EV555500	1.56321	0.131906	1.11545	0.10686	9.8963	0.922573	1.00308	0.105053	1.02444	0.0890738	0.716634	0.0406425	0.852464	0.049222	0.944586	0.217242	1.52593	11.6091	similar to Ribonuclease H1 [Rattus norvegicus]
DR_UNI_FL44_C07	EV555851	1.67875	0.0595199	1.18757	0.339979	1.51561	0.0883041	0.806894	0.0578117	1.10464	0.0221112	0.806533	0.0660598	0.828562	0.0400195	0.744158	0.0283748	1.51973	1.8292	cysteinyl-tRNA synthetase isoform 5 [Danio rerio]
DR_UNI_FL12_G02	CO353554	1.55261	0.0940633	1.09705	0.123088	4.36168	0.269071	0.822136	0.123328	1.02663	0.039695	1.06691	0.0862642	0.889078	0.0344279	0.801002	0.0633602	1.51233	4.90585	similar to 16.5 kDa secretory protein [Danio rerio]
DR_UNI_FL17_G03	CO351096	1.82449	0.266628	0.631938	0.037415	2.28967	0.238356	0.494273	0.0201706	1.21032	0.0984892	0.913533	0.0229608	1.42364	0.112176	0.681834	0.0476212	1.50744	1.60832	death associated protein 1b [Danio rerio]
B) Female brain-enhanced genes with higher expression in testis than ovary (90 genes)
Clone ID	Genbank ID	FB		FK		FO		FRB		MB		MK		MT		MRB		Ratio FB/MB	Ratio FO/MT	BLASTx
		Norm	StdErr Norm	Norm	StdErr Norm	Norm	StdErr Norm	Norm	StdErr Norm	Norm	StdErr Norm	Norm	StdErr Norm	Norm	StdErr Norm	Norm	StdErr Norm
DR_UNI_FL22_A07	CO354313	3.47015	0.611127	2.41342	0.428921	0.88594	0.0890062	1.28879	0.141356	0.557945	0.0497013	0.624676	0.0317792	6.5209	0.355031	0.478414	0.0153318	6.21952	0.135862	unknown
DR_UNI_FL30_H10	CO356179	4.62362	0.271123	1.07209	0.15831	0.77139	0.0279525	1.0343	0.02198	1.01136	0.0462393	0.519943	0.026078	2.41445	0.141378	0.534705	0.0241227	4.5717	0.319489	death effector domain-containing 1 [Danio rerio]
DR_UNI_FL65_D09	EV604654	5.03742	0.772301	1.67579	0.389777	0.436101	0.18802	0.640348	0.239596	1.12747	0.137589	0.451534	0.0363972	1.60286	0.28654	0.67976	0.16091	4.46791	0.272077	unknown
DR_UNI_FL06_H10	CO350807	23.4937	0.871785	0.388398	0.0233677	1.04981	0.0944247	0.546124	0.0274223	5.37357	0.367142	0.614703	0.106254	2.81086	0.197535	0.891598	0.134479	4.37208	0.373482	similar to protocadherin 7 [Danio rerio]
DR_UNI_FL01_D05	CO349774	5.08461	0.95594	1.45571	0.294887	0.505782	0.186099	0.743537	0.304164	1.16709	0.177689	0.42612	0.0444973	1.67789	0.321012	0.613546	0.18966	4.35667	0.301439	unknown
DR_UNI_FL26_G08	CO355227	8.15091	0.756129	1.3373	0.0497489	0.123883	0.00660423	0.524779	0.0216265	2.07281	0.209776	0.577154	0.0593961	3.6517	0.102112	0.557461	0.0485528	3.93231	0.0339247	unknown
DR_UNI_FL26_H09	CO355257	4.40104	0.504296	1.18544	0.055454	0.700178	0.0693911	0.856343	0.0399876	1.3442	0.0792206	0.733084	0.0499559	7.5441	0.310972	0.606359	0.0513577	3.2741	0.0928113	similar to G protein-coupled receptor kinase interactor 1 [Danio rerio]
DR_UNI_FL07_A02	CO352613	11.4005	0.931382	0.915385	0.0477735	0.578213	0.0253629	0.979616	0.0690177	3.85982	0.346291	0.659252	0.023678	1.87268	0.648579	0.975029	0.0328172	2.95364	0.308762	unknown
DR_UNI_FL26_H08	CO355253	7.30105	0.672648	0.915312	0.108889	0.827217	0.0225988	0.746059	0.0409837	2.52708	0.137251	0.924144	0.0373268	3.66233	0.168667	0.880615	0.0433024	2.88912	0.225872	ubiquitin-conjugating enzyme E2G 1 [Danio rerio]
DR_UNI_FL35_F02	EV563738	3.06727	0.171994	1.29677	0.107882	0.339004	0.0261101	0.333299	0.0284067	1.0927	0.0371357	0.584824	0.108975	1.60999	0.100651	0.271921	0.01577	2.80706	0.210563	similar to ASF1 anti-silencing function 1 homolog A [Danio rerio]
DR_UNI_FL34_C12	EV563315	2.39132	0.333601	1.93714	0.27397	0.638023	0.0798173	0.82357	0.0541689	0.855458	0.080341	0.681716	0.11378	1.80261	0.138115	0.842	0.110439	2.79536	0.353944	similar to Kelch domain containing protein 2 (Hepatocellular carcinoma-associated antigen 33) (Host cell factor homolog LCP), partial [Danio rerio]
DR_UNI_FL24_H09	CO354837	2.55451	0.025014	1.36081	0.100235	0.883161	0.0629142	0.897109	0.0584233	0.952647	0.0622848	0.716243	0.0399121	2.11294	0.150423	0.670799	0.0574147	2.68149	0.417977	similar to dystrobrevin binding protein 1 isoform a [Danio rerio]
DR_UNI_FL34_E11	EV563377	2.5193	0.105327	2.02406	0.185833	0.726626	0.044215	0.851467	0.0512419	0.998555	0.162523	0.870112	0.122607	9.51216	0.305443	0.681077	0.104753	2.52295	0.0763891	similar to KIAA0614 protein isoform 2 [Danio rerio]
DR_UNI_CAND_C05	AY721604	1.9865	0.587161	0.738523	0.112467	1.16305	0.113043	0.949202	0.106902	0.789663	0.173204	0.671607	0.0905076	4.90728	0.519521	0.517894	0.025164	2.51563	0.237005	amh
DR_UNI_FL26_G09	CO355228	2.5577	0.255659	1.00713	0.0544569	1.12128	0.164074	0.519249	0.0184559	1.03774	0.0606093	0.799503	0.079993	14.8513	1.5606	0.652062	0.0458829	2.46468	0.0755005	SCP-1 [Homo sapiens]
DR_UNI_FL06_G11	CO350788	2.66649	0.189323	0.99745	0.0784347	2.1271	0.218792	0.508533	0.0304211	1.08302	0.089958	0.646011	0.0735453	5.4063	0.334929	0.575038	0.0408793	2.46209	0.393449	Danio rerio, Similar to chondroitin sulfate proteoglycan 6, clone MGC:55484 IMAGE:2640458, mRNA, com
DR_UNI_FL68_E11	EV606087	1.51723	0.259897	0.549283	0.0416076	4.81278	0.176988	1.71427	0.198981	0.62493	0.0496861	0.687833	0.0370327	10.8615	0.62613	0.864106	0.0518095	2.42784	0.443103	hypothetical protein LOC553216 [Danio rerio]
DR_UNI_FL36_B10	EV563989	2.27321	0.137206	1.1046	0.0980942	1.42221	0.144209	0.712127	0.0519755	0.937682	0.0832413	0.717147	0.0214176	2.4084	0.064579	0.541541	0.0485872	2.42428	0.590523	similar to Mitofusin 1, partial [Danio rerio]
DR_UNI_FL14_G04	CO353924	3.05343	0.178739	0.682093	0.0801005	1.32291	0.0944612	0.349581	0.0430138	1.26203	0.0944792	0.46463	0.0407388	4.07438	0.208235	0.253336	0.0358276	2.41946	0.32469	similar to WD repeat domain 19 [Danio rerio]
DR_UNI_FL08_A11	CO352778	1.98359	0.340052	0.902616	0.0870799	3.21882	2.30618	0.621771	0.132453	0.821126	0.045366	0.709618	0.163529	190.8	40.6269	0.728912	0.146656	2.4157	0.0168701	unknown
DR_UNI_FL36_B02	EV563966	2.21978	0.401987	0.929773	0.0967579	4.46239	0.368169	0.906036	0.0543804	0.953366	0.139086	0.856945	0.0536005	14.1575	0.71244	0.636127	0.0268346	2.32837	0.315196	similar to mesoderm induction early response 1 [Danio rerio]
DR_UNI_FL26_E02	CO355150	5.31929	0.605194	0.647463	0.0361886	1.01885	0.0339908	0.834126	0.085824	2.29334	0.0807977	0.329638	0.0260544	1.59331	0.069135	0.496087	0.0397237	2.31945	0.639453	unknown
DR_UNI_FL24_E01	CO354740	5.05448	0.498831	0.822956	0.0736494	0.647481	0.0259465	0.880356	0.0618327	2.19329	0.221773	1.05296	0.067769	13.5562	1.24586	0.855301	0.0658338	2.30452	0.0477627	similar to IQ motif containing with AAA domain [Danio rerio]
DR_UNI_FL27_A03	CO355276	2.67515	0.335481	0.782191	0.0670431	1.144	0.398936	0.597286	0.106152	1.16403	0.068973	0.665072	0.129707	71.9105	19.6354	0.723706	0.0930828	2.29818	0.0159087	unknown
DR_UNI_FL28_H11	CO355728	4.49452	0.38756	1.22942	0.114933	0.730667	0.0710298	0.867778	0.0193596	1.95746	0.0738675	0.794754	0.0281788	3.79756	0.236393	0.893435	0.0327329	2.2961	0.192404	similar to Tubulin tyrosine ligase-like protein 2 (Testis specific protein NYD-TSPG) [Danio rerio]
DR_UNI_FL15_D03	CO354036	1.97977	0.489716	1.07006	0.0775207	1.40413	0.235847	0.919542	0.083474	0.869147	0.0492698	0.80025	0.0865192	24.6366	2.86232	0.448436	0.022564	2.27783	0.0569936	ubiquitin-conjugating enzyme E2I [Danio rerio]
DR_UNI_FL30_B02	CO355987	3.45693	0.708907	0.976224	0.127751	0.464214	0.0746519	0.462249	0.046088	1.53918	0.108322	1.02528	0.132769	2.13759	0.0877572	0.408752	0.0394917	2.24596	0.217167	unknown
DR_UNI_FL32_B04	EV854695	2.03214	0.206493	1.1127	0.0422764	0.411948	0.0261862	1.00434	0.0848116	0.931456	0.134192	0.858259	0.0458696	5.3213	0.219039	0.716914	0.0708264	2.18168	0.0774149	lamin L3 [Danio rerio]
DR_UNI_FL19_G05	CO351434	6.47563	0.52044	0.871517	0.114001	0.212632	0.0102677	0.860821	0.1378	2.98277	0.353882	0.593044	0.03498	3.09355	0.193579	0.652938	0.024816	2.17101	0.068734	unknown
DR_UNI_FL41_D02	CO353374	2.30373	0.152969	1.72167	0.475057	0.135603	0.00867111	1.07835	0.179184	1.07655	0.0649131	0.952462	0.110403	2.17769	0.324114	0.662458	0.033586	2.13993	0.0622692	unknown
DR_UNI_FL31_D01	CO356213	1.61434	0.115017	1.12881	0.0755834	0.532106	0.0534839	1.09481	0.0460331	0.767929	0.0434693	0.840264	0.0934135	74.0428	11.1788	0.605721	0.0749612	2.1022	0.00718646	similar to relaxin 3 preproprotein [Danio rerio]
DR_UNI_FL37_F09	EV564536	1.73625	0.174916	1.5701	0.105385	0.662237	0.0477357	1.06015	0.0576926	0.833037	0.0135745	0.883445	0.0668635	23.2455	1.86117	0.720101	0.0511816	2.08424	0.0284889	similar to chromosome adhesion protein SMC1-like [Danio rerio]
DR_UNI_FL36_F05	EV564130	2.56578	0.218891	1.17759	0.0481908	0.130208	0.00762556	0.777952	0.0382035	1.25202	0.0447017	0.644443	0.0788301	3.00178	0.167421	0.689873	0.0287109	2.0493	0.0433768	unknown
DR_UNI_FL09_D02	CO353006	1.63955	0.0905442	0.350403	0.0437017	0.0918241	0.0102004	0.256726	0.0136963	0.803426	0.0436922	0.502557	0.0441725	119.759	10.9119	0.30705	0.0221733	2.04069	0.000766741	similar to mKIAA1148 protein [Danio rerio]
DR_UNI_FL07_C04	CO352656	2.46687	0.119875	1.24132	0.130078	0.0653016	0.00584957	0.433223	0.0581046	1.21056	0.014884	0.779425	0.106902	10.8034	0.932387	0.321163	0.0226006	2.03779	0.00604454	similar to 1-alpha dynein heavy chain [Danio rerio]
DR_UNI_FL40_H04	EV854565	2.33138	0.188113	1.83758	0.0204842	0.322844	0.0135129	0.901	0.0297866	1.15525	0.0643013	0.801605	0.0554455	8.12822	0.558998	0.65552	0.0227687	2.01808	0.0397189	similar to Igfbp2 protein [Danio rerio]
DR_UNI_FL38_D09	EV564782	1.76112	0.142231	1.17334	0.0736801	0.409612	0.102984	0.964319	0.0666625	0.875533	0.0511691	1.00342	0.0690276	51.3475	3.21461	0.764238	0.0455712	2.01148	0.00797727	similar to branching-enzyme interacting dual-specificity protein phosphatase BEDP [Mus musculus]
DR_UNI_FL34_F10	EV563401	1.62572	0.20078	1.14275	0.075765	0.880188	0.0536594	1.00651	0.0449584	0.816429	0.0759064	0.999596	0.0729925	18.7266	1.22773	0.764073	0.0934098	1.99125	0.0470019	unknown
DR_UNI_FL58_C10	EV560350	1.53864	0.102365	1.21918	0.108395	0.728835	0.146005	0.908101	0.0689441	0.772977	0.103555	0.731444	0.030075	2.55458	0.114005	0.899904	0.0531487	1.99054	0.285305	RIKEN cDNA 2310016E02 [Mus musculus] >gb|AAH02177.1| RIKEN cDNA 2310016E02 [Mus musculus] >dbj|BAC24992.1| unnamed protein product [Mus musculus] >dbj|BAC25115.1| unnamed protein product [Mus musculus] >dbj|BAC25288.1| unnamed protein product [Mus musculu
DR_UNI_FL59_D03	EV560766	1.72454	0.0850579	1.30076	0.0817863	1.19414	0.0891964	0.990157	0.0328256	0.879167	0.0512645	0.895057	0.0344434	1.99798	0.0942208	0.764905	0.0496069	1.96156	0.597674	peptidylprolyl isomerase A, like [Danio ...
DR_UNI_FL11_F12	CO353397	2.46133	0.19403	1.20467	0.282996	0.143635	0.0231882	0.737644	0.141725	1.2626	0.0569547	0.704741	0.0698599	2.99403	0.408348	0.941842	0.0302235	1.94941	0.0479738	DGKI protein [Danio rerio]
DR_UNI_FL50_E06	EV557624	1.67484	0.119757	1.38287	0.065123	1.01127	0.101811	0.908169	0.0694057	0.861011	0.0238655	0.779618	0.0661414	1.79144	0.109026	0.665258	0.0252059	1.94521	0.564502	PRP4 pre-mRNA processing factor 4 homolog B [Danio rerio]
DR_UNI_FL33_G08	EV563175	1.89792	0.164331	1.46363	0.0782407	0.170783	0.0133123	0.750845	0.017245	0.97715	0.0545678	1.02182	0.0611326	75.6913	10.1598	0.581762	0.0102667	1.94231	0.0022563	unknown
DR_UNI_FL38_D07	EV564774	1.70187	0.440297	1.35516	0.106458	0.796486	0.017697	1.05801	0.0718832	0.882996	0.0434997	0.988345	0.0407513	7.46502	0.974286	0.689951	0.0690594	1.92738	0.106696	hypothetical protein LOC437026 [Danio rerio]
DR_UNI_CAND_C06	CO359442	1.78678	0.375637	0.912773	0.0802182	1.19057	0.0518198	0.901492	0.168454	0.927136	0.0765877	0.822773	0.0522644	5.72356	0.789892	0.689034	0.110355	1.9272	0.208012	zte141
DR_UNI_FL33_E07	EV563075	1.565	0.175228	1.18968	0.0566383	0.785802	0.159205	0.926982	0.0686422	0.812074	0.124867	0.749356	0.0442522	12.4141	1.27319	0.634473	0.0355667	1.92717	0.0632992	bone morphogenetic protein 4 [Danio rerio]
DR_UNI_FL15_G09	CO354116	1.78364	0.408496	0.791974	0.0930144	9.47605	1.86536	0.814709	0.0722049	0.928091	0.0873394	1.11126	0.17907	55.4103	4.89112	0.805464	0.0348442	1.92184	0.171016	similar to Eukaryotic translation initiation factor 2C 1 (eIF2C 1) (eIF-2C 1) (Putative RNA-binding protein Q99), partial [Danio rerio]
DR_UNI_FL27_C01	CO355322	1.6512	0.24439	1.11358	0.165687	0.933839	0.0792447	1.09087	0.146808	0.862601	0.0585648	0.62599	0.0401024	2.01123	0.279144	0.693727	0.066671	1.91421	0.464313	dopamine receptor D2 like [Danio rerio]
DR_UNI_FL38_C04	EV564709	1.9848	0.145983	1.40536	0.0731091	0.730161	0.0431615	0.680548	0.0635429	1.04313	0.0778284	0.856218	0.0777651	4.11994	0.168391	0.473786	0.0465347	1.90274	0.177226	protein phosphatase type 2C alpha 1 [Danio rerio]
DR_UNI_CAND_A04	CO359442	1.51225	0.175435	1.07596	0.0636472	0.988549	0.143363	0.983727	0.0819133	0.79501	0.0855107	0.549047	0.0564916	5.35141	0.393812	0.532098	0.044256	1.90218	0.184727	zte141
DR_UNI_FL16_E04	CO350889	15.3545	0.775489	0.837525	0.0710562	0.61907	0.0596918	0.708858	0.0459736	8.12627	0.323175	0.704326	0.0147918	1.68882	0.0412295	1.07034	0.0397985	1.88949	0.36657	unknown
DR_UNI_FL31_B06	CO355530	1.64939	0.235299	1.79253	0.129894	0.315479	0.0407269	1.03842	0.0545867	0.875495	0.0226147	0.956929	0.046238	4.13175	0.27887	0.635541	0.0599438	1.88395	0.0763549	similar to armadillo repeat containing 3 [Danio rerio]
DR_UNI_FL34_D11	EV563347	2.53037	0.490481	1.84309	0.350035	0.875843	0.0395707	0.463281	0.0498973	1.35176	0.0811808	0.711224	0.0551158	2.08624	0.10398	0.362207	0.0392083	1.8719	0.419819	hypothetical protein LOC436658 [Danio rerio]
DR_UNI_FL51_A03	EV557739	1.7069	0.0771102	1.54671	0.106449	0.72735	0.0384658	1.08811	0.0510405	0.915154	0.0524933	0.811736	0.0398485	3.244	0.157451	0.684252	0.0426801	1.86515	0.224214	similar to Prolyl 4-hydroxylase alpha-1 subunit precursor (4-PH alpha-1) (Procollagen-proline,2-oxoglutarate-4-dioxygenase alpha-1 subunit) isoform 3 [Danio rerio]
DR_UNI_FL31_C07	CO356195	1.70755	0.174282	1.08448	0.0954769	0.615229	0.0314988	1.04572	0.0372949	0.931554	0.040377	0.689757	0.0404307	1.50136	0.0832788	0.953478	0.0475828	1.83302	0.409782	unknown
DR_UNI_FL36_E09	EV564099	3.20571	0.18293	1.30304	0.0511522	0.0480852	0.00364225	0.648461	0.0494296	1.77669	0.0765545	0.621712	0.0582919	1.64988	0.0394142	0.657964	0.0369182	1.80431	0.0291446	similar to pim-1 oncogene [Danio rerio]
DR_UNI_FL37_E06	EV564487	1.80053	0.119546	1.21907	0.0667226	0.22454	0.0170584	0.726252	0.0559296	1.01103	0.0750494	1.04879	0.125274	142.611	22.6407	0.550118	0.0222412	1.78089	0.00157449	KIAA1325 protein [Homo sapiens]
DR_UNI_FL11_H05	CO353365	1.77997	0.100472	1.4003	0.0566114	0.624728	0.0195595	0.733866	0.0782616	1.00593	0.0298546	0.945469	0.0422581	3.72321	0.0884242	0.844935	0.0340689	1.76948	0.167793	unknown
DR_UNI_FL29_F12	CO355892	22.2827	3.57354	0.691199	0.105067	0.924242	0.106811	0.505633	0.104175	12.682	0.890293	0.714184	0.135456	3.17333	0.293374	0.840627	0.130227	1.75704	0.291253	protocadherin 2 alpha a 3 [Danio rerio]
DR_UNI_FL21_D12	CO354233	2.78832	0.107313	1.1231	0.0353665	0.156395	0.0347788	0.714098	0.0311023	1.59693	0.0387289	0.743611	0.0720072	7.55758	0.624481	0.748005	0.0295423	1.74605	0.0206938	unknown
DR_UNI_FL37_F01	EV564512	3.27272	0.165622	0.962619	0.0704675	0.9191	0.0331875	0.844213	0.078182	1.87985	0.103894	0.726824	0.108017	6.77005	0.352598	0.591619	0.0426741	1.74095	0.13576	hypothetical protein LOC445479 [Danio rerio]
DR_UNI_FL38_A04	EV564632	1.60546	0.0899408	1.10176	0.057564	0.734706	0.0197427	1.12966	0.0892667	0.937031	0.0509905	0.920322	0.0818635	9.92375	0.218979	0.694249	0.0312299	1.71335	0.0740351	similar to novel gene (FLJ32785) [Danio rerio]
DR_UNI_FL24_F06	CO354768	1.67587	0.212634	1.07573	0.103673	1.16163	0.157548	0.856703	0.072389	0.988293	0.0785834	0.768252	0.0528617	4.14545	0.434795	0.772466	0.0610242	1.69572	0.280219	unknown
DR_UNI_FL11_F05	CO353409	3.7202	0.0979384	1.11285	0.0159677	0.782602	0.0290157	0.468288	0.0225786	2.20908	0.0641774	0.740567	0.0581698	2.21839	0.136307	0.588495	0.0278711	1.68405	0.352779	hypothetical protein LOC447849 [Danio rerio]
DR_UNI_FL53_C04	EV558385	4.72647	0.429142	0.99401	0.064036	0.579723	0.0484334	0.793108	0.110048	2.81798	0.187163	0.941537	0.0281382	3.8097	0.153015	0.72989	0.0315321	1.67726	0.15217	unknown
DR_UNI_FL37_E05	EV564486	3.28945	0.134823	0.87356	0.0725331	0.779455	0.0803174	0.659901	0.0539037	1.97646	0.0553495	0.681508	0.115837	5.05359	0.552258	0.680107	0.126571	1.66431	0.154238	hypothetical protein LOC641431 [Danio rerio]
DR_UNI_FL32_B03	EV854695	2.07659	0.182411	0.859714	0.0785895	0.585958	0.0585563	0.862669	0.0454539	1.25123	0.207094	0.94445	0.138126	7.2897	0.394267	0.928013	0.177294	1.65965	0.0803816	hypothetical protein XP_701334 [Danio rerio]
DR_UNI_FL29_D03	CO355818	1.9309	0.074931	0.793852	0.0391461	2.16039	0.61454	0.488352	0.0454648	1.16834	0.0361569	0.776248	0.0645205	218.436	31.2719	0.547907	0.061819	1.65269	0.00989028	similar to Cullin-4B (CUL-4B) isoform 4 [Danio rerio]
DR_UNI_FL41_B11	CO353265	1.71797	0.195592	1.02704	0.0484934	0.228682	0.021835	0.705644	0.0510371	1.04425	0.0764398	1.23268	0.130922	89.4893	7.89201	0.682483	0.0543441	1.64517	0.00255541	tektin 2 (testicular) [Danio rerio]
DR_UNI_FL22_F10	CO354425	5.36826	0.65508	0.357942	0.0490798	0.369963	0.0232349	0.693157	0.0306248	3.27209	0.0962444	0.392975	0.0502065	2.34982	0.211183	1.51198	0.13466	1.64062	0.157443	similar to Pax-family transcription factor 6.2 isoform 1 [Danio rerio]
DR_UNI_FL10_F07	CO353200	2.29185	0.218845	0.907441	0.0367678	1.15494	0.0591022	0.447079	0.0167417	1.39737	0.064556	0.766499	0.029382	7.67557	0.508162	0.553803	0.0238051	1.64012	0.150469	intraflagellar transport 172 [Danio rerio]
DR_UNI_FL08_B10	CO352800	1.60427	0.130826	1.0135	0.0333922	0.80306	0.0690272	0.925559	0.109996	0.983861	0.121037	0.730246	0.0506254	1.60926	0.145508	0.695629	0.0699023	1.63059	0.499025	similar to Copper homeostasis protein cutC homolog [Danio rerio]
DR_UNI_FL14_C10	CO353843	2.79592	0.0962896	1.12118	0.0668333	0.69247	0.0899555	0.683981	0.0200324	1.7311	0.0328195	0.845545	0.0419238	1.87807	0.116858	0.670712	0.0247262	1.61511	0.368714	hypothetical protein LOC436817 [Danio rerio]
DR_UNI_FL08_D12	CO352850	1.75805	0.0948134	1.1871	0.113314	0.739682	0.0518	0.834269	0.0384978	1.08973	0.0465846	0.792676	0.0516393	2.73337	0.064991	0.890546	0.0456174	1.61329	0.270612	unknown
DR_UNI_FL22_D02	CO354365	1.84608	0.124222	1.10924	0.0708865	0.97104	0.035122	0.809096	0.0410718	1.14525	0.0354829	0.738836	0.0532765	10.9558	0.919017	0.662861	0.0471414	1.61195	0.0886326	similar to mKIAA1386 protein [Danio rerio]
DR_UNI_FL07_E06	CO352696	1.65578	0.11931	0.962476	0.0699551	1.04941	0.105439	0.939864	0.0912293	1.02863	0.158359	0.691099	0.0575141	2.17532	0.240708	0.762117	0.0630967	1.6097	0.482418	unknown
DR_UNI_FL41_A05	EV854603	1.68734	0.069601	1.01036	0.0644282	0.91419	0.130181	0.888281	0.0682069	1.05717	0.0742674	0.786733	0.0657598	8.16393	0.307325	0.571828	0.0328651	1.59609	0.111979	intraflagellar transport protein 57 [Danio rerio]
DR_UNI_FL15_C08	CO354026	1.76808	0.264478	1.57438	0.167238	0.448636	0.0188249	0.47509	0.0354334	1.10834	0.0767213	1.0195	0.108468	11.5494	0.578079	0.57567	0.0348405	1.59526	0.038845	hypothetical protein [Homo sapiens]
DR_UNI_FL52_A06	EV558027	1.81671	0.135115	1.14195	0.095383	0.499929	0.0217818	0.949537	0.0477843	1.15256	0.0620434	0.726472	0.0366145	1.7425	0.0908652	0.804517	0.0401284	1.57624	0.286904	similar to TCF3 (E2A) fusion partner (in childhood Leukemia) [Danio rerio]
DR_UNI_FL10_B04	CO353123	1.57443	0.0922127	0.98087	0.0245165	3.84968	0.513559	0.570429	0.0218586	1.0001	0.064462	0.846101	0.0570085	10.5275	0.830623	0.613808	0.0510982	1.57426	0.36568	unknown
DR_UNI_FL41_E04	CO353790	1.9417	0.213956	0.946828	0.0166194	0.34844	0.00813194	1.05017	0.0830718	1.23712	0.0581455	0.811207	0.108772	26.7843	2.05781	0.584303	0.0883162	1.56954	0.0130091	similar to retinoblastoma-binding protein 6 isoform 2 isoform 4 [Danio rerio]
DR_UNI_FL35_B01	EV563563	2.32854	0.180223	1.04339	0.0493187	0.374064	0.0257758	0.720524	0.0386784	1.49123	0.13704	0.910419	0.0541053	1.93738	0.109708	0.629908	0.0467208	1.56148	0.193077	parvalbumin isoform 1b [Danio rerio]
DR_UNI_FL24_G06	CO354795	1.96983	0.144484	0.782069	0.0474294	1.18008	0.161384	0.954941	0.0754304	1.27241	0.0577569	0.635185	0.0351312	2.71087	0.174177	0.809216	0.0300139	1.54811	0.435316	similar to mKIAA4075 protein isoform 2 [Danio rerio]
DR_UNI_FL27_G12	CO355461	3.82702	0.150133	0.972082	0.0519743	0.475584	0.033333	1.01191	0.0654732	2.48736	0.204182	0.698909	0.0366812	3.08655	0.199802	0.744896	0.0272959	1.53859	0.154083	similar to Heat shock protein HSP 90-alpha (HSP 86) isoform 3 [Danio rerio]
DR_UNI_FL32_H02	EV562861	1.68045	0.0895098	1.16046	0.0518692	0.598915	0.0236405	0.764382	0.0339182	1.095	0.069278	1.01496	0.0773341	2.63195	0.222382	0.635388	0.0498591	1.53466	0.227556	unknown
DR_UNI_FL35_F09	EV563769	1.63597	0.191962	0.953912	0.0192404	1.9319	0.0962315	0.698739	0.0208305	1.06691	0.0873983	0.57745	0.0270921	3.36406	0.186145	0.67308	0.05948	1.53337	0.574275	similar to oxidative stress responsive 1 [Danio rerio]
DR_UNI_FL35_E09	EV563723	1.71218	0.162085	0.886509	0.0595631	1.12281	0.214858	0.861379	0.0342492	1.12622	0.0816553	0.802592	0.0569285	24.72	4.54888	0.683271	0.0460244	1.52029	0.0454213	chromosome 1 open reading frame 40 [Homo sapiens] >gb|AAQ88952.1| PPAG583 [Homo sapiens]
DR_UNI_FL46_A05	EV556299	1.50004	0.11704	0.909793	0.090652	1.12345	0.0318583	0.775783	0.0617564	0.996998	0.029285	0.680397	0.0125834	2.17627	0.141466	0.6383	0.0354766	1.50456	0.516229	similar to tubulin, beta, 2 i...
DR_UNI_FL15_F04	CO354083	11.1318	0.931786	0.842482	0.0353958	0.444462	0.0309173	1.19656	0.0525028	7.40729	0.12888	0.721438	0.0510471	16.7813	2.49935	0.802561	0.0286995	1.50281	0.0264855	RIKEN cDNA 2410076I21 [Mus musculus]
DR_UNI_FL48_C07	EV556982	1.58581	0.0822079	1.04317	0.0621204	1.03907	0.0472834	0.628925	0.0331131	1.05647	0.0185821	0.725455	0.0207554	1.54177	0.116534	0.587104	0.045929	1.50104	0.673949	UREB1 protein [Homo sapiens]
