# Supplementary material for: Transcriptomic Analyses Reveal Novel Genes with Sexually Dimorphic Expression in the Zebrafish Gonad and Brain
Source: PLoS One. 2008 Mar 12;3(3):e1791. doi: 10.1371/journal.pone.0001791 (PMC2262149; doi:10.1371/journal.pone.0001791)
Supplement: Table S9 — List of 93 gonad-expressed genes that show male brain-enhanced expression. These genes i)show at least 1.5-fold higher expression than the common reference in the male brain and one or both gonads; and ii) are differentially expressed (at least 1.5-fold) both between the gonads and between the brains of the two sexes. Normalized intensities (‘Norm’) and corresponding standard errors (‘StdErr Norm’) are shown, along with the ratios of normalized intensities of male brain:female brain (‘Ratio MB/FB’) and ovary:testis (‘Ratio FO/MT’). (FB, FO, FK, FRB: brain, ovary, kidney, ‘rest-of-body’ from female zebrafish; MB, MT, MK, MRB: brain, testis, kidney, ‘rest-of-body’ from male zebrafish.) (0.07 MB XLS) [file pone.0001791.s015.xls]

## Sheet: Sheet1
Table S9. List of 93 gonad-expressed genes that show male brain-enhanced expression.
These genes i)show at least 1.5-fold higher expression than the common reference in the male brain and one or both gonads; and ii) are differentially expressed (at least 1.5-fold) both between the gonads and between the brains of the two sexes.
Normalized intensities ('Norm') and corresponding standard errors ('StdErr Norm') are shown, along with the ratios of normalized intensities of male brain:female brain ('Ratio MB/FB') and ovary:testis ('Ratio FO/MT).
(FB, FO, FK, FRB: brain, ovary, kidney, ‘rest-of-body’ from female zebrafish; MB, MT, MK, MRB: brain, testis, kidney, ‘rest-of-body’ from male zebrafish.)
A) Male brain-enhanced genes with higher expression in ovary than testis (50 genes)
Clone ID	Genbank ID	FB		FK		FO		FRB		MB		MK		MT		MRB		Ratio MB/FB	Ratio FO/MT	BLASTx
		Norm	StdErr Norm	Norm	StdErr Norm	Norm	StdErr Norm	Norm	StdErr Norm	Norm	StdErr Norm	Norm	StdErr Norm	Norm	StdErr Norm	Norm	StdErr Norm
DR_UNI_FL40_B04	CO351734	1.30577	0.0363368	0.478228	0.0229724	1.87941	0.129937	0.783656	0.0380192	4.53111	0.418654	0.428662	0.0158648	1.06915	0.0325544	0.863299	0.0650476	3.47007	1.75785	milk fat globule-EGF factor 8 protein [Danio rerio]
DR_UNI_FL02_D08	CO349954	2.1813	0.187171	0.805432	0.0344984	4.18642	0.488158	0.706355	0.0783557	5.93635	0.644366	0.832298	0.0559085	0.936725	0.111732	0.831594	0.0795308	2.72147	4.46921	unknown
DR_UNI_CAND_D09	BC055549	0.768547	0.0709579	0.486864	0.0374128	16.2602	0.425541	0.425252	0.0474365	1.94284	0.163982	1.0649	0.0906135	3.66956	0.197489	0.797489	0.0611713	2.52794	4.4311	tbp
DR_UNI_FL56_B05	EV559495	0.881417	0.127398	0.912069	0.0522596	5.88935	0.398138	0.878565	0.109232	2.11491	0.603525	0.997564	0.140066	1.18437	0.1056	1.00796	0.101741	2.39945	4.97254	similar to Pyridoxal phosphate phosphatase (PLP phosphatase) [Danio rerio]
DR_UNI_FL55_G08	EV559351	0.896498	0.156977	0.360411	0.0262184	4.36924	0.42388	0.790682	0.101279	1.94536	0.141246	0.937752	0.135632	1.51955	0.112068	0.757381	0.059223	2.16995	2.87535	Wu:fb39h07 protein [Danio rerio]
DR_UNI_CAND_B08	BC055549	0.843105	0.0712583	0.497591	0.0889375	13.5177	0.731485	0.371231	0.0385291	1.809	0.0820057	0.996861	0.0425156	3.50401	0.128135	0.776177	0.0434696	2.14564	3.85779	tbp
DR_UNI_FL05_F11	CO350568	0.974055	0.0510867	0.736916	0.0850244	31.7652	1.94934	0.763042	0.0400833	2.02506	0.190293	0.703701	0.120744	6.00805	0.210262	1.05228	0.102861	2.079	5.2871	islet1 [Danio rerio]
DR_UNI_FL19_C07	CO351358	1.07076	0.0655468	0.480609	0.0287834	4.8179	0.731372	0.650917	0.06425	2.1968	0.21282	0.879956	0.0698652	0.913246	0.0472769	1.00427	0.0921594	2.05163	5.27557	stromal cell derived factor 4 [Danio rerio]
DR_UNI_FL01_F03	CO349824	0.816626	0.079115	0.456079	0.061446	5.12508	0.997538	0.86562	0.10257	1.66188	0.0562997	0.753041	0.0461578	1.32894	0.0354046	0.985235	0.0498265	2.03506	3.85652	fused toes homolog [Danio rerio]
DR_UNI_FL55_F10	EV559310	0.902987	0.0744013	0.575766	0.0355506	3.35747	0.332775	0.59874	0.0325681	1.80926	0.0724987	0.876571	0.0667	1.8765	0.0907314	0.934641	0.0379748	2.00364	1.78922	similar to chromosome 15 open reading frame 24 [Danio rerio]
DR_UNI_FL01_G09	CO349862	0.976006	0.040386	0.762324	0.0589961	33.6169	3.08415	0.468237	0.0270358	1.95205	0.232454	0.769321	0.0763766	1.06032	0.092524	0.614434	0.182773	2.00004	31.7046	hypothetical protein LOC393232 [Danio rerio]
DR_UNI_FL04_A05	CO350250	0.784699	0.0938629	0.624075	0.0617778	3.63463	0.208242	0.813134	0.104067	1.53469	0.0467597	1.00416	0.135783	0.84884	0.0724676	1.07768	0.0641705	1.95577	4.28188	similar to gene overexpressed...
DR_UNI_FL55_H06	EV559386	1.08352	0.0817463	0.730503	0.0430303	6.86483	0.661898	0.698	0.089053	2.10963	0.255428	0.929482	0.0324555	3.32989	0.437634	0.889421	0.0813197	1.94701	2.06158	similar to Protein C20orf172 [Bos taurus]
DR_UNI_FL09_E08	CO353036	0.957837	0.179902	0.522132	0.121892	7.29717	0.498056	0.66886	0.113423	1.78981	0.494217	0.878135	0.169028	3.03061	0.262478	0.713581	0.0684441	1.8686	2.40783	similar to Heterogeneous nuclear ribonucleoprotein L (hnRNP L) (P/OKcl.14) isoform 3 [Danio rerio]
DR_UNI_FL05_D10	CO350519	7.14402	0.303841	0.328288	0.0460324	9.20887	0.304491	0.502491	0.06188	13.3057	0.681634	0.27113	0.0129328	0.768316	0.0281501	1.70997	0.238599	1.8625	11.9858	similar to creatine kinase, brain isoform 5 [Danio rerio]
DR_UNI_FL18_E08	CO351232	0.943855	0.0475951	0.518082	0.0400971	3.61519	0.19976	0.849078	0.0445491	1.75053	0.10011	0.770558	0.053172	1.24507	0.0972511	1.10369	0.0404376	1.85466	2.90361	mitochondrial ATP synthase gamma-subunit [Danio rerio]
DR_UNI_FL06_E08	CO350734	0.951149	0.0390047	0.655669	0.0304121	4.13262	0.14704	0.655924	0.0343533	1.75186	0.126412	0.914077	0.108568	1.4335	0.155358	0.896306	0.0480395	1.84183	2.8829	transmembrane protein 39B [Danio rerio]
DR_UNI_FL03_F09	CO350193	3.30013	0.381366	0.701816	0.0595436	1.51081	0.0694841	0.52257	0.040527	6.05613	0.300889	0.864675	0.0692421	0.926711	0.0536227	0.927008	0.0588787	1.83512	1.6303	similar to Claspin [Danio rerio]
DR_UNI_FL13_D11	CO353693	1.2129	0.071348	0.601309	0.0424267	4.55546	0.427781	0.684144	0.0405536	2.20782	0.197855	0.785713	0.0459749	1.28653	0.0630922	0.770137	0.0565459	1.82029	3.54089	similar to fibronectin type III and SPRY domain containing 1 isoform 2 [Danio rerio]
DR_UNI_FL52_H04	EV558258	1.05683	0.104588	0.38961	0.0738641	9.72112	0.717324	0.604557	0.152763	1.91688	0.148646	0.802514	0.142241	3.17227	0.196008	0.701188	0.0553777	1.8138	3.0644	dynein light chain (10.3 kD) (dlc-1) [Danio rerio] >gb|AAH56312.1| Dynein light chain (10.3 kD) (dlc-1) [Danio rerio]
DR_UNI_FL10_E02	CO353178	0.843186	0.0681284	0.631232	0.0468734	2.46651	0.241677	1.06384	0.0793189	1.52898	0.0410277	0.788461	0.010562	1.04168	0.034588	1.00193	0.112746	1.81334	2.36783	mitochondrial ATP synthase gamma-subunit [Danio rerio]
DR_UNI_FL16_C08	CO350863	1.3621	0.149143	0.34661	0.0761057	13.4411	1.3405	0.530087	0.0831805	2.43152	0.168654	0.405033	0.0461449	1.12201	0.0257721	0.831466	0.0501334	1.78512	11.9794	similar to target of myb1-like 2 [Danio rerio]
DR_UNI_FL24_F12	CO354780	1.68012	0.224924	0.512673	0.0516871	6.46632	0.218241	0.447656	0.0162752	2.99169	0.193038	0.681592	0.0213612	1.47416	0.0934394	0.717976	0.0168075	1.78064	4.38644	similar to solute carrier family 39 (zinc transporter), member 8 [Danio rerio]
DR_UNI_FL04_G10	CO350414	1.13239	0.0634453	0.762201	0.141884	2.58787	0.318572	0.440457	0.0570941	2.00146	0.0985817	1.35221	0.117053	0.448828	0.0595586	0.689079	0.0705116	1.76747	5.76584	inhibitor of DNA binding 6 [Danio rerio]
DR_UNI_CAND_D02	AJ132931	0.858569	0.160514	0.574657	0.0556912	4.70513	0.534998	0.79135	0.182971	1.50159	0.293395	0.746081	0.0390387	2.50313	0.433108	0.819612	0.125504	1.74894	1.8797	presenilin-1
DR_UNI_FL58_C12	EV560357	0.949748	0.0619533	0.943424	0.0648532	3.79148	0.567531	0.407675	0.00986126	1.64576	0.0513104	0.923283	0.0202994	2.12876	0.108471	0.819147	0.020918	1.73284	1.78108	similar to actinfilin [Danio rerio]
DR_UNI_FL19_B11	CO351342	1.05011	0.0257435	0.578745	0.0349267	1.66902	0.186482	0.42928	0.0381027	1.80083	0.0717889	0.866022	0.0323644	1.04545	0.116353	0.998849	0.0376593	1.71489	1.59646	myosin, light polypeptide 7, regulatory [Danio rerio]
DR_UNI_FL08_F02	CO352882	0.950249	0.0488063	0.732076	0.0867508	4.6298	0.544112	0.39276	0.0372807	1.62826	0.048875	0.903166	0.0685714	1.82205	0.0194349	0.71468	0.0608963	1.71351	2.54099	tubulin, alpha 1 [Danio rerio]
DR_UNI_FL04_E12	CO350372	1.02673	0.0553151	0.662758	0.0629384	14.9622	1.47143	0.472042	0.069076	1.7587	0.0751416	0.902128	0.0634534	2.7289	0.130827	0.943807	0.0247349	1.71291	5.48287	eukaryotic translation initiation factor 4A, isoform 1B [Danio rerio]
DR_UNI_FL58_F10	EV560497	1.00909	0.0469015	0.50105	0.0371457	3.24928	0.324545	0.547139	0.0570998	1.72082	0.142045	0.669002	0.0306576	1.97083	0.133889	0.932297	0.0790645	1.70533	1.64869	leucine zipper and CTNNBIP1 domain containing [Danio rerio]
DR_UNI_FL03_G09	CO350216	0.898616	0.0500642	0.86566	0.119035	2.68005	0.156417	0.833303	0.0406571	1.51233	0.0723199	0.943253	0.0962003	1.04093	0.0450131	0.997303	0.0506666	1.68296	2.57467	similar to death-associated protein 3 [Danio rerio]
DR_UNI_FL04_G09	CO350413	1.15135	0.0688647	0.606047	0.0625034	9.32701	0.392317	0.395899	0.0418094	1.92701	0.119909	0.582478	0.0113905	3.31949	0.456087	0.833183	0.0548726	1.67369	2.80977	bcl2-like [Danio rerio]
DR_UNI_FL17_A07	CO350978	1.64315	0.0789731	0.210124	0.018428	21.6741	0.946032	0.253781	0.0123631	2.73015	0.102159	0.237064	0.0283093	5.72853	0.291594	0.404577	0.0346236	1.66153	3.78353	similar to Triosephosphate isomerase 1b isoform 6 [Danio rerio]
DR_UNI_FL13_G06	CO353738	1.49831	0.175072	0.519613	0.0554625	1.70067	0.11648	0.765802	0.078252	2.47471	0.122714	0.862489	0.0529997	0.581245	0.0272871	1.25984	0.155123	1.65167	2.92591	hypothetical protein LOC406853 [Danio rerio]
DR_UNI_FL02_B12	CO349920	0.927123	0.0140271	1.00331	0.139779	1.98541	0.0669949	0.344146	0.0118494	1.52908	0.0519412	1.04209	0.0238958	1.11602	0.0574442	0.84094	0.0429089	1.64927	1.77901	beta-microseminoprotein [Saguinus oedipus]
DR_UNI_FL40_F09	EV854547	1.04584	0.0494288	0.501296	0.032916	5.20965	0.577805	0.631582	0.0218678	1.71336	0.110064	0.911875	0.0344024	1.1951	0.131366	1.03228	0.0233118	1.63827	4.35916	vacuolar protein sorting 26 [Danio rerio]
DR_UNI_FL54_H05	EV559000	2.12572	0.29752	0.80942	0.0554804	4.34257	0.368276	0.745899	0.0562993	3.46195	0.203045	0.851664	0.0524783	1.13052	0.0837688	0.846376	0.0772571	1.6286	3.84121	similar to Acidic leucine-rich nuclear phosphoprotein 32 family member B (PHAPI2 protein) (Silver-stainable protein SSP29) (Acidic protein rich in leucines) isoform 2 [Danio rerio]
DR_UNI_FL67_F12	EV605647	0.974929	0.041884	0.673118	0.0645048	9.42201	0.86146	0.890364	0.0642134	1.57478	0.0638948	0.897447	0.0552842	2.51464	0.151021	0.892587	0.0437157	1.61528	3.74686	TUWD12 [Danio rerio]
DR_UNI_FL22_A05	CO354309	1.215	0.113968	0.678469	0.0713759	4.97895	0.425111	0.766369	0.0504793	1.95489	0.0655601	0.898787	0.0561979	1.86005	0.10079	0.693539	0.0603154	1.60897	2.67678	surfeit 5 [Danio rerio]
DR_UNI_FL05_H11	CO350603	0.958825	0.0828881	0.622134	0.0645545	15.4078	0.90552	0.557846	0.0309619	1.54214	0.150354	0.892861	0.0922936	4.31456	0.394796	0.817648	0.0590847	1.60837	3.57111	hypothetical protein XP_696646 [Danio rerio]
DR_UNI_FL26_A02	CO355055	1.04831	0.101082	0.499918	0.0549501	9.30542	1.28244	0.823879	0.0440033	1.67254	0.10662	0.870484	0.071074	2.80777	0.125796	0.764949	0.0475823	1.59547	3.31417	prolyl-tRNA synthetase (mitochondrial) [Danio rerio]
DR_UNI_FL51_D01	EV557849	1.22507	0.0535488	0.533616	0.0248578	2.17584	0.146848	0.574032	0.0220902	1.91525	0.105576	0.588282	0.0349324	1.34292	0.0675937	0.614435	0.0869539	1.56339	1.62022	hypothetical protein LOC406744 [Danio rerio]
DR_UNI_FL56_G08	EV559754	1.14603	0.124568	0.886977	0.111339	14.1545	1.95858	0.896153	0.00937301	1.78812	0.0527716	1.01192	0.0347842	0.63456	0.0219085	0.981162	0.0461999	1.56027	22.306	similar to LYSOSOME-ASSOCIATED MEMBRANE GLYCOPROTEIN 1 PRECURSOR (LAMP-1) (120 KD LYSOSOMAL MEMBRANE GLYCOPROTEIN) (LGP-120) (CD107A), partial [Danio rerio]
DR_UNI_FL02_C08	CO349932	1.23768	0.0756485	0.569033	0.0797989	3.45291	0.218715	0.486327	0.0204479	1.92806	0.0737724	0.859465	0.0551914	0.87395	0.0586495	0.992358	0.072525	1.5578	3.95092	ATP synthase, H+ transporting, mitochondrial F0 complex, subunit c (subunit 9) [Danio rerio]
DR_UNI_FL19_E06	CO351391	1.25754	0.0305413	0.664382	0.0338774	18.1237	1.7413	0.416693	0.024135	1.93785	0.150985	0.588322	0.0321691	1.16575	0.110056	0.658713	0.112075	1.54098	15.5468	repressor of RNA polymerase III transcription MAF1 [Danio rerio]
DR_UNI_FL18_G07	CO351274	1.28192	0.11456	0.676042	0.0357649	11.6963	1.8037	0.764349	0.0383037	1.96168	0.0604681	0.778248	0.0347769	3.58887	0.152619	0.936684	0.0439388	1.53027	3.25903	similar to MGC89379 protein [Danio rerio]
DR_UNI_FL07_H07	CO352753	1.07892	0.0440037	0.647583	0.148647	4.13226	0.330991	0.538202	0.0509779	1.64589	0.119611	0.657381	0.0689341	2.08883	0.106549	0.725563	0.0493848	1.52549	1.97827	similar to ubiquitin specific proteinase 43 [Danio rerio]
DR_UNI_FL03_A04	CO350054	1.23737	0.193569	0.516734	0.0604956	3.8246	0.266646	0.616492	0.0592639	1.88597	0.122364	0.79631	0.0509599	2.09265	0.179316	0.860413	0.0714151	1.52417	1.82764	similar to SWI/SNF-related matrix-associated actin-dependent regulator of chromatin subfamily E member 1-related (SMARCE1-related protein) (HMG domain protein HMG20B) (Structural DNA-binding protein BRAF35) (BRCA2-associated factor 35) (Sox-like tr... iso [Danio rerio]
DR_UNI_FL41_A02	EV854593	1.22551	0.163763	0.648989	0.0498604	4.74756	0.137662	0.515846	0.0237125	1.85323	0.0899782	0.950594	0.0463061	1.96411	0.0836505	0.725379	0.101799	1.51221	2.41715	similar to m-calpain [Danio rerio]
DR_UNI_FL05_H05	CO350590	1.44741	0.105962	0.487384	0.0224803	2.6875	0.0684648	0.409821	0.0719896	2.17799	0.166194	0.554216	0.0318341	1.64952	0.0801114	0.532122	0.054807	1.50475	1.62926	protein phosphatase 4, catalytic subunit [Danio rerio]
B) Male brain-enhanced genes with higher expression in testis than ovary (43 genes)
Clone ID	Genbank ID	FB		FK		FO		FRB		MB		MK		MT		MRB		Ratio MB/FB	Ratio FO/MT	BLASTx
		Norm	StdErr Norm	Norm	StdErr Norm	Norm	StdErr Norm	Norm	StdErr Norm	Norm	StdErr Norm	Norm	StdErr Norm	Norm	StdErr Norm	Norm	StdErr Norm
DR_UNI_FL25_G09	CO355030	0.434555	0.995767	0.925368	0.136074	1.04782	0.273063	0.873436	0.09493	2.20455	0.352645	0.785243	0.044755	2.50075	0.774087	0.854031	0.197964	5.07311	0.419003	unknown
DR_UNI_FL31_B11	CO355865	1.47159	0.0945194	0.538418	0.0201508	1.20771	0.13146	0.498318	0.0222837	4.4711	0.41415	0.781324	0.0407733	2.28284	0.153728	0.878209	0.0749663	3.03827	0.529041	unknown
DR_UNI_FL16_D06	CO350878	2.5877	0.285517	0.315483	0.0150223	0.88603	0.0758278	0.392832	0.0399318	7.80243	1.52684	0.658814	0.0659437	3.626	0.261296	0.924046	0.0775228	3.0152	0.244355	similar to short coiled coil protein isoform 2 [Danio rerio]
DR_UNI_FL07_E09	CO352699	1.20937	0.31148	0.755741	0.0551696	1.11426	0.178988	0.615582	0.160271	3.24979	0.413628	1.03539	0.101594	20.0579	0.903374	0.727745	0.0620724	2.68718	0.0555521	similar to RIKEN cDNA 1700031F13 [Gallus gallus]
DR_UNI_FL01_D12	CO349787	0.844356	0.027582	0.68384	0.0299696	2.84898	0.175367	0.639868	0.0152679	1.83316	0.120048	0.985065	0.0999451	6.69009	0.601829	1.02867	0.0737454	2.17108	0.425852	similar to Transcription factor IIIB 90 kDa subunit (TFIIIB90) (hTFIIIB90)
DR_UNI_FL17_H04	CO351120	7.22733	0.568118	0.887038	0.0653047	0.172718	0.0103372	0.309016	0.0107081	15.5377	0.623039	0.887795	0.0787578	5.43052	0.288241	0.948686	0.0728965	2.14986	0.0318051	similar to glyceraldehyde-3-phosphate dehydrogenase isoform 4 [Danio rerio]
DR_UNI_FL09_H11	CO353100	3.26251	0.37957	0.745219	0.0331015	0.625184	0.0444158	0.714328	0.0498615	6.97283	0.422103	0.84688	0.0456157	2.60715	0.155839	1.16782	0.0566047	2.13726	0.239796	similar to cathepsin L isofor...
DR_UNI_FL31_B09	CO355727	2.28016	0.0793719	0.472189	0.0225674	1.1423	0.062703	0.741167	0.030003	4.80337	0.311004	0.778954	0.0485656	2.12266	0.137952	0.685428	0.0301349	2.10659	0.538147	similar to ankyrin 3 [Danio rerio]
DR_UNI_FL33_C12	EV563002	1.27092	0.0750407	0.46542	0.0448726	2.90351	0.14443	0.541766	0.039554	2.67098	0.066389	0.70559	0.0534823	5.01215	0.341821	0.635969	0.0435288	2.10161	0.579295	similar to Calcium binding protein P22 [Danio rerio]
DR_UNI_FL07_D06	CO352681	0.829811	0.0751156	0.827374	0.0730626	1.83184	0.189453	0.60282	0.105536	1.72072	0.0579846	0.771092	0.0748184	3.82741	0.241813	0.838445	0.0916772	2.07363	0.478611	glutathione S-transferase pi 2 [Danio rerio]
DR_UNI_FL36_A10	EV563949	3.4358	0.352724	0.670786	0.0311089	0.830288	0.0310324	0.993561	0.0171703	7.0502	0.38471	0.64045	0.0115989	1.56468	0.0166838	1.15505	0.0775498	2.05199	0.530643	similar to MGC84260 protein [Danio rerio]
DR_UNI_FL12_G11	CO353578	2.05192	0.156844	0.26837	0.0175429	0.233818	0.0317961	0.522794	0.0340585	4.14112	0.181386	0.745209	0.0632476	3.55185	0.129708	1.14181	0.0167188	2.01816	0.0658299	similar to cathepsin F [Danio rerio]
DR_UNI_FL07_E05	CO352695	1.97915	0.108569	0.711722	0.0369224	0.850944	0.106332	0.556642	0.0104496	3.93267	0.194542	1.02837	0.0520594	2.28138	0.168646	0.862853	0.0417493	1.98705	0.372995	similar to microtubule-associated protein 1 light chain 3 gamma [Danio rerio]
DR_UNI_FL24_F10	CO354778	2.64351	0.260475	0.27421	0.0289276	0.837653	0.129062	0.243569	0.0218534	5.22287	0.61401	0.545043	0.162466	2.1654	0.143426	0.939874	0.245713	1.97574	0.386835	hypothetical protein LOC393673 [Danio rerio]
DR_UNI_FL12_B06	CO353446	22.6554	6.06167	0.262496	0.0193069	0.146839	0.00659006	0.694344	0.107813	42.8996	0.554495	0.382611	0.056587	11.1743	1.70599	1.02836	0.0515687	1.89357	0.0131407	similar to sperm protein Sp17 [Danio rerio]
DR_UNI_FL10_B12	CO353133	0.863931	0.0766265	0.448224	0.0837436	1.11648	0.160371	0.541943	0.0341117	1.63576	0.116339	0.720262	0.109592	3.36151	0.0959975	1.40413	0.0859786	1.89339	0.332137	similar to Long-chain-fatty-acid--CoA ligase 3 (Long-chain acyl-CoA synthetase 3) (LACS 3) [Danio rerio]
DR_UNI_FL68_F08	EV606136	1.04913	0.113438	0.382982	0.033829	1.4087	0.100755	0.502948	0.0837064	1.91829	0.162721	0.772948	0.113653	2.30246	0.104525	0.683607	0.126192	1.82846	0.611824	telomerase binding protein, p23 [Danio rerio]
DR_UNI_FL22_D10	CO354384	1.76321	0.0769735	0.819778	0.0301218	0.654286	0.0785305	0.704214	0.0504198	3.15814	0.157826	1.05191	0.0477531	1.54296	0.0975581	0.987516	0.0435635	1.79113	0.424044	similar to microtubule-associated protein 1 light chain 3 gamma [Danio rerio]
DR_UNI_FL60_G10	EV561378	3.54573	0.244888	0.360319	0.156911	1.03945	0.162013	0.320292	0.0462601	6.34556	0.876942	0.398833	0.0167633	1.59	0.197835	0.443497	0.0843522	1.78963	0.653744	hematological and neurological expressed 1 [Danio rerio]
DR_UNI_FL27_A08	CO355288	0.958162	0.0798163	0.551407	0.0233689	2.77188	0.431877	0.624883	0.0693714	1.68088	0.0671885	0.788608	0.062065	6.53852	0.412893	0.813585	0.0604394	1.75428	0.423931	similar to inhibitor of growth [Danio rerio]
DR_UNI_FL26_A09	CO355069	1.37732	0.0746733	0.599323	0.11568	0.844231	0.126423	0.737055	0.106262	2.41095	0.149145	0.619982	0.0785461	1.91619	0.209552	0.606352	0.0414969	1.75047	0.440578	similar to ankyrin 3 [Danio rerio]
DR_UNI_FL21_H06	CO354296	1.13075	0.0628698	0.52099	0.0124115	1.38068	0.117317	0.737984	0.0625786	1.96356	0.0894428	0.604143	0.0467549	4.466	0.193739	0.571937	0.0473363	1.73651	0.309153	hypothetical protein LOC553772 [Danio rerio]
DR_UNI_FL08_E07	CO352871	0.936858	0.0529963	0.767489	0.0494554	1.09586	0.0710674	0.899734	0.0400413	1.61379	0.0989903	0.927254	0.0533443	1.71961	0.0808783	1.01649	0.02074	1.72255	0.637271	ATP synthase, H+ transporting, mitochondrial F0 complex, subunit b, isoform 1 [Danio rerio]
DR_UNI_FL11_G05	CO353389	0.887465	0.0229881	0.824519	0.0960031	1.23501	0.10957	0.465994	0.0497314	1.5114	0.0532033	1.21194	0.0796756	2.10797	0.0998945	0.827592	0.0679163	1.70305	0.585873	similar to amyloid beta A4 precursor protein-binding, family A, member 1 [Danio rerio]
DR_UNI_FL23_G06	CO354627	1.39252	0.0537861	0.40202	0.00724422	1.50521	0.0898439	0.612152	0.0443025	2.37018	0.140506	0.622176	0.0347781	6.85195	0.21449	0.593625	0.0256191	1.70208	0.219676	protein tyrosine phosphatase 4a3 [Danio rerio]
DR_UNI_FL18_E09	CO351235	1.6056	0.0597152	0.323049	0.0191083	1.77695	0.122894	0.270282	0.0147877	2.63318	0.104671	0.498863	0.0351749	5.30903	0.382353	0.503238	0.0159131	1.64	0.334704	S-phase kinase-associated protein 1A [Danio rerio]
DR_UNI_FL10_H02	CO353231	1.31831	0.120307	0.380457	0.0382461	2.33371	0.299841	0.399499	0.0229245	2.13097	0.188913	0.715112	0.0662639	16.4264	0.684135	0.4825	0.0570721	1.61645	0.142071	hip2 [Danio rerio]
DR_UNI_FL13_F03	CO353717	1.23341	0.155302	0.770862	0.0641413	1.07153	0.199051	0.713976	0.0632932	1.97919	0.182569	0.710228	0.0877455	6.02625	0.719546	1.25189	0.179274	1.60464	0.17781	unknown
DR_UNI_FL14_E10	CO353898	1.10583	0.0613485	0.491907	0.0267742	1.84562	0.11562	0.610036	0.00927638	1.77071	0.0762246	0.815583	0.059006	3.27541	0.250285	0.756644	0.0550097	1.60125	0.563477	COP9 constitutive photomorphogenic homolog subunit 5 [Danio rerio]
DR_UNI_FL19_A10	CO351325	2.00166	0.250165	0.150838	0.016615	1.81341	0.0567672	0.172561	0.0111175	3.19515	0.238424	0.266951	0.044389	3.89666	0.259565	0.41731	0.0385928	1.59625	0.465376	similar to cerebellar degeneration-related 2 [Danio rerio]
DR_UNI_FL17_B03	CO350987	14.1147	1.76522	0.2012	0.0163574	0.214524	0.0242896	1.48363	0.498352	22.4161	1.35152	0.432154	0.0446901	1.96038	0.328163	1.16701	0.237317	1.58814	0.10943	peripheral myelin protein 2 [Danio rerio]
DR_UNI_FL50_F11	EV557660	0.991032	0.0714698	0.92094	0.0829914	0.580902	0.0200955	0.847329	0.0440366	1.57214	0.0872194	0.982839	0.0438254	1.73697	0.131015	1.0236	0.040858	1.58637	0.334434	similar to H01CJC protein isoform 2 [Danio rerio]
DR_UNI_FL06_C01	CO350648	1.3908	0.15631	0.662001	0.0271944	0.748152	0.0693586	0.869753	0.035984	2.2018	0.0383932	1.50453	0.0534097	2.49188	0.104473	0.903331	0.0362824	1.58312	0.300236	MOB1, Mps One Binder kinase activator-like 1A [Danio rerio]
DR_UNI_FL10_F12	CO353207	1.29132	0.0190373	0.589275	0.0261009	1.63489	0.148041	0.333909	0.0328706	2.03452	0.118089	0.724018	0.0294458	2.91644	0.206612	0.539968	0.0432555	1.57553	0.560579	hypothetical protein XP_701504 [Danio rerio]
DR_UNI_FL36_G04	EV564164	1.02819	0.0587598	0.75993	0.0363594	1.08006	0.0590708	0.817084	0.0360588	1.60781	0.0713995	0.845204	0.0492031	2.18726	0.119252	0.886229	0.0771288	1.56374	0.493794	similar to Serologically defined breast cancer antigen 84 isoform 2 [Danio rerio]
DR_UNI_FL40_E10	EV854516	1.29858	0.121167	0.73063	0.0430385	0.834744	0.0893522	0.600675	0.0308584	2.01868	0.0479162	0.793588	0.04301	1.67207	0.115367	1.17884	0.0808587	1.55453	0.499226	similar to ATPase, H+ transporting, V1 subunit E isoform 1 [Danio rerio]
DR_UNI_FL35_F03	EV563740	2.2474	0.0838954	0.556244	0.101149	0.504841	0.0171058	0.849999	0.0786135	3.48061	0.30036	0.98168	0.0326144	1.85964	0.0695637	0.769925	0.132285	1.54873	0.271472	hypothetical protein LOC550529 [Danio rerio]
DR_UNI_FL04_D07	CO350329	10.4304	0.186962	0.816587	0.0339397	0.605645	0.0581981	0.868398	0.0590051	16.1499	0.855425	0.914927	0.0134066	1.62533	0.0902734	1.14203	0.0585323	1.54835	0.372629	Vacuolar ATP synthase 21 kDa proteolipid subunit [Danio rerio]
DR_UNI_FL24_D06	CO354727	1.17109	0.0796766	1.08363	0.0411175	0.697536	0.110289	0.495659	0.0373862	1.80952	0.066834	0.876788	0.054422	7.38021	0.469817	0.794352	0.0545595	1.54517	0.0945144	unknown
DR_UNI_FL09_C05	CO352988	1.30356	0.104731	0.626844	0.0390955	0.756561	0.06492	1.77874	0.116183	2.00057	0.0446438	0.801809	0.018353	1.5028	0.0386491	0.678563	0.0277315	1.5347	0.503435	DEAD (Asp-Glu-Ala-Asp) box polypeptide 48 [Danio rerio]
DR_UNI_FL11_G09	CO353381	1.89887	0.283806	0.663153	0.0764273	1.1516	0.0641538	0.646262	0.0312029	2.87498	0.111195	0.879776	0.0366677	4.6187	0.245194	0.86644	0.0245093	1.51405	0.249335	similar to histone H2A [Danio rerio]
DR_UNI_FL16_C03	CO350856	1.24704	0.141966	0.540226	0.030696	3.37105	0.260091	0.773776	0.0313967	1.8812	0.0693992	0.870629	0.0579418	8.95674	0.551324	0.786624	0.0564673	1.50854	0.37637	ADP-ribosylation factor-like 3, like 1 [Danio rerio]
DR_UNI_FL27_D08	CO355349	1.15404	0.0845875	0.586713	0.0422207	1.1368	0.105327	0.748604	0.0225459	1.73926	0.0485574	0.803908	0.0409361	2.72975	0.252448	1.06004	0.0273822	1.50711	0.41645	ATP synthase, H+ transporting, mitochondrial F0 complex, subunit d [Danio rerio]
