# Supplementary material for: Transcriptomic Analyses Reveal Novel Genes with Sexually Dimorphic Expression in the Zebrafish Gonad and Brain
Source: PLoS One. 2008 Mar 12;3(3):e1791. doi: 10.1371/journal.pone.0001791 (PMC2262149; doi:10.1371/journal.pone.0001791)
Supplement: Table S10 — Composition of probes and genes on Gonad Uniclone Microarray. (0.01 MB XLS) [file pone.0001791.s016.xls]

## Sheet: Sheet1
Table S10. Composition of probes and genes on Gonad Uniclone Microarray
Probe type		No. of probes	No. of genes
Gonad Uniclone	Adult	3781	3781
	Differentiating (3, 4, 5 wpf)	2589	2589
Candidate genes	Gonad-expressing orthologs	48	24
Positive controls	β-actin	132	1
	ubiquitously-expressing genes	111	12
Negative controls	pBluescript II SK (+)	111	-
	pBS-SK-Sfi	18	-
	Arabidopsis, viral & fungal genes	78	9
	Flanking vector arms + poly-A tail	6	-
	Spotting solution	6	-
Spikes	Array Control PCR Spots (Ambion)	32	8
Total		6912	6424
