# Supplementary material for: Transcriptomic Analyses Reveal Novel Genes with Sexually Dimorphic Expression in the Zebrafish Gonad and Brain
Source: PLoS One. 2008 Mar 12;3(3):e1791. doi: 10.1371/journal.pone.0001791 (PMC2262149; doi:10.1371/journal.pone.0001791)
Supplement: Table S11 — Complete list of probes on Gonad Uniclone Microarray (1.10 MB XLS) [file pone.0001791.s017.xls]

## Sheet: Sheet1
Table S11. Complete list of probes on Gonad Uniclone Microarray
Clone ID	Genbank ID	Clone Type	BLASTx
DR_UNI_CAND_A01	CO353568	beta-actin	beta-actin
DR_UNI_CAND_A02	AY306005	candidate gene	hsd17b1
DR_UNI_CAND_A03	AY721604	candidate gene	amh
DR_UNI_CAND_A04	CO359442	candidate gene	zte141
DR_UNI_CAND_A05	CO359197	candidate gene	zte15
DR_UNI_CAND_A06	CO359335	candidate gene	zte25
DR_UNI_CAND_A07	CO359148	candidate gene	zte38
DR_UNI_CAND_A08	-	spotting solution	spotting solution
DR_UNI_CAND_A09	AF198086	candidate gene	ff1b
DR_UNI_CAND_A10	AF327373	candidate gene	ff1c
DR_UNI_CAND_A11	AF072548	candidate gene	pax5
DR_UNI_CAND_A12	X52328	pBS-SK	pBS-SK
DR_UNI_CAND_B01	AJ132931	candidate gene	presenilin-1
DR_UNI_CAND_B02	AF144550	candidate gene	wt1a
DR_UNI_CAND_B03	BC044349	candidate gene	esr2a
DR_UNI_CAND_B04	BC086848	candidate gene	esr2b
DR_UNI_CAND_B05	BC116585	candidate gene	foxl2
DR_UNI_CAND_B06	AF183906	candidate gene	aromatase a
DR_UNI_CAND_B07	AF226619	candidate gene	aromatase b
DR_UNI_CAND_B08	BC055549	candidate gene	tbp
DR_UNI_CAND_B09	AF331968	candidate gene	zp2
DR_UNI_CAND_B10	AY249190	candidate gene	fem1c
DR_UNI_CAND_B11	BC065382	candidate gene	presenilin-2
DR_UNI_CAND_B12	BC066690	candidate gene	pax2a
DR_UNI_CAND_C01	DQ066429	candidate gene	desert hedgehog
DR_UNI_CAND_C02	EF427915	candidate gene	ar
DR_UNI_CAND_C03	AY212920	candidate gene	ff1d
DR_UNI_CAND_C04	AY306005	candidate gene	hsd17b1
DR_UNI_CAND_C05	AY721604	candidate gene	amh
DR_UNI_CAND_C06	CO359442	candidate gene	zte141
DR_UNI_CAND_C07	CO359197	candidate gene	zte15
DR_UNI_CAND_C08	CO359335	candidate gene	zte25
DR_UNI_CAND_C09	CO359148	candidate gene	zte38
DR_UNI_CAND_C10	-	spotting solution	spotting solution
DR_UNI_CAND_C11	AF198086	candidate gene	ff1b
DR_UNI_CAND_C12	AF327373	candidate gene	ff1c
DR_UNI_CAND_D01	AF072548	candidate gene	pax5
DR_UNI_CAND_D02	AJ132931	candidate gene	presenilin-1
DR_UNI_CAND_D03	AF144550	candidate gene	wt1a
DR_UNI_CAND_D04	BC044349	candidate gene	esr2a
DR_UNI_CAND_D05	BC086848	candidate gene	esr2b
DR_UNI_CAND_D06	BC116585	candidate gene	foxl2
DR_UNI_CAND_D07	AF183906	candidate gene	aromatase a
DR_UNI_CAND_D08	AF226619	candidate gene	aromatase b
DR_UNI_CAND_D09	BC055549	candidate gene	tbp
DR_UNI_CAND_D10	AF331968	candidate gene	zp2
DR_UNI_CAND_D11	AY249190	candidate gene	fem1c
DR_UNI_CAND_D12	BC065382	candidate gene	presenilin-2
DR_UNI_CAND_E01	BC066690	candidate gene	pax2a
DR_UNI_CAND_E02	DQ066429	candidate gene	desert hedgehog
DR_UNI_CAND_E03	EF427915	candidate gene	ar
DR_UNI_CAND_E04	AY212920	candidate gene	ff1d
DR_UNI_CAND_E05	-	Common reference	CR_FL38_A07
DR_UNI_CAND_E06	-	Common reference	CR_FL38_A07
DR_UNI_CAND_E07	-	Common reference	CR_FL38_A07
DR_UNI_CAND_E08	-	Common reference	CR_FL51_C05
DR_UNI_CAND_E09	-	Common reference	CR_FL51_C05
DR_UNI_CAND_E10	-	Common reference	CR_FL51_C05
DR_UNI_CAND_E11	-	Spike	ACPS1-25ng/ul
DR_UNI_CAND_E12	-	Spike	ACPS2-25ng/ul
DR_UNI_CAND_F01	-	Spike	ACPS3-25ng/ul
DR_UNI_CAND_F02	-	Spike	ACPS4-25ng/ul
DR_UNI_CAND_F03	-	Spike	ACPS5-25ng/ul
DR_UNI_CAND_F04	-	Spike	ACPS6-25ng/ul
DR_UNI_CAND_F05	-	Spike	ACPS7-25ng/ul
DR_UNI_CAND_F06	-	Spike	ACPS8-25ng/ul
DR_UNI_CAND_F07	-	Spike	ACPS1-60ng/ul
DR_UNI_CAND_F08	-	Spike	ACPS2-60ng/ul
DR_UNI_CAND_F09	-	Spike	ACPS3-60ng/ul
DR_UNI_CAND_F10	-	Spike	ACPS4-60ng/ul
DR_UNI_CAND_F11	-	Spike	ACPS5-60ng/ul
DR_UNI_CAND_F12	-	Spike	ACPS6-60ng/ul
DR_UNI_CAND_G01	-	Spike	ACPS7-60ng/ul
DR_UNI_CAND_G02	-	Spike	ACPS8-60ng/ul
DR_UNI_CAND_G03	-	Spike	ACPS1-120ng/ul
DR_UNI_CAND_G04	-	Spike	ACPS2-120ng/ul
DR_UNI_CAND_G05	-	Spike	ACPS3-120ng/ul
DR_UNI_CAND_G06	-	Spike	ACPS4-120ng/ul
DR_UNI_CAND_G07	-	Spike	ACPS5-120ng/ul
DR_UNI_CAND_G08	-	Spike	ACPS6-120ng/ul
DR_UNI_CAND_G09	-	Spike	ACPS7-120ng/ul
DR_UNI_CAND_G10	-	Spike	ACPS8-120ng/ul
DR_UNI_CAND_G11	-	Spike	ACPS1-250ng/ul
DR_UNI_CAND_G12	-	Spike	ACPS2-250ng/ul
DR_UNI_CAND_H01	X52328	pBS-SK	pBS-SK
DR_UNI_CAND_H02	-	Spike	ACPS3-250ng/ul
DR_UNI_CAND_H03	-	Spike	ACPS4-250ng/ul
DR_UNI_CAND_H04	-	Spike	ACPS5-250ng/ul
DR_UNI_CAND_H05	-	Spike	ACPS6-250ng/ul
DR_UNI_CAND_H06	-	Spike	ACPS7-250ng/ul
DR_UNI_CAND_H07	-	Spike	ACPS8-250ng/ul
DR_UNI_CAND_H08	-	spotting solution	spotting solution
DR_UNI_CAND_H09	-	spotting solution	spotting solution
DR_UNI_CAND_H10	-	spotting solution	spotting solution
DR_UNI_CAND_H11	-	spotting solution	spotting solution
DR_UNI_CAND_H12	X52328	pBS-SK	pBS-SK
DR_UNI_CTRL_A01	-	pBS-SK-Sfi	pBS-SK-Sfi
DR_UNI_CTRL_A02	CO350852	positive	cytoglobin (cygb), mRNA
DR_UNI_CTRL_A03	AAF18446	negative	polyprotein [Dengue virus type 2]
DR_UNI_CTRL_A04	AAK96884	negative	beta tubulin [Arabidopsis thaliana]
DR_UNI_CTRL_A05	DQ787094	negative	Pex6
DR_UNI_CTRL_A06	CO350458	positive	Alpha-N-acetylgalactosaminidase
DR_UNI_CTRL_A07	-	pBS-SK-Sfi	pBS-SK-Sfi
DR_UNI_CTRL_A08	CO353018	positive	NADH-ubiquinone oxidoreductase MLRQ sub
DR_UNI_CTRL_A09	NP_046761	negative	gpM [Enterobacteria phage P2]
DR_UNI_CTRL_A10	CO349795	positive	ribosomal protein S17
DR_UNI_CTRL_A11	NP_192454	negative	adrenodoxin-like ferredoxin 2 [Arabidopsis thaliana]
DR_UNI_CTRL_A12	X52328	pBS-SK	pBS-SK
DR_UNI_CTRL_B01	CO353475	positive	DNA excision repair protein ERCC-1
DR_UNI_CTRL_B02	X52328	pBS-SK	pBS-SK
DR_UNI_CTRL_B03	XM_365550	negative	PHNR
DR_UNI_CTRL_B04	CO353144	positive	aldolase A
DR_UNI_CTRL_B05	CO353568	beta-actin	beta-actin
DR_UNI_CTRL_B05_D5	CO353568	beta-actin 50ng/ul	beta-actin 50ng/ul
DR_UNI_CTRL_B06	CO353568	beta-actin	beta-actin
DR_UNI_CTRL_B06_D4	CO353568	beta-actin 100ng/ul	beta-actin 100ng/ul
DR_UNI_CTRL_B07	CO353568	beta-actin	beta-actin
DR_UNI_CTRL_B07_D1	CO353568	beta-actin 250ng/ul	beta-actin 250ng/ul
DR_UNI_CTRL_B08	DQ787094	negative	Pex6
DR_UNI_CTRL_B09	CO353475	positive	DNA excision repair protein ERCC-1
DR_UNI_CTRL_B10	CO349963	positive	coatomer protein gamma2-COP
DR_UNI_CTRL_B11	CO350122	positive	Valyl-tRNA synthetase 2
DR_UNI_CTRL_B12	CO353568	beta-actin	beta-actin
DR_UNI_CTRL_B12_D5	CO353568	beta-actin 50ng/ul	beta-actin 50ng/ul
DR_UNI_CTRL_C01	XM_368778	negative	cdc42
DR_UNI_CTRL_C02	NP_192454	negative	adrenodoxin-like ferredoxin 2 [Arabidopsis thaliana]
DR_UNI_CTRL_C03	CO349726	positive	40S ribosomal protein S15 (RIG protein)
DR_UNI_CTRL_C04	CO350601	positive	ATP synthase coupling factor 6, mitochond
DR_UNI_CTRL_C05	AY044846	negative	Hex1
DR_UNI_CTRL_C06	NP_178230	negative	leucine-rich repeat transmembrane protein kinase, putative [Arabidopsis thaliana]
DR_UNI_CTRL_C07	CO353568	beta-actin	beta-actin
DR_UNI_CTRL_C07_D6	CO353568	beta-actin 20ng/ul	beta-actin 20ng/ul
DR_UNI_CTRL_C08	CO353568	beta-actin	beta-actin
DR_UNI_CTRL_C08_D2	CO353568	beta-actin 200ng/ul	beta-actin 200ng/ul
DR_UNI_CTRL_C09	CO350852	positive	cytoglobin (cygb), mRNA
DR_UNI_CTRL_C10	NP_178230	negative	leucine-rich repeat transmembrane protein kinase, putative [Arabidopsis thaliana]
DR_UNI_CTRL_C11	CO353144	positive	aldolase A
DR_UNI_CTRL_C12	CO353568	beta-actin	beta-actin
DR_UNI_CTRL_C12_D3	CO353568	beta-actin 150ng/ul	beta-actin 150ng/ul
DR_UNI_CTRL_D01	CO353568	beta-actin	beta-actin
DR_UNI_CTRL_D01_D6	CO353568	beta-actin 20ng/ul	beta-actin 20ng/ul
DR_UNI_CTRL_D02	CO349963	positive	coatomer protein gamma2-COP
DR_UNI_CTRL_D03	CO353568	beta-actin	beta-actin
DR_UNI_CTRL_D03_D4	CO353568	beta-actin 100ng/ul	beta-actin 100ng/ul
DR_UNI_CTRL_D04	CO353568	beta-actin	beta-actin
DR_UNI_CTRL_D04_D1	CO353568	beta-actin 250ng/ul	beta-actin 250ng/ul
DR_UNI_CTRL_D05	XM_365550	negative	PHNR
DR_UNI_CTRL_D06	CO353568	beta-actin	beta-actin [Rhodeus notatus]
DR_UNI_CTRL_D07	CO350458	positive	Alpha-N-acetylgalactosaminidase
DR_UNI_CTRL_D08	AY044846	negative	Hex1
DR_UNI_CTRL_D09	XM_368778	negative	cdc42
DR_UNI_CTRL_D10	CO349726	positive	40S ribosomal protein S15 (RIG protein)
DR_UNI_CTRL_D11	CO349795	positive	ribosomal protein S17
DR_UNI_CTRL_D12	-	pBS-SK-Sfi	pBS-SK-Sfi
DR_UNI_CTRL_E01	NP_046761	negative	gpM [Enterobacteria phage P2]
DR_UNI_CTRL_E02	CO350820	positive	glyceraldehyde 3-phosphate dehydrogenase
DR_UNI_CTRL_E03	NP_046761	negative	gpM [Enterobacteria phage P2]
DR_UNI_CTRL_E04	X52328	pBS-SK	pBS-SK
DR_UNI_CTRL_E05	CO353475	positive	DNA excision repair protein ERCC-1
DR_UNI_CTRL_E06	CO349835	positive	Maleylacetoacetate isomerase (EC 5.2.1.
DR_UNI_CTRL_E07	-	pBS-SK-Sfi	pBS-SK-Sfi
DR_UNI_CTRL_E08	CO350601	positive	ATP synthase coupling factor 6, mitochond
DR_UNI_CTRL_E09	CO353144	positive	aldolase A
DR_UNI_CTRL_E10	CO353568	beta-actin	beta-actin
DR_UNI_CTRL_E10_D3	CO353568	beta-actin 150ng/ul	beta-actin 150ng/ul
DR_UNI_CTRL_E11	X52328	pBS-SK	pBS-SK
DR_UNI_CTRL_E12	CO350820	positive	glyceraldehyde 3-phosphate dehydrogenase
DR_UNI_CTRL_F01	CO353568	beta-actin	beta-actin
DR_UNI_CTRL_F01_D2	CO353568	beta-actin 200ng/ul	beta-actin 200ng/ul
DR_UNI_CTRL_F02	AAF18446	negative	polyprotein [Dengue virus type 2]
DR_UNI_CTRL_F03	CO349726	positive	40S ribosomal protein S15 (RIG protein)
DR_UNI_CTRL_F04	NP_192454	negative	adrenodoxin-like ferredoxin 2 [Arabidopsis thaliana]
DR_UNI_CTRL_F05	CO353568	beta-actin	beta-actin
DR_UNI_CTRL_F05_D6	CO353568	beta-actin 20ng/ul	beta-actin 20ng/ul
DR_UNI_CTRL_F06	AAK96884	negative	beta tubulin [Arabidopsis thaliana]
DR_UNI_CTRL_F07	CO350122	positive	Valyl-tRNA synthetase 2
DR_UNI_CTRL_F08	CO353018	positive	NADH-ubiquinone oxidoreductase MLRQ sub
DR_UNI_CTRL_F09	CO353568	beta-actin	beta-actin
DR_UNI_CTRL_F09_D2	CO353568	beta-actin 200ng/ul	beta-actin 200ng/ul
DR_UNI_CTRL_F10	CO349835	positive	Maleylacetoacetate isomerase (EC 5.2.1.
DR_UNI_CTRL_F11	CO353018	positive	NADH-ubiquinone oxidoreductase MLRQ sub
DR_UNI_CTRL_F12	XM_368778	negative	cdc42
DR_UNI_CTRL_G01	CO349835	positive	Maleylacetoacetate isomerase (EC 5.2.1.
DR_UNI_CTRL_G02	AAK96884	negative	beta tubulin [Arabidopsis thaliana]
DR_UNI_CTRL_G03	CO350820	positive	glyceraldehyde 3-phosphate dehydrogenase
DR_UNI_CTRL_G04	CO353568	beta-actin	beta-actin
DR_UNI_CTRL_G04_D4	CO353568	beta-actin 100ng/ul	beta-actin 100ng/ul
DR_UNI_CTRL_G05	CO349963	positive	coatomer protein gamma2-COP
DR_UNI_CTRL_G06	X52328	pBS-SK	pBS-SK
DR_UNI_CTRL_G07	AY044846	negative	Hex1
DR_UNI_CTRL_G08	CO350458	positive	Alpha-N-acetylgalactosaminidase
DR_UNI_CTRL_G09	AAF18446	negative	polyprotein [Dengue virus type 2]
DR_UNI_CTRL_G10	NP_178230	negative	leucine-rich repeat transmembrane protein kinase, putative [Arabidopsis thaliana]
DR_UNI_CTRL_G11	CO353568	beta-actin	beta-actin
DR_UNI_CTRL_G11_D5	CO353568	beta-actin 50ng/ul	beta-actin 50ng/ul
DR_UNI_CTRL_G12	CO350122	positive	Valyl-tRNA synthetase 2
DR_UNI_CTRL_H01	-	pBS-SK-Sfi	pBS-SK-Sfi
DR_UNI_CTRL_H02	CO349795	positive	ribosomal protein S17
DR_UNI_CTRL_H03	DQ787094	negative	Pex6
DR_UNI_CTRL_H04	CO353568	beta-actin	beta-actin [Rhodeus notatus];beta-actin[Rhodeus notatus]
DR_UNI_CTRL_H05	CO353568	beta-actin	beta-actin
DR_UNI_CTRL_H05_D3	CO353568	beta-actin 150ng/ul	beta-actin 150ng/ul
DR_UNI_CTRL_H06	-	pBS-SK-Sfi	pBS-SK-Sfi
DR_UNI_CTRL_H07	CO350852	positive	cytoglobin (cygb), mRNA
DR_UNI_CTRL_H08	CO353568	beta-actin	beta-actin
DR_UNI_CTRL_H08_D1	CO353568	beta-actin 250ng/ul	beta-actin 250ng/ul
DR_UNI_CTRL_H09	CO353144	positive	aldolase A
DR_UNI_CTRL_H10	CO353568	beta-actin	beta-actin [Rhodeus notatus];beta-actin[Rhodeus notatus]
DR_UNI_CTRL_H11	CO350601	positive	ATP synthase coupling factor 6, mitochond
DR_UNI_CTRL_H12	X52328	pBS-SK	pBS-SK
DR_UNI_FL01_A01	CO353568	beta-actin	beta-actin
DR_UNI_FL01_A02	CO349712	Ovary	ubiquitin C [Danio rerio]
DR_UNI_FL01_A03	CO349714	Ovary	hypothetical protein XP_687001 [Danio rerio]
DR_UNI_FL01_A04	CO349715	Ovary	similar to CG32527-PB, isoform B isoform 5 [Danio rerio]
DR_UNI_FL01_A05	CO349716	Ovary	unknown
DR_UNI_FL01_A06	CO349717	Ovary	similar to RIKEN cDNA A730055C05 gene [Rattus norvegicus]
DR_UNI_FL01_A07	CO349721	Ovary	ribosomal protein S26 [Danio rerio]
DR_UNI_FL01_A08	CO349726	Ovary	similar to retinol dehydrogenase 10 (all-trans) [Danio rerio]
DR_UNI_FL01_A09	CO349727	Ovary	similar to Cyclin B2 isoform 4 [Danio rerio]
DR_UNI_FL01_A10	CO349728	Ovary	(Q60407) Chinese hamster DHFR-coamplified protein (F
DR_UNI_FL01_A11	CO349730	Ovary	hypothetical protein LOC393354 [Danio rerio]
DR_UNI_FL01_A12	X52328	pBS-SK	pBS-SK
DR_UNI_FL01_B01	CO349732	Ovary	unknown
DR_UNI_FL01_B02	CO349735	Ovary	unknown
DR_UNI_FL01_B03	CO349737	Ovary	glycine dehydrogenase (decarboxylating; glycine decarboxylase, glycine cleavage system protein P) [Danio rerio]
DR_UNI_FL01_B04	CO349738	Ovary	SET translocation (myeloid leukemia-associated) B [Danio rerio]
DR_UNI_FL01_B05	CO349739	Ovary	FLJ20105 protein [Homo sapiens]
DR_UNI_FL01_B06	CO349740	Ovary	similar to ubiquitin associated protein 2 isoform 1 [Danio rerio]
DR_UNI_FL01_B07	CO349741	Ovary	similar to CGI58 protein [Danio rerio]
DR_UNI_FL01_B08	CO349742	Ovary	cleavage and polyadenylation specific factor 6 [Danio rerio]
DR_UNI_FL01_B09	CO349743	Ovary	cytochrome b [Danio rerio]
DR_UNI_FL01_B10	CO349744	Ovary	beta-microseminoprotein [Saguinus oedipus]
DR_UNI_FL01_B11	CO349746	Ovary	similar to retinol dehydrogenase 12 (all-trans and 9-cis) [Danio rerio]
DR_UNI_FL01_B12	CO349747	Ovary	similar to CG7841-PA [Danio rerio]
DR_UNI_FL01_C01	CO349749	Ovary	poly(A) binding protein, cytoplasmic 4 (inducible form) [Danio rerio]
DR_UNI_FL01_C02	CO349751	Ovary	unknown
DR_UNI_FL01_C03	CO349753	Ovary	similar to Cofactor required for Sp1 transcriptional activation, subunit 9, 33kDa [Danio rerio]
DR_UNI_FL01_C04	CO349755	Ovary	similar to Vesicle-associated membrane protein 1 (VAMP-1) (Synaptobrevin 1) [Danio rerio]
DR_UNI_FL01_C05	CO349756	Ovary	hypothetical protein LOC431750 [Danio rerio]
DR_UNI_FL01_C06	CO349757	Ovary	unknown
DR_UNI_FL01_C07	CO349763	Ovary	similar to CG7841-PA [Danio rerio]
DR_UNI_FL01_C08	CO349764	Ovary	ubiquitin C [Danio rerio]
DR_UNI_FL01_C09	CO349765	Ovary	hypothetical protein LOC436760 [Danio rerio]
DR_UNI_FL01_C10	CO349766	Ovary	SEC22, vesicle trafficking protein (S. cerevisiae)-like 1B [Danio rerio]
DR_UNI_FL01_C11	CO349767	Ovary	similar to Scube1 protein, partial [Danio rerio]
DR_UNI_FL01_C12	CO349769	Ovary	similar to Ferritin heavy chain (Ferritin H subunit) isoform 1 [Danio rerio]
DR_UNI_FL01_D01	CO349770	Ovary	phosphotriesterase related [Mus musculus] gi|3914500|sp|Q60866|PTER_MOUSE PHOSPHOTRIESTERASE RELATED
DR_UNI_FL01_D02	CO349771	Ovary	unknown
DR_UNI_FL01_D03	CO349772	Ovary	unknown
DR_UNI_FL01_D04	CO349773	Ovary	cytidylate kinase [Danio rerio]
DR_UNI_FL01_D05	CO349774	Ovary	unknown
DR_UNI_FL01_D06	CO349777	Ovary	unknown
DR_UNI_FL01_D07	CO349778	Ovary	bloodthirsty [Danio rerio]
DR_UNI_FL01_D08	CO349781	Ovary	unknown
DR_UNI_FL01_D09	CO349784	Ovary	unknown
DR_UNI_FL01_D10	CO349785	Ovary	similar to Chaperone-activity of bc1 complex-like, mitochondrial precursor (Chaperone-ABC1-like) [Danio rerio]
DR_UNI_FL01_D11	CO349786	Ovary	adaptor-related protein complex 1 mu 1 subunit [Danio rerio]
DR_UNI_FL01_D12	CO349787	Ovary	similar to Transcription factor IIIB 90 kDa subunit (TFIIIB90) (hTFIIIB90)
DR_UNI_FL01_E01	CO349789	Ovary	similar to receptor expression enhancing protein 3 [Danio rerio]
DR_UNI_FL01_E02	CO349790	Ovary	hypothetical protein LOC402944 [Danio rerio]
DR_UNI_FL01_E03	CO349791	Ovary	hypothetical protein LOC574007 [Danio rerio]
DR_UNI_FL01_E04	CO349794	Ovary	similar to nucleolar protein 7, 27kDa [Danio rerio]
DR_UNI_FL01_E05	CO349795	Ovary	similar to casein kinase 1, gamma 1 [Danio rerio]
DR_UNI_FL01_E06	CO349796	Ovary	similar to 40S ribosomal protein S27-2 isoform 2 [Danio rerio]
DR_UNI_FL01_E07	CO349798	Ovary	sarcoma amplified sequence [Danio rerio]
DR_UNI_FL01_E08	CO349799	Ovary	Transcription Factor IIIA (Factor A) (TFIIIA)
DR_UNI_FL01_E09	CO349802	Ovary	similar to stromal cell derived factor receptor 1 isoform b [Danio rerio]
DR_UNI_FL01_E10	CO349807	Ovary	similar to Cyclin B2 isoform 2 [Danio rerio]
DR_UNI_FL01_E11	CO349808	Ovary	hypothetical protein LOC553616 [Danio rerio]
DR_UNI_FL01_E12	CO349809	Ovary	similar to G patch domain containing 1 isoform 1 [Bos taurus]
DR_UNI_FL01_F01	CO349814	Ovary	unknown
DR_UNI_FL01_F02	CO349820	Ovary	similar to alpha-2-macroglobulin-1 isoform 16 [Danio rerio]
DR_UNI_FL01_F03	CO349824	Ovary	fused toes homolog [Danio rerio]
DR_UNI_FL01_F04	CO349825	Ovary	similar to CD18 type 2 [Danio rerio]
DR_UNI_FL01_F05	CO349827	Ovary	similar to WD repeat domain 5 isoform 3 [Danio rerio]
DR_UNI_FL01_F06	CO349830	Ovary	aristaless related homeobox [Danio rerio]
DR_UNI_FL01_F07	CO349831	Ovary	hypothetical protein LOC436977 [Danio rerio]
DR_UNI_FL01_F08	CO349832	Ovary	unknown
DR_UNI_FL01_F09	CO349835	Ovary	hypothetical protein LOC436754 [Danio rerio]
DR_UNI_FL01_F10	CO349836	Ovary	cytidylate kinase [Danio rerio]
DR_UNI_FL01_F11	CO349837	Ovary	similar to MARVEL (membrane-associating) domain containing 2 isoform 3 [Danio rerio]
DR_UNI_FL01_F12	CO349838	Ovary	similar to transcription factor IIIA [Danio rerio]
DR_UNI_FL01_G01	CO349839	Ovary	similar to Kinesin heavy chain isoform 5C (Kinesin heavy chain neuron-specific 2) [Danio rerio]
DR_UNI_FL01_G02	CO349842	Ovary	unknown
DR_UNI_FL01_G03	CO349846	Ovary	Histone protein 71 [Caenorhabditis elegans]
DR_UNI_FL01_G04	CO349847	Ovary	hypothetical protein LOC393167 [Danio rerio]
DR_UNI_FL01_G05	CO349850	Ovary	unknown
DR_UNI_FL01_G06	CO349851	Ovary	rhamnose binding lectin STL3 [Oncorhynchus mykiss]
DR_UNI_FL01_G07	CO349852	Ovary	acid phosphatase 5, tartrate resistant [Mus musculus] gi|730357|sp|Q05117|PPA5_MOUSE TARTRATE-RESIST
DR_UNI_FL01_G08	CO349853	Ovary	hypothetical protein XP_704199 isoform 18 [Danio rerio]
DR_UNI_FL01_G09	CO349862	Ovary	hypothetical protein LOC393232 [Danio rerio]
DR_UNI_FL01_G10	CO349863	Ovary	unknown
DR_UNI_FL01_G11	CO349865	Ovary	similar to MGC86501 protein isoform 3 [Danio rerio]
DR_UNI_FL01_G12	CO349866	Ovary	D7-like protein [Perca flavescens]
DR_UNI_FL01_H01	X52328	pBS-SK	pBS-SK
DR_UNI_FL01_H02	CO349867	Ovary	3-beta-hydroxysteroid dehydrogenase [Danio rerio]
DR_UNI_FL01_H03	CO349868	Ovary	similar to G2/mitotic-specific cyclin A isoform 1 [Danio rerio]
DR_UNI_FL01_H04	CO349869	Ovary	similar to cathepsin L isoform 3 [Danio rerio]
DR_UNI_FL01_H05	CO349870	Ovary	similar to odorant response abnormal 4, partial [Danio rerio]
DR_UNI_FL01_H06	CO349871	Ovary	protein disulfide isomerase-associated 4 [Danio rerio]
DR_UNI_FL01_H07	CO349872	Ovary	similar to CG5199-PA [Strongylocentrotus purpuratus]
DR_UNI_FL01_H08	CO349873	Ovary	unknown
DR_UNI_FL01_H09	CO349874	Ovary	unknown
DR_UNI_FL01_H10	CO349875	Ovary	hypothetical protein XP_700683 [Danio rerio]
DR_UNI_FL01_H11	CO349878	Ovary	hypothetical protein LOC393232 [Danio rerio]
DR_UNI_FL01_H12	X52328	pBS-SK	pBS-SK
DR_UNI_FL02_A01	CO353568	beta-actin	beta-actin
DR_UNI_FL02_A02	CO349881	Ovary	similar to proteasome 26S non-ATPase subunit 8 [Danio rerio]
DR_UNI_FL02_A03	CO349882	Ovary	unknown
DR_UNI_FL02_A04	CO349883	Ovary	similar to glutamine synthetase [Danio rerio]
DR_UNI_FL02_A05	CO349884	Ovary	similar to CG11734-PB [Danio rerio]
DR_UNI_FL02_A06	CO349887	Ovary	hypothetical protein LOC450022 [Danio rerio]
DR_UNI_FL02_A07	CO349888	Ovary	unknown
DR_UNI_FL02_A08	CO349891	Ovary	hypothetical protein LOC394045 [Danio rerio]
DR_UNI_FL02_A09	CO349894	Ovary	ATP-binding cassette, sub-family E (OABP), member 1 [Danio rerio]
DR_UNI_FL02_A10	CO349895	Ovary	solute carrier family 25 (carnitine/acylcarnitine translocase), member 20 [Danio rerio]
DR_UNI_FL02_A11	CO349896	Ovary	unknown
DR_UNI_FL02_A12	X52328	pBS-SK	pBS-SK
DR_UNI_FL02_B01	CO349901	Ovary	LOC553536 protein [Danio rerio]
DR_UNI_FL02_B02	CO349902	Ovary	similar to Gabarap protein [Danio rerio]
DR_UNI_FL02_B03	CO349903	Ovary	similar to transforming, acidic coiled-coil containing protein 2 isoform c [Danio rerio]
DR_UNI_FL02_B04	CO349907	Ovary	succinate-CoA ligase, GDP-forming, alpha subunit [Danio rerio]
DR_UNI_FL02_B05	CO349910	Ovary	zona pellucida glycoprotein 2.3 [Danio rerio] gi|13242156|gb|AAK16577.1| egg envelope protein ZP2 va
DR_UNI_FL02_B06	CO349911	Ovary	hypothetical protein XP_700269 [Danio rerio]
DR_UNI_FL02_B07	CO349912	Ovary	unknown (gez1)
DR_UNI_FL02_B08	CO349915	Ovary	EF-hand domain (C-terminal) containing 1 [Danio rerio]
DR_UNI_FL02_B09	CO349916	Ovary	es1 protein [Danio rerio]
DR_UNI_FL02_B10	CO349917	Ovary	unknown
DR_UNI_FL02_B11	CO349919	Ovary	similar to WAS protein family, member 3, partial [Danio rerio]
DR_UNI_FL02_B12	CO349920	Ovary	beta-microseminoprotein [Saguinus oedipus]
DR_UNI_FL02_C01	CO349921	Ovary	similar to protein phosphatase 1, regulatory (inhibitor) subunit 14B isoform 2 [Danio rerio]
DR_UNI_FL02_C02	CO349922	Ovary	ribosomal protein L36 [Danio rerio]
DR_UNI_FL02_C03	CO349923	Ovary	similar to pentraxin [Danio rerio]
DR_UNI_FL02_C04	CO349925	Ovary	splicing factor 3b, subunit 4 [Danio rerio]
DR_UNI_FL02_C05	CO349928	Ovary	inositol hexaphosphate kinase 2 [Danio rerio]
DR_UNI_FL02_C06	CO349930	Ovary	unknown
DR_UNI_FL02_C07	CO349931	Ovary	similar to Ribosomal protein L10 [Danio rerio]
DR_UNI_FL02_C08	CO349932	Ovary	ATP synthase, H+ transporting, mitochondrial F0 complex, subunit c (subunit 9) [Danio rerio]
DR_UNI_FL02_C09	CO349936	Ovary	NADH dehydrogenase (ubiquinone) 1, alpha/beta subcomplex, 1 [Danio rerio]
DR_UNI_FL02_C10	CO349937	Ovary	similar to Exosome complex exonuclease RRP46 [Danio rerio]
DR_UNI_FL02_C11	CO349939	Ovary	similar to baculoviral IAP repeat-containing 2 [Danio rerio]
DR_UNI_FL02_C12	CO349940	Ovary	similar to asparagine-rich cocoon silk protein [Danio rerio]
DR_UNI_FL02_D01	CO349941	Ovary	similar to F-box only protein 6 (F-box only protein 6b) [Danio rerio]
DR_UNI_FL02_D02	CO349942	Ovary	similar to CG3717-PA [Danio rerio]
DR_UNI_FL02_D03	CO349944	Ovary	unknown
DR_UNI_FL02_D04	CO349946	Ovary	unknown
DR_UNI_FL02_D05	CO349948	Ovary	hypothetical protein LOC445230 [Danio rerio]
DR_UNI_FL02_D06	CO349949	Ovary	ubiquitin-fold modifier 1 [Danio rerio]
DR_UNI_FL02_D07	CO349953	Ovary	similar to solute carrier family 6 (neurotransmitter transporter, GABA), member 13, partial [Danio rerio]
DR_UNI_FL02_D08	CO349954	Ovary	unknown
DR_UNI_FL02_D09	CO349958	Ovary	tumor-associated calcium signal transducer [Danio rerio]
DR_UNI_FL02_D10	CO349959	Ovary	B-cell translocation gene 4 [Danio rerio]
DR_UNI_FL02_D11	CO349961	Ovary	NADH dehydrogenase (ubiquinone) flavoprotein 1 [Danio rerio]
DR_UNI_FL02_D12	CO349963	Ovary	adaptor-related protein complex 4, beta 1 subunit-like [Danio rerio]
DR_UNI_FL02_E01	CO349964	Ovary	similar to BSAC [Danio rerio]
DR_UNI_FL02_E02	CO349967	Ovary	hypothetical protein LOC286778 [Danio rerio]
DR_UNI_FL02_E03	CO349970	Ovary	unnamed protein product [Tetraodon nigroviridis]
DR_UNI_FL02_E04	CO349972	Ovary	tropomyosin 4 isoform 2 [Danio rerio]
DR_UNI_FL02_E05	CO349974	Ovary	similar to MGC83854 protein [Danio rerio]
DR_UNI_FL02_E06	CO349975	Ovary	similar to Putative inorganic polyphosphate/ATP-NAD kinase (Poly(P)/ATP NAD kinase) isoform 3 [Danio rerio]
DR_UNI_FL02_E07	CO349976	Ovary	vitellogenin 1 [Danio rerio]
DR_UNI_FL02_E08	CO349978	Ovary	hypothetical protein LOC445282 [Danio rerio]
DR_UNI_FL02_E09	CO349981	Ovary	unknown
DR_UNI_FL02_E10	CO349983	Ovary	Microsomal signal peptidase 23 kDa subunit (SPase 22 kDa subunit) (SPC22/23) (gp23) gi|104770|pir||S
DR_UNI_FL02_E11	CO349985	Ovary	dihydrolipoamide dehydrogenase [Danio rerio]
DR_UNI_FL02_E12	CO349987	Ovary	Similar to zinc finger protein 40 [Mus musculus]
DR_UNI_FL02_F01	CO349989	Ovary	Danio rerio survivin 1 (bir5a) mRNA, complete cds
DR_UNI_FL02_F02	CO349991	Ovary	similar to protein phosphatase 2 (formerly 2A), regulatory subunit B (PR 52), gamma isoform, partial [Danio rerio]
DR_UNI_FL02_F03	CO349992	Ovary	similar to Protein C20orf4 homolog isoform 2 [Danio rerio]
DR_UNI_FL02_F04	CO349994	Ovary	(O95429) BAG-family molecular chaperone regulato
DR_UNI_FL02_F05	CO349995	Ovary	similar to ZP1-related protein, partial [Danio rerio]
DR_UNI_FL02_F06	CO349998	Ovary	proteasome (prosome, macropain) 26S subunit, non-ATPase, 3 [Danio rerio]
DR_UNI_FL02_F07	CO349999	Ovary	unknown
DR_UNI_FL02_F08	CO350003	Ovary	similar to 5,3-deoxyribonucleotidase, mitochondrial [Mus musculus] [Rattus norvegicus]
DR_UNI_FL02_F09	CO350004	Ovary	similar to splicing factor, arginine/serine-rich 7 isoform 7 [Danio rerio]
DR_UNI_FL02_F10	CO350005	Ovary	calcyclin binding protein [Danio rerio]
DR_UNI_FL02_F11	CO350006	Ovary	unknown
DR_UNI_FL02_F12	CO350008	Ovary	unknown
DR_UNI_FL02_G01	CO350009	Ovary	similar to MGC89673 protein isoform 2 [Danio rerio]
DR_UNI_FL02_G02	CO350012	Ovary	unknown
DR_UNI_FL02_G03	CO350014	Ovary	similar to Ubiquitin carboxyl-terminal hydrolase 13 (Ubiquitin thiolesterase 13)
DR_UNI_FL02_G04	CO350015	Ovary	similar to Protein C21orf63 homolog precursor isoform 3 [Danio rerio]
DR_UNI_FL02_G05	CO350016	Ovary	proteasome, 26S, non-ATPase regulatory subunit 6 [Danio rerio]
DR_UNI_FL02_G06	CO350017	Ovary	prothymosin, alpha [Danio rerio]
DR_UNI_FL02_G07	CO350018	Ovary	estrogen receptor 2b [Danio rerio]
DR_UNI_FL02_G08	CO350020	Ovary	similar to Glycogenin [Danio rerio]
DR_UNI_FL02_G09	CO350021	Ovary	similar to protein kinase C, eta [Danio rerio]
DR_UNI_FL02_G10	CO350022	Ovary	Danio rerio nucleoside diphosphate kinase-Z2 (NDPK-Z2) mRNA, partial cds
DR_UNI_FL02_G11	CO350023	Ovary	hypothetical protein XP_701236 [Danio rerio]
DR_UNI_FL02_G12	CO350025	Ovary	similar to Zinc finger, DHHC domain containing 3 [Danio rerio]
DR_UNI_FL02_H01	X52328	pBS-SK	pBS-SK
DR_UNI_FL02_H02	CO350026	Ovary	ribosomal protein L12 [Danio rerio]
DR_UNI_FL02_H03	CO350032	Ovary	SEC11-like 1 [Danio rerio]
DR_UNI_FL02_H04	CO350033	Ovary	similar to Emerin [Danio rerio]
DR_UNI_FL02_H05	CO350034	Ovary	c-type lectin [Danio rerio] >gb|ABD16187.1|
DR_UNI_FL02_H06	CO350036	Ovary	rhamnose-binding lectin OLL [Spirinchus lanceolatus]
DR_UNI_FL02_H07	CO350037	Ovary	similar to leucine rich repeat containing 7 [Danio rerio]
DR_UNI_FL02_H08	CO350040	Ovary	pre-prosomatostatin 2 [Protopterus annectens]
DR_UNI_FL02_H09	CO350041	Ovary	similar to pim-1 oncogene [Danio rerio]
DR_UNI_FL02_H10	CO350043	Ovary	unknown
DR_UNI_FL02_H11	CO350045	Ovary	SMT3 suppressor of mif two 3 homolog 1 [Danio rerio]
DR_UNI_FL02_H12	X52328	pBS-SK	pBS-SK
DR_UNI_FL03_A01	CO353568	beta-actin	beta-actin
DR_UNI_FL03_A02	CO350046	Ovary	hypothetical protein LOC445040 [Danio rerio]
DR_UNI_FL03_A03	CO350047	Ovary	unknown
DR_UNI_FL03_A04	CO350054	Ovary	similar to SWI/SNF-related matrix-associated actin-dependent regulator of chromatin subfamily E member 1-related (SMARCE1-related protein) (HMG domain protein HMG20B) (Structural DNA-binding protein BRAF35) (BRCA2-associated factor 35) (Sox-like tr... iso [Danio rerio]
DR_UNI_FL03_A05	CO350055	Ovary	similar to Esophageal cancer associated protein [Danio rerio]
DR_UNI_FL03_A06	CO350056	Ovary	similar to PC4 and SFRS1 interacting protein 1 [Danio rerio]
DR_UNI_FL03_A07	CO350063	Ovary	unknown
DR_UNI_FL03_A08	CO350067	Ovary	unknown
DR_UNI_FL03_A09	CO350068	Ovary	similar to Eukaryotic translation initiation factor 2, subunit 2 beta [Danio rerio]
DR_UNI_FL03_A10	CO350072	Ovary	similar to Enthoprotin isoform 1 [Danio rerio]
DR_UNI_FL03_A11	CO350074	Ovary	unknown
DR_UNI_FL03_A12	X52328	pBS-SK	pBS-SK
DR_UNI_FL03_B01	CO350075	Ovary	similar to CDNA sequence BC006933 [Danio rerio]
DR_UNI_FL03_B02	CO350076	Ovary	unknown
DR_UNI_FL03_B03	CO350077	Ovary	origin recognition complex, subunit 6 homolog-like [Danio rerio]
DR_UNI_FL03_B04	CO350078	Ovary	similar to UDP-glucose pyrophosphorylase 2 [Danio rerio]
DR_UNI_FL03_B05	CO350079	Ovary	unknown
DR_UNI_FL03_B06	CO350080	Ovary	Mus musculus adult male tongue cDNA, RIKEN full-length enriched library, clone:2310044I10 product:HY
DR_UNI_FL03_B07	CO350081	Ovary	ATP synthase, H+ transporting, mitochondrial F1 complex, O subunit [Danio rerio]
DR_UNI_FL03_B08	CO350084	Ovary	similar to testis specific 10 [Danio rerio]
DR_UNI_FL03_B09	CO350088	Ovary	one-eyed pinhead [Danio rerio]
DR_UNI_FL03_B10	CO350089	Ovary	hypothetical protein LOC368892 [Danio rerio]
DR_UNI_FL03_B11	CO350092	Ovary	unknown
DR_UNI_FL03_B12	CO350093	Ovary	unknown
DR_UNI_FL03_C01	CO350097	Ovary	similar to polyhomeotic Ph2alpha homolog isoform 2 [Danio rerio]
DR_UNI_FL03_C02	CO350099	Ovary	unknown
DR_UNI_FL03_C03	CO350100	Ovary	RNA binding protein with multiple splicing 2 [Danio rerio]
DR_UNI_FL03_C04	CO350103	Ovary	hypothetical protein LOC503706 [Danio rerio]
DR_UNI_FL03_C05	CO350108	Ovary	similar to mitochondrial inner membrane translocating protein; TIMM23 [Danio rerio]
DR_UNI_FL03_C06	CO350109	Ovary	similar to DnaJ homolog subfamily B member 5 (Heat shock protein Hsp40-3) [Danio rerio]
DR_UNI_FL03_C07	CO350110	Ovary	hypothetical protein LOC447813 [Danio rerio]
DR_UNI_FL03_C08	CO350113	Ovary	similar to gastric mucin [Danio rerio]
DR_UNI_FL03_C09	CO350115	Ovary	unknown
DR_UNI_FL03_C10	CO350118	Ovary	Mus musculus 11 days embryo whole body cDNA, RIKEN full-length enriched library, clone:2700069E09 pr
DR_UNI_FL03_C11	CO350119	Ovary	density regulated protein drp1 [Homo sapiens]
DR_UNI_FL03_C12	CO350121	Ovary	similar to ENSANGP00000028262 [Danio rerio]
DR_UNI_FL03_D01	CO350122	Ovary	similar to valyl-tRNA synthetase 2-like [Danio rerio]
DR_UNI_FL03_D02	CO350123	Ovary	Lsm1 protein [Bos taurus]
DR_UNI_FL03_D03	CO350124	Ovary	similar to Testican-2 precursor (SPARC/osteonectin, CWCV, and Kazal-like domains proteoglycan 2) [Danio rerio]
DR_UNI_FL03_D04	CO350125	Ovary	unknown
DR_UNI_FL03_D05	CO350129	Ovary	cell division cycle 20 homolog [Danio rerio]
DR_UNI_FL03_D06	CO350130	Ovary	hypothetical protein LOC393384 [Danio rerio]
DR_UNI_FL03_D07	CO350132	Ovary	similar to putative nuclear protein, with a coiled coil domain, of bilaterial origin (15.0 kD) (1O20) [Danio rerio]
DR_UNI_FL03_D08	CO350135	Ovary	similar to F-box and leucine-rich repeat protein 3 [Danio rerio]
DR_UNI_FL03_D09	CO350136	Ovary	(P46967) Defender against cell death 1 (DAD-1)
DR_UNI_FL03_D10	CO350139	Ovary	similar to N-acylsphingosine amidohydrolase 3 [Danio rerio]
DR_UNI_FL03_D11	CO350140	Ovary	3-beta-hydroxysteroid dehydrogenase [Danio rerio]
DR_UNI_FL03_D12	CO350141	Ovary	zgc:56682 [Danio rerio]
DR_UNI_FL03_E01	CO350144	Ovary	similar to Aryl-hydrocarbon interacting protein-like 1 [Danio rerio]
DR_UNI_FL03_E02	CO350145	Ovary	(P15122) Aldose reductase (EC 1.1.1.21) (AR) (Al
DR_UNI_FL03_E03	CO350146	Ovary	similar to dymeclin, partial [Danio rerio]
DR_UNI_FL03_E04	CO350147	Ovary	similar to sulfatase modifying factor 1 [Danio rerio]
DR_UNI_FL03_E05	CO350152	Ovary	Danio rerio DMbeta1 mRNA, complete cds
DR_UNI_FL03_E06	CO350153	Ovary	similar to putative membrane protein isoform 2 [Danio rerio]
DR_UNI_FL03_E07	CO350155	Ovary	similar to basic leucine zipper and W2 domains 2 isoform 3 [Danio rerio]
DR_UNI_FL03_E08	CO350157	Ovary	solute carrier family 25, member 27 [Danio rerio]
DR_UNI_FL03_E09	CO350158	Ovary	unnamed protein product [Mus musculus]
DR_UNI_FL03_E10	CO350164	Ovary	ubiquitin-conjugating enzyme E2A, RAD6 homolog (S. cerevisiae); ubiquitin-conjugating enzyme E2A (RA
DR_UNI_FL03_E11	CO350167	Ovary	unknown
DR_UNI_FL03_E12	CO350169	Ovary	cytochrome b [Danio rerio]
DR_UNI_FL03_F01	CO350170	Ovary	unknown
DR_UNI_FL03_F02	CO350174	Ovary	ubiquitin C [Danio rerio]
DR_UNI_FL03_F03	CO350175	Ovary	Calcitonin gene-related peptide-receptor component protein [Homo sapiens]
DR_UNI_FL03_F04	CO350176	Ovary	archain 1 like [Danio rerio]
DR_UNI_FL03_F05	CO350177	Ovary	unknown
DR_UNI_FL03_F06	CO350182	Ovary	similar to SH2 domain containing 4B [Danio rerio]
DR_UNI_FL03_F07	CO350185	Ovary	similar to pelle-like protein kinase [Danio rerio]
DR_UNI_FL03_F08	CO350186	Ovary	rhamnose-binding lectin OLL [Spirinchus lanceolatus]
DR_UNI_FL03_F09	CO350193	Ovary	similar to Claspin [Danio rerio]
DR_UNI_FL03_F10	CO350198	Ovary	similar to Ap1s1 protein isoform 1 [Danio rerio]
DR_UNI_FL03_F11	CO350199	Ovary	unknown
DR_UNI_FL03_F12	CO350201	Ovary	submergence induced protein 2 [Homo sapiens]
DR_UNI_FL03_G01	CO350202	Ovary	hypothetical protein LOC447924 [Danio rerio]
DR_UNI_FL03_G02	CO350203	Ovary	aristaless related homeobox [Danio rerio]
DR_UNI_FL03_G03	CO350205	Ovary	similar to mitochondrial ribosomal protein S11 isoform 2 [Danio rerio]
DR_UNI_FL03_G04	CO350209	Ovary	similar to CG2604-PA, isoform A [Danio rerio]
DR_UNI_FL03_G05	CO350211	Ovary	similar to apoptosis-inducing factor like isoform 1, partial [Danio rerio]
DR_UNI_FL03_G06	CO350212	Ovary	similar to transcription elongation factor B (SIII), polypeptide 2 [Danio rerio]
DR_UNI_FL03_G07	CO350213	Ovary	similar to Daxx protein [Danio rerio]
DR_UNI_FL03_G08	CO350214	Ovary	similar to family 4 cytochrome P450 isoform 1 [Danio rerio]
DR_UNI_FL03_G09	CO350216	Ovary	similar to death-associated protein 3 [Danio rerio]
DR_UNI_FL03_G10	CO350218	Ovary	(P08640) Glucoamylase S1/S2 precursor (EC 3.2.1.
DR_UNI_FL03_G11	CO350219	Ovary	hypothetical protein LOC431755 [Danio rerio]
DR_UNI_FL03_G12	CO350225	Ovary	siaz-interacting nuclear protein [Danio rerio]
DR_UNI_FL03_H01	X52328	pBS-SK	pBS-SK
DR_UNI_FL03_H02	CO350228	Ovary	similar to Ap1s1 protein isoform 1 [Danio rerio]
DR_UNI_FL03_H03	CO350235	Ovary	unknown
DR_UNI_FL03_H04	CO350236	Ovary	similar to actin related protein 2/3 complex, subunit 3 [Danio rerio]
DR_UNI_FL03_H05	CO350237	Ovary	unknown
DR_UNI_FL03_H06	CO350238	Ovary	similar to Protein C21orf70 homolog [Danio rerio]
DR_UNI_FL03_H07	CO350239	Ovary	chimera galectin Gal3 [Danio rerio]
DR_UNI_FL03_H08	CO350240	Ovary	hypothetical protein LOC497395 [Danio rerio]
DR_UNI_FL03_H09	CO350241	Ovary	ribosomal protein S29 [Danio rerio]
DR_UNI_FL03_H10	CO350242	Ovary	hypothetical protein 4631410M14 [Mus musculus] gi|26340078|dbj|BAC33702.1| unnamed protein product [
DR_UNI_FL03_H11	CO350243	Ovary	NADH dehydrogenase (ubiquinone) 1 beta subcomplex, 10 [Danio rerio]
DR_UNI_FL03_H12	X52328	pBS-SK	pBS-SK
DR_UNI_FL04_A01	CO353568	beta-actin	beta-actin
DR_UNI_FL04_A02	CO350246	Ovary	similar to CG32280-PA, isoform A [Danio rerio]
DR_UNI_FL04_A03	CO350247	Ovary	unknown
DR_UNI_FL04_A04	CO350249	Ovary	similar to MGC84354 protein [Danio rerio]
DR_UNI_FL04_A05	CO350250	Ovary	similar to gene overexpressed...
DR_UNI_FL04_A06	CO350254	Ovary	similar to Enhancer of rudimentary homolog [Danio rerio]
DR_UNI_FL04_A07	CO350255	Ovary	unknown
DR_UNI_FL04_A08	CO350259	Ovary	similar to mitochondrial ribosomal protein L55 isoform a [Danio rerio]
DR_UNI_FL04_A09	CO350260	Ovary	nuclear autoantigenic sperm protein (histone-binding) [Danio rerio]
DR_UNI_FL04_A10	CO350261	Ovary	similar to Guanine nucleotide-binding protein G(I)/G(S)/G(O) gamma-2 subunit (G gamma-I) [Danio rerio]
DR_UNI_FL04_A11	CO350263	Ovary	similar to CG30493-PB [Danio rerio]
DR_UNI_FL04_A12	X52328	pBS-SK	pBS-SK
DR_UNI_FL04_B01	CO350265	Ovary	similar to Dtymk protein [Rattus norvegicus]
DR_UNI_FL04_B02	CO350266	Ovary	hypothetical protein XP_690780 [Danio rerio]
DR_UNI_FL04_B03	CO350268	Ovary	Similar to ubiquitin-protein isopeptide ligase (E3) [Xenopus laevis]
DR_UNI_FL04_B04	CO350275	Ovary	similar to Heterogeneous nuclear ribonucleoprotein A1 (Helix-destabilizing protein) [Danio rerio]
DR_UNI_FL04_B05	CO350277	Ovary	calmodulin 2 (phosphorylase kinase, delta); phosphorylase kinase delta [Homo sapiens] gi|5901912|ref
DR_UNI_FL04_B06	CO350278	Ovary	similar to creatine kinase, brain isoform 5 [Danio rerio]
DR_UNI_FL04_B07	CO350279	Ovary	similar to CLIP-associating protein 1 [Danio rerio]
DR_UNI_FL04_B08	CO350280	Ovary	similar to Claspin [Danio rerio]
DR_UNI_FL04_B09	CO350283	Ovary	cytochrome c oxidase, subunit VIIa 2 [Danio rerio]
DR_UNI_FL04_B10	CO350285	Ovary	similar to zinc finger protein 451 [Danio rerio]
DR_UNI_FL04_B11	CO350286	Ovary	hypothetical protein LOC447841 [Danio rerio]
DR_UNI_FL04_B12	CO350290	Ovary	similar to MGC83846 protein [Danio rerio]
DR_UNI_FL04_C01	CO350291	Ovary	hypothetical protein XP_701424 [Danio rerio]
DR_UNI_FL04_C02	CO350292	Ovary	proteasome (prosome, macropain) subun...
DR_UNI_FL04_C03	CO350293	Ovary	telomeric repeat binding factor a [Danio rerio]
DR_UNI_FL04_C04	CO350296	Ovary	unknown
DR_UNI_FL04_C05	CO350297	Ovary	similar to autophagy 12-like [Danio rerio]
DR_UNI_FL04_C06	CO350298	Ovary	alpha 2,3-sialyltransferase ST3Gal II [Danio rerio]
DR_UNI_FL04_C07	CO350300	Ovary	similar to E-MAP-115-105; epithelial microtubule-associated protein [Danio rerio]
DR_UNI_FL04_C08	CO350303	Ovary	similar to RIKEN cDNA 1810031K17 [Mus musculus] [Rattus norvegicus]
DR_UNI_FL04_C09	CO350305	Ovary	unknown
DR_UNI_FL04_C10	CO350307	Ovary	similar to Cpb1 protein isoform 2 [Danio rerio]
DR_UNI_FL04_C11	CO350308	Ovary	unknown
DR_UNI_FL04_C12	CO350311	Ovary	unknown
DR_UNI_FL04_D01	CO350312	Ovary	LSM7 homolog, U6 small nuclear RNA associated [Danio rerio]
DR_UNI_FL04_D02	CO350313	Ovary	unknown
DR_UNI_FL04_D03	CO350316	Ovary	similar to serine/threonine/tyrosine kinase 1 [Danio rerio]
DR_UNI_FL04_D04	CO350319	Ovary	spermidine synthase [Mus musculus] gi|2498944|sp|Q64674|SPEE_MOUSE SPERMIDINE SYNTHASE (PUTRESCINE A
DR_UNI_FL04_D05	CO350322	Ovary	similar to SI:dZ125J23.11 (Gypsy polyprotein) [Danio rerio]
DR_UNI_FL04_D06	CO350328	Ovary	similar to Sema4b-prov protein [Danio rerio]
DR_UNI_FL04_D07	CO350329	Ovary	Vacuolar ATP synthase 21 kDa proteolipid subunit [Danio rerio]
DR_UNI_FL04_D08	CO350332	Ovary	TAF13 RNA polymerase II, TATA box binding protein (TBP)-associated factor [Danio rerio]
DR_UNI_FL04_D09	CO350336	Ovary	hypothetical protein LOC393188 [Danio rerio]
DR_UNI_FL04_D10	CO350338	Ovary	similar to mitotic spindle coiled-coil related protein [Danio rerio]
DR_UNI_FL04_D11	CO350340	Ovary	similar to dentin sialophosphoprotein preproprotein [Danio rerio]
DR_UNI_FL04_D12	CO350343	Ovary	similar to alpha-tubulin isotype M-alpha-2 isoform 1 [Danio rerio]
DR_UNI_FL04_E01	CO350344	Ovary	similar to Vesicle-associated membrane protein 1 (VAMP-1) (Synaptobrevin 1) [Danio rerio]
DR_UNI_FL04_E02	CO350345	Ovary	hypothetical protein LOC415168 [Danio rerio]
DR_UNI_FL04_E03	CO350346	Ovary	unknown
DR_UNI_FL04_E04	CO350347	Ovary	beta-microseminoprotein [Saguinus oedipus]
DR_UNI_FL04_E05	CO350350	Ovary	tubulin, beta 5 [Danio rerio]
DR_UNI_FL04_E06	CO350352	Ovary	similar to Vigilin (High density lipoprotein-binding protein) (HDL-binding protein) [Danio rerio]
DR_UNI_FL04_E07	CO350355	Ovary	hnRNP-E2 protein copy b [Xenopus laevis]
DR_UNI_FL04_E08	CO350360	Ovary	(P58511) Protein C21orf51
DR_UNI_FL04_E09	CO350366	Ovary	similar to phospholipid scramblase 1, partial [Danio rerio]
DR_UNI_FL04_E10	CO350367	Ovary	hypothetical protein LOC447888 [Danio rerio]
DR_UNI_FL04_E11	CO350370	Ovary	hypothetical protein LOC550609 [Danio rerio]
DR_UNI_FL04_E12	CO350372	Ovary	eukaryotic translation initiation factor 4A, isoform 1B [Danio rerio]
DR_UNI_FL04_F01	CO350377	Ovary	MID1 interacting protein 1 [Danio rerio]
DR_UNI_FL04_F02	CO350378	Ovary	similar to RNA binding motif protein 4 isoform 4 [Danio rerio]
DR_UNI_FL04_F03	CO350381	Ovary	claudin a [Danio rerio]
DR_UNI_FL04_F04	CO350383	Ovary	unknown
DR_UNI_FL04_F05	CO350385	Ovary	similar to putative protein, with a transmembrane domain, a coiled coil-4 domain, of eukaryotic origin (91.3 kD) (1P619) [Danio rerio]
DR_UNI_FL04_F06	CO350387	Ovary	RAS-related C3 botulinum substrate 1 [Danio rerio]
DR_UNI_FL04_F07	CO350388	Ovary	unknown
DR_UNI_FL04_F08	CO350390	Ovary	integral membrane protein 2B, like [Danio rerio]
DR_UNI_FL04_F09	CO350391	Ovary	similar to NADH dehydrogenase (ubiquinone) 1 beta subcomplex, 5, 16kDa precursor [Danio rerio]
DR_UNI_FL04_F10	CO350393	Ovary	similar to nuclear localized factor 1 [Danio rerio]
DR_UNI_FL04_F11	CO350395	Ovary	similar to replication-dependent histone H2A [Danio rerio]
DR_UNI_FL04_F12	CO350396	Ovary	unknown
DR_UNI_FL04_G01	CO350397	Ovary	similar to solute carrier family 22 member 7 isoform a [Danio rerio]
DR_UNI_FL04_G02	CO350398	Ovary	unknown
DR_UNI_FL04_G03	CO350400	Ovary	eukaryotic translation initiation factor 4E binding protein 3 [Danio rerio]
DR_UNI_FL04_G04	CO350401	Ovary	similar to Bat4 protein [Danio rerio]
DR_UNI_FL04_G05	CO350402	Ovary	unknown
DR_UNI_FL04_G06	CO350407	Ovary	unknown
DR_UNI_FL04_G07	CO350409	Ovary	unknown
DR_UNI_FL04_G08	CO350412	Ovary	similar to crystallin, lamda 1 [Danio rerio]
DR_UNI_FL04_G09	CO350413	Ovary	bcl2-like [Danio rerio]
DR_UNI_FL04_G10	CO350414	Ovary	inhibitor of DNA binding 6 [Danio rerio]
DR_UNI_FL04_G11	CO350416	Ovary	(P05408) Neuroendocrine protein 7B2 precursor (Se
DR_UNI_FL04_G12	CO350417	Ovary	similar to chymotrypsin-like [Danio rerio]
DR_UNI_FL04_H01	X52328	pBS-SK	pBS-SK
DR_UNI_FL04_H02	CO350418	Ovary	unknown
DR_UNI_FL04_H03	CO350419	Ovary	similar to wee1a isoform 1 [Danio rerio]
DR_UNI_FL04_H04	CO350422	Ovary	similar to astrotactin 2 isoform a [Danio rerio]
DR_UNI_FL04_H05	CO350423	Ovary	hypothetical protein LOC556628 [Danio rerio]
DR_UNI_FL04_H06	CO350426	Ovary	hypothetical protein LOC554106 [Danio rerio]
DR_UNI_FL04_H07	CO350429	Ovary	Similar to bromodomain-containing 4 [Homo sapiens]
DR_UNI_FL04_H08	CO350430	Ovary	similar to goliath-related E3 ubiquitin ligase 3 [Mus musculus] [Rattus norvegicus]
DR_UNI_FL04_H09	CO350432	Ovary	similar to chromosome 14 open reading frame 133 [Danio rerio]
DR_UNI_FL04_H10	CO350434	Ovary	Xenopus RPA interacting protein alpha [Xenopus laevis]
DR_UNI_FL04_H11	CO350437	Ovary	unknown
DR_UNI_FL04_H12	X52328	pBS-SK	pBS-SK
DR_UNI_FL05_A01	CO353568	beta-actin	beta-actin
DR_UNI_FL05_A02	CO350438	Ovary	unknown
DR_UNI_FL05_A03	CO350445	Ovary	POU domain, class 5, transcription factor 1 [Danio rerio]
DR_UNI_FL05_A04	CO350446	Ovary	similar to peroxisomal acyl-CoA thioesterase 2b like 1 isoform 2 [Danio rerio]
DR_UNI_FL05_A05	CO350449	Ovary	APE2 protein [Homo sapiens]
DR_UNI_FL05_A06	CO350450	Ovary	hypothetical protein LOC406709 [Danio rerio]
DR_UNI_FL05_A07	CO350453	Ovary	eukaryotic translation initiation factor 5A [Danio rerio]
DR_UNI_FL05_A08	CO350454	Ovary	similar to RIKEN cDNA 2810405J04 isoform 1 [Danio rerio]
DR_UNI_FL05_A09	CO350456	Ovary	Danio rerio, Similar to TAR DNA binding protein, clone MGC:55467 IMAGE:2640053, mRNA, complete cds
DR_UNI_FL05_A10	CO350458	Ovary	alpha-N-acetylgalactosaminidase [Pan troglodytes]
DR_UNI_FL05_A11	CO350459	Ovary	unknown
DR_UNI_FL05_A12	X52328	pBS-SK	pBS-SK
DR_UNI_FL05_B01	CO350463	Ovary	similar to proteasome subunit beta 7 isoform 1 [Danio rerio]
DR_UNI_FL05_B02	CO350464	Ovary	ribosomal protein S14 [Danio rerio]
DR_UNI_FL05_B03	CO350465	Ovary	similar to Ryanodine receptor 3 (Brain-type ryanodine receptor) (RyR3) (RYR-3) (Brain ryanodine receptor-calcium release channel) [Danio rerio]
DR_UNI_FL05_B04	CO350467	Ovary	eukaryotic translation elongation factor 1 beta 2 [Danio rerio]
DR_UNI_FL05_B05	CO350469	Ovary	hypothetical protein XP_687183 [Danio rerio]
DR_UNI_FL05_B06	CO350471	Ovary	membrin [Danio rerio]
DR_UNI_FL05_B07	CO350473	Ovary	similar to ZPC domain containing protein 1 isoform 3 [Danio rerio]
DR_UNI_FL05_B08	CO350474	Ovary	Danio rerio, Similar to follicular lymphoma variant translocation 1, clone MGC:55947 IMAGE:3819319,
DR_UNI_FL05_B09	CO350478	Ovary	unknown
DR_UNI_FL05_B10	CO350479	Ovary	similar to novel potassium channel tetramerisation domain protein [Danio rerio]
DR_UNI_FL05_B11	CO350480	Ovary	unknown
DR_UNI_FL05_B12	CO350484	Ovary	similar to ORM1-like 3 isoform 2 [Danio rerio]
DR_UNI_FL05_C01	CO350485	Ovary	similar to multidrug resistan...
DR_UNI_FL05_C02	CO350488	Ovary	unknown
DR_UNI_FL05_C03	CO350489	Ovary	similar to 40S ribosomal protein S30 [Danio rerio]
DR_UNI_FL05_C04	CO350491	Ovary	unknown
DR_UNI_FL05_C05	CO350492	Ovary	ovarian immunoreactive antigen [Homo sapiens]
DR_UNI_FL05_C06	CO350493	Ovary	unknown
DR_UNI_FL05_C07	CO350495	Ovary	hypothetical protein XP_699661 isoform 1 [Danio rerio]
DR_UNI_FL05_C08	CO350498	Ovary	zona pellucida glycoprotein 2.3 [Danio rerio]
DR_UNI_FL05_C09	CO350499	Ovary	hypothetical protein LOC554105 [Danio rerio]
DR_UNI_FL05_C10	CO350500	Ovary	ubiquinol-cytochrome c reductase core protein II [Danio rerio]
DR_UNI_FL05_C11	CO350501	Ovary	Polycomb group RING finger protein 5 [Danio rerio]
DR_UNI_FL05_C12	CO350503	Ovary	hypothetical protein LOC445136 [Danio rerio]
DR_UNI_FL05_D01	CO350504	Ovary	T-cell receptor alpha variable region [Danio rerio]
DR_UNI_FL05_D02	CO350506	Ovary	similar to ankyrin repeat domain protein 17 isoform b isoform 4 [Danio rerio]
DR_UNI_FL05_D03	CO350509	Ovary	similar to Exocyst complex component Sec6 [Danio rerio]
DR_UNI_FL05_D04	CO350510	Ovary	similar to protein phosphatase 1, regulatory (inhibitor) subunit 11 isoform 1; hemochromatosis candi
DR_UNI_FL05_D05	CO350511	Ovary	similar to casein kinase 1alpha S isoform 11 [Danio rerio]
DR_UNI_FL05_D06	CO350513	Ovary	unknown
DR_UNI_FL05_D07	CO350515	Ovary	unknown
DR_UNI_FL05_D08	CO350516	Ovary	similar to rho guanine nucleotide exchange factor 5 isoform 1 [Danio rerio]
DR_UNI_FL05_D09	CO350518	Ovary	palmitoyl-protein thioesterase 2 [Rattus norvegicus] gi|20138806|sp|O70489|PPT2_RAT Palmitoyl-protei
DR_UNI_FL05_D10	CO350519	Ovary	similar to creatine kinase, brain isoform 5 [Danio rerio]
DR_UNI_FL05_D11	CO350520	Ovary	similar to DNA-directed RNA polymerase II 7.6 kDa polypeptide (RPB10) (RPB7.6) (RPABC5) [Danio rerio]
DR_UNI_FL05_D12	CO350521	Ovary	unknown
DR_UNI_FL05_E01	CO350524	Ovary	hypothetical protein LOC326718 [Danio rerio]
DR_UNI_FL05_E02	CO350525	Ovary	hypothetical protein XP_682081 [Danio rerio]
DR_UNI_FL05_E03	CO350526	Ovary	unknown
DR_UNI_FL05_E04	CO350530	Ovary	similar to brain-type fatty acid-binding protein b [Danio rerio]
DR_UNI_FL05_E05	CO350532	Ovary	zona pellucida glycoprotein 2.3 [Danio rerio] gi|13242156|gb|AAK16577.1| egg envelope protein ZP2 va
DR_UNI_FL05_E06	CO350534	Ovary	GRIP and coiled-coil domain containing 1 [Danio rerio]
DR_UNI_FL05_E07	CO350536	Ovary	similar to SH2 domain containing 3A [Danio rerio]
DR_UNI_FL05_E08	CO350537	Ovary	(Q13227) G protein pathway suppressor 2 (GPS2 pr
DR_UNI_FL05_E09	CO350538	Ovary	PREDICTED: hypothetical protein isoform 1 [Danio rerio] >ref|XP_685613.2|
DR_UNI_FL05_E10	CO350540	Ovary	unknown
DR_UNI_FL05_E11	CO350541	Ovary	splicing factor 3b, subunit 5 [Danio rerio]
DR_UNI_FL05_E12	CO350543	Ovary	similar to nucleolar and spindle associated protein 1 [Danio rerio]
DR_UNI_FL05_F01	CO350550	Ovary	similar to eukaryotic translation initiation factor 2, subunit 1 alpha [Danio rerio]
DR_UNI_FL05_F02	CO350557	Ovary	hypothetical protein LOC445166 [Danio rerio]
DR_UNI_FL05_F03	CO350558	Ovary	similar to Sorting nexin 1 isoform 2 [Danio rerio]
DR_UNI_FL05_F04	CO350559	Ovary	(Q9D7K2) 2310004N24Rik protein (RIKEN cDNA 2310004N2
DR_UNI_FL05_F05	CO350561	Ovary	NSUN3 protein [Danio rerio]
DR_UNI_FL05_F06	CO350562	Ovary	recombination protein REC14 [Homo sapiens] gi|10437122|dbj|BAB14986.1| unnamed protein product [Homo
DR_UNI_FL05_F07	CO350563	Ovary	similar to aplysia ras-related homolog A2 isoform 2 [Danio rerio]
DR_UNI_FL05_F08	CO350565	Ovary	unknown
DR_UNI_FL05_F09	CO350566	Ovary	Vacuolar ATP synthase 21 kDa proteolipid subunit [Danio rerio]
DR_UNI_FL05_F10	CO350567	Ovary	similar to Regulator of G-protein signaling 16 (RGS16) (Retinally abundant regulator of G-protein signaling) (RGS-R) [Danio rerio]
DR_UNI_FL05_F11	CO350568	Ovary	islet1 [Danio rerio]
DR_UNI_FL05_F12	CO350569	Ovary	similar to hypothetical protein [Oryza sativa (japonica cultivar-group)] [Mus musculus]
DR_UNI_FL05_G01	CO350570	Ovary	unknown
DR_UNI_FL05_G02	CO350572	Ovary	unknown
DR_UNI_FL05_G03	CO350573	Ovary	x globin [Danio rerio]
DR_UNI_FL05_G04	CO350576	Ovary	Rattus norvegicus similar to Nedd4 WW domain-binding protein 2 [Mus musculus] (LOC316552), mRNA
DR_UNI_FL05_G05	CO350578	Ovary	hypothetical protein XP_211367 [Homo sapiens]
DR_UNI_FL05_G06	CO350579	Ovary	similar to TR4 orphan receptor associated protein TRA16 [Danio rerio]
DR_UNI_FL05_G07	CO350580	Ovary	unknown
DR_UNI_FL05_G08	CO350581	Ovary	similar to golgi membrane protein SB140 [Danio rerio]
DR_UNI_FL05_G09	CO350582	Ovary	putative exosome complex exonuclease RRP41 [Danio rerio]
DR_UNI_FL05_G10	CO350583	Ovary	hypothetical protein LOC402932 [Danio rerio]
DR_UNI_FL05_G11	CO350584	Ovary	hypothetical protein XP_702437 isoform 2 [Danio rerio]
DR_UNI_FL05_G12	CO350585	Ovary	coiled-coil-helix-coiled-coil-helix domain containing 2-like [Danio rerio]
DR_UNI_FL05_H01	X52328	pBS-SK	pBS-SK
DR_UNI_FL05_H02	CO350586	Ovary	unnamed protein product [Mus musculus]
DR_UNI_FL05_H03	CO350587	Ovary	unknown
DR_UNI_FL05_H04	CO350588	Ovary	Cyprinus carpio junB transcription factor mRNA, complete cds
DR_UNI_FL05_H05	CO350590	Ovary	protein phosphatase 4, catalytic subunit [Danio rerio]
DR_UNI_FL05_H06	CO350592	Ovary	2-peptidylprolyl isomerase A [Danio rerio]
DR_UNI_FL05_H07	CO350598	Ovary	Carassius auratus wee1 mRNA, complete cds
DR_UNI_FL05_H08	CO350599	Ovary	similar to metallothionein B [Danio rerio]
DR_UNI_FL05_H09	CO350600	Ovary	similar to Cyclin B2 isoform 4 [Danio rerio]
DR_UNI_FL05_H10	CO350601	Ovary	similar to ATP synthase coupling factor 6, mitochondrial precursor (ATPase subunit F6) [Danio rerio]
DR_UNI_FL05_H11	CO350603	Ovary	hypothetical protein XP_696646 [Danio rerio]
DR_UNI_FL05_H12	X52328	pBS-SK	pBS-SK
DR_UNI_FL06_A01	CO353568	beta-actin	beta-actin
DR_UNI_FL06_A02	CO350604	Ovary	cytochrome c oxidase subunit IV isoform 1 [Danio rerio]
DR_UNI_FL06_A03	CO350605	Ovary	mitochondrial ribosomal protein S4 [Homo sapiens] gi|7023341|dbj|BAA91929.1| unnamed protein product
DR_UNI_FL06_A04	CO350607	Ovary	similar to nuclear pore complex glycoprotein p62 [Danio rerio]
DR_UNI_FL06_A05	CO350608	Ovary	ribosomal protein L10a [Danio rerio]
DR_UNI_FL06_A06	CO350609	Ovary	Mus musculus adult male corpora quadrigemina cDNA, RIKEN full-length enriched library, clone:B230398
DR_UNI_FL06_A07	CO350610	Ovary	CCR4-NOT transcription complex, subunit 6 [Danio rerio]
DR_UNI_FL06_A08	CO350611	Ovary	hypothetical protein LOC393739 [Danio rerio]
DR_UNI_FL06_A09	CO350612	Ovary	disrupted in renal carcinoma 2; hypothetical protein FLJ14784; Renal cell carcinoma 4 [Homo sapiens]
DR_UNI_FL06_A10	CO350613	Ovary	similar to transcriptional corepressor Corl1, partial [Danio rerio]
DR_UNI_FL06_A11	CO350615	Ovary	similar to TIA1 cytotoxic granule-associated RNA binding protein 1 isoform 2 [Danio rerio]
DR_UNI_FL06_A12	X52328	pBS-SK	pBS-SK
DR_UNI_FL06_B01	CO350616	Ovary	glycogen synthase kinase binding protein [Danio rerio]
DR_UNI_FL06_B02	CO350617	Ovary	similar to phosphoinositide-3-kinase, regulatory subunit, polypeptide 1 isoform 2 isoform 7 [Danio rerio]
DR_UNI_FL06_B03	CO350622	Ovary	similar to mitochondrial ribosomal protein L22 [Danio rerio]
DR_UNI_FL06_B04	CO350623	Ovary	similar to eukaryotic translation elongation factor 1 alpha 2 [Danio rerio]
DR_UNI_FL06_B05	CO350627	Ovary	Mus musculus similar to KIAA0073 protein [Homo sapiens] (LOC238831), mRNA
DR_UNI_FL06_B06	CO350628	Ovary	accessory protein BAP31 [Danio rerio]
DR_UNI_FL06_B07	CO350631	Ovary	RAN guanine nucleotide release factor [Mus musculus]
DR_UNI_FL06_B08	CO350634	Ovary	zona pellucida glycoprotein 3.1 [Danio rerio]
DR_UNI_FL06_B09	CO350640	Ovary	similar to Gk2-prov protein [Danio rerio]
DR_UNI_FL06_B10	CO350641	Ovary	similar to Ap1s1 protein isoform 1 [Danio rerio]
DR_UNI_FL06_B11	CO350642	Ovary	ADP-ribosylation-like factor 6 interacting protein 4; SRp25 nuclear protein [Mus musculus] gi|113603
DR_UNI_FL06_B12	CO350643	Ovary	similar to uncoupling protein 2 isoform 2 [Danio rerio]
DR_UNI_FL06_C01	CO350648	Ovary	MOB1, Mps One Binder kinase activator-like 1A [Danio rerio]
DR_UNI_FL06_C02	CO350650	Ovary	similar to Dihydropteridine reductase (HDHPR) (Quinoid dihydropteridine reductase) isoform 2 [Danio rerio]
DR_UNI_FL06_C03	CO350651	Ovary	Danio rerio, clone IMAGE:3818635, mRNA, partial cds
DR_UNI_FL06_C04	CO350654	Ovary	unknown
DR_UNI_FL06_C05	CO350655	Ovary	hypothetical protein LOC436970 [Danio rerio]
DR_UNI_FL06_C06	CO350658	Ovary	hypothetical protein XP_701478, partial [Danio rerio]
DR_UNI_FL06_C07	CO350661	Ovary	RIKEN cDNA 1110020F21 [Mus musculus] gi|12834778|dbj|BAB23040.1| unnamed protein product [Mus muscul
DR_UNI_FL06_C08	CO350665	Ovary	lectin, mannose-binding 2-like [Danio rerio]
DR_UNI_FL06_C09	CO350666	Ovary	basic leucine zipper and W2 domains 2 [Danio rerio]
DR_UNI_FL06_C10	CO350671	Ovary	forkhead box H1 [Danio rerio]
DR_UNI_FL06_C11	CO350674	Ovary	40S ribosomal protein S9 [Danio rerio]
DR_UNI_FL06_C12	CO350680	Ovary	protein kinase C substrate 80K-H [Danio rerio]
DR_UNI_FL06_D01	CO350681	Ovary	hypothetical protein LOC404610 [Danio rerio]
DR_UNI_FL06_D02	CO350684	Ovary	similar to Ebpl-prov protein [Danio rerio]
DR_UNI_FL06_D03	CO350688	Ovary	unknown
DR_UNI_FL06_D04	CO350692	Ovary	similar to Est1p-like protein A [Danio rerio]
DR_UNI_FL06_D05	CO350694	Ovary	zic family member 5 (odd-paired homolog, Drosophila) [Danio rerio]
DR_UNI_FL06_D06	CO350696	Ovary	unknown
DR_UNI_FL06_D07	CO350702	Ovary	similar to CG14483-PA [Danio rerio]
DR_UNI_FL06_D08	CO350704	Ovary	similar to alpha 1 type XI collagen isoform A preproprotein [Danio rerio]
DR_UNI_FL06_D09	CO350707	Ovary	unknown
DR_UNI_FL06_D10	CO350708	Ovary	similar to mitochondrial ribosomal protein L34 [Danio rerio]
DR_UNI_FL06_D11	CO350709	Ovary	unknown
DR_UNI_FL06_D12	CO350711	Ovary	similar to Transcription intermediary factor 1-beta (TIF1-beta) (Tripartite motif protein 28) (Nuclear corepressor KAP-1) (KRAB-associated protein 1) (KAP-1) (KRAB-interacting protein 1) (KRIP-1) (RING finger protein 96) [Canis familiaris]
DR_UNI_FL06_E01	CO350712	Ovary	unknown
DR_UNI_FL06_E02	CO350714	Ovary	ribosomal protein L11 [Danio rerio]
DR_UNI_FL06_E03	CO350716	Ovary	unknown
DR_UNI_FL06_E04	CO350717	Ovary	hypothetical protein LOC337237 [Danio rerio]
DR_UNI_FL06_E05	CO350720	Ovary	similar to CG16838-PD, isoform D [Danio rerio]
DR_UNI_FL06_E06	CO350721	Ovary	unknown
DR_UNI_FL06_E07	CO350723	Ovary	similar to replication-dependent histone H2A [Danio rerio]
DR_UNI_FL06_E08	CO350734	Ovary	transmembrane protein 39B [Danio rerio]
DR_UNI_FL06_E09	CO350738	Ovary	agCP5698 [Anopheles gambiae str. PEST]
DR_UNI_FL06_E10	CO350739	Ovary	ribosomal protein S16 [synthetic construct]
DR_UNI_FL06_E11	CO350740	Ovary	unknown
DR_UNI_FL06_E12	CO350741	Ovary	similar to 6-pyruvoyl-tetrahydropterin synthase/dimerization cofactor of hepatocyte nuclear factor 1 alpha (TCF1) [Danio rerio]
DR_UNI_FL06_F01	CO350742	Ovary	similar to Polycomb protein Suz12 (Suppressor of zeste 12 protein homolog) isoform 2 [Danio rerio]
DR_UNI_FL06_F02	CO350746	Ovary	Rattus norvegicus similar to RH26504p [Drosophila melanogaster] (LOC292303), mRNA
DR_UNI_FL06_F03	CO350751	Ovary	unknown
DR_UNI_FL06_F04	CO350752	Ovary	similar to cyclin-selective ubiquitin carrier protein E2-C [Danio rerio]
DR_UNI_FL06_F05	CO350754	Ovary	unknown
DR_UNI_FL06_F06	CO350755	Ovary	Danio rerio, clone MGC:55720 IMAGE:3816036, mRNA, complete cds
DR_UNI_FL06_F07	CO350757	Ovary	eukaryotic translation initiation factor 4e 1a [Danio rerio]
DR_UNI_FL06_F08	CO350759	Ovary	similar to ATP synthase beta-subunit [Danio rerio]
DR_UNI_FL06_F09	CO350763	Ovary	unknown
DR_UNI_FL06_F10	CO350765	Ovary	similar to SWI/SNF-related matrix-associated actin-dependent regulator of chromatin a1 isoform a [Danio rerio]
DR_UNI_FL06_F11	CO350766	Ovary	similar to MHC class II region expressed gene KE2 [Danio rerio]
DR_UNI_FL06_F12	CO350769	Ovary	MCM2 minichromosome maintenance deficient 2, mitotin [Danio rerio]
DR_UNI_FL06_G01	CO350771	Ovary	secretory carrier membrane protein 2 isoform 1 [Danio rerio]
DR_UNI_FL06_G02	CO350772	Ovary	unknown
DR_UNI_FL06_G03	CO350773	Ovary	karyopherin alpha 4 (importin alpha 3) [Danio rerio]
DR_UNI_FL06_G04	CO350774	Ovary	similar to phospholipase D family, member 4 [Danio rerio]
DR_UNI_FL06_G05	CO350777	Ovary	hypothetical protein XP_701315 [Danio rerio]
DR_UNI_FL06_G06	CO350781	Ovary	unknown
DR_UNI_FL06_G07	CO350782	Ovary	similar to CG16787-PA isoform 2 [Danio rerio]
DR_UNI_FL06_G08	CO350783	Ovary	unknown
DR_UNI_FL06_G09	CO350784	Ovary	unknown
DR_UNI_FL06_G10	CO350786	Ovary	KIAA0101 [Homo sapiens]
DR_UNI_FL06_G11	CO350788	Ovary	Danio rerio, Similar to chondroitin sulfate proteoglycan 6, clone MGC:55484 IMAGE:2640458, mRNA, com
DR_UNI_FL06_G12	CO350790	Ovary	similar to egg envelope glycoprotein isoform1[Danio rerio]
DR_UNI_FL06_H01	X52328	pBS-SK	pBS-SK
DR_UNI_FL06_H02	CO350793	Ovary	similar to prefoldin 4, partial [Danio rerio]
DR_UNI_FL06_H03	CO350795	Ovary	ribosomal protein L19 [Danio rerio]
DR_UNI_FL06_H04	CO350798	Ovary	similar to novel ubiquitin-like protein isoform 2 [Danio rerio]
DR_UNI_FL06_H05	CO350799	Ovary	unknown
DR_UNI_FL06_H06	CO350801	Ovary	unknown
DR_UNI_FL06_H07	CO350802	Ovary	similar to chromosome 6 open reading frame 82 isoform 1 [Danio rerio]
DR_UNI_FL06_H08	CO350803	Ovary	unknown
DR_UNI_FL06_H09	CO350806	Ovary	similar to KIAA1008 [Danio rerio]
DR_UNI_FL06_H10	CO350807	Ovary	similar to protocadherin 7 [Danio rerio]
DR_UNI_FL06_H11	CO350808	Ovary	hypothetical protein RMT-7 [Rattus norvegicus]
DR_UNI_FL06_H12	X52328	pBS-SK	pBS-SK
DR_UNI_FL07_A01	CO353568	beta-actin	beta-actin
DR_UNI_FL07_A02	CO352613	Testis	unknown
DR_UNI_FL07_A03	CO352614	Testis	mg:cb01f09 [Danio rerio]
DR_UNI_FL07_A04	CO352617	Testis	similar to enkurin [Canis familiaris]
DR_UNI_FL07_A05	CO352620	Testis	unknown
DR_UNI_FL07_A06	CO352621	Testis	unknown
DR_UNI_FL07_A07	CO352623	Testis	unknown
DR_UNI_FL07_A08	CO352625	Testis	similar to Extracellular supe...
DR_UNI_FL07_A09	CO352626	Testis	hypothetical protein LOC402910 [Danio rerio]
DR_UNI_FL07_A10	CO352627	Testis	similar to membrane-associated ring finger (C3HC4) 1 [Danio rerio]
DR_UNI_FL07_A11	CO352628	Testis	unknown
DR_UNI_FL07_A12	X52328	pBS-SK	pBS-SK
DR_UNI_FL07_B01	CO352630	Testis	similar to Add3 protein isoform 2 [Danio rerio]
DR_UNI_FL07_B02	CO352631	Testis	unknown
DR_UNI_FL07_B03	CO352632	Testis	unknown
DR_UNI_FL07_B04	CO352633	Testis	unknown
DR_UNI_FL07_B05	CO352634	Testis	homologous yeast-44.2 protein [Homo sapiens]
DR_UNI_FL07_B06	CO352636	Testis	similar to neurofibromin 2 isoform 1 [Danio rerio]
DR_UNI_FL07_B07	CO352637	Testis	hypothetical protein LOC553772 [Danio rerio]
DR_UNI_FL07_B08	CO352639	Testis	similar to Glypican-6 precursor [Danio rerio]
DR_UNI_FL07_B09	CO352641	Testis	ribosomal protein L8 [Danio rerio]
DR_UNI_FL07_B10	CO352643	Testis	similar to Triosephosphate isomerase 1b isoform 6 [Danio rerio]
DR_UNI_FL07_B11	CO352645	Testis	similar to WD repeat domain 49 [Danio rerio]
DR_UNI_FL07_B12	CO352647	Testis	CCAAT/enhancer binding protein (C/EBP) 1 [Danio rerio]
DR_UNI_FL07_C01	CO352648	Testis	unknown
DR_UNI_FL07_C02	CO352652	Testis	PAI-1 mRNA-binding protein [Danio rerio]
DR_UNI_FL07_C03	CO352653	Testis	PRP3 pre-mRNA processing factor 3 homolog [Danio rerio]
DR_UNI_FL07_C04	CO352656	Testis	similar to 1-alpha dynein heavy chain [Danio rerio]
DR_UNI_FL07_C05	CO352660	Testis	similar to Tubulin tyrosine ligase-like protein 3 (HOTTL) [Danio rerio]
DR_UNI_FL07_C06	CO352661	Testis	unknown
DR_UNI_FL07_C07	CO352662	Testis	mucolipin 1 [Danio rerio]
DR_UNI_FL07_C08	CO352664	Testis	unknown
DR_UNI_FL07_C09	CO352667	Testis	hypothetical protein XP_698287 [Danio rerio]
DR_UNI_FL07_C10	CO352669	Testis	similar to ribosomal protein L7-like 1 isoform 2 [Danio rerio]
DR_UNI_FL07_C11	CO352670	Testis	fragile X mental retardation, autosomal homolog 2 [Danio rerio]
DR_UNI_FL07_C12	CO352671	Testis	similar to ribosomal protein L18a [Danio rerio]
DR_UNI_FL07_D01	CO352672	Testis	unknown
DR_UNI_FL07_D02	CO352675	Testis	similar to c-Mpl binding protein isoform b, partial [Danio rerio]
DR_UNI_FL07_D03	CO352676	Testis	unknown
DR_UNI_FL07_D04	CO352679	Testis	annexin A11b [Danio rerio]
DR_UNI_FL07_D05	CO352680	Testis	hypothetical protein XP_701353 [Danio rerio]
DR_UNI_FL07_D06	CO352681	Testis	glutathione S-transferase pi 2 [Danio rerio]
DR_UNI_FL07_D07	CO352682	Testis	small ubiquitin-related protein 1 [Oncorhynchus mykiss]
DR_UNI_FL07_D08	CO352683	Testis	similar to ubiquitin protein ligase E3 component n-recognin 2 [Danio rerio]
DR_UNI_FL07_D09	CO352684	Testis	unknown
DR_UNI_FL07_D10	CO352685	Testis	similar to EF hand domain family, member B, partial [Danio rerio]
DR_UNI_FL07_D11	CO352686	Testis	trafficking protein particle complex 1 [Danio rerio]
DR_UNI_FL07_D12	CO352687	Testis	60S acidic ribosomal protein P1 [Danio rerio]
DR_UNI_FL07_E01	CO352688	Testis	selenoprotein W, 2a [Danio rerio]
DR_UNI_FL07_E02	CO352690	Testis	palmitoyl-protein thioesterase 1 (ceroid-lipofuscinosis, neuronal 1, infantile) [Danio rerio]
DR_UNI_FL07_E03	CO352691	Testis	unknown
DR_UNI_FL07_E04	CO352692	Testis	proteasome subunit, beta type, 10 [Danio rerio]
DR_UNI_FL07_E05	CO352695	Testis	similar to microtubule-associated protein 1 light chain 3 gamma [Danio rerio]
DR_UNI_FL07_E06	CO352696	Testis	unknown
DR_UNI_FL07_E07	CO352697	Testis	solute carrier family 25 (carnitine/acylcarnitine translocase), member 20 [Danio rerio]
DR_UNI_FL07_E08	CO352698	Testis	unknown
DR_UNI_FL07_E09	CO352699	Testis	similar to RIKEN cDNA 1700031F13 [Gallus gallus]
DR_UNI_FL07_E10	CO352700	Testis	similar to Translocase of outer mitochondrial membrane 70 homolog A [Danio rerio]
DR_UNI_FL07_E11	CO352701	Testis	unknown
DR_UNI_FL07_E12	CO352702	Testis	MHC class II integral membrane protein alpha chain 3 [Danio rerio]
DR_UNI_FL07_F01	CO352703	Testis	similar to serine/threonine protein kinase [Danio rerio]
DR_UNI_FL07_F02	CO352705	Testis	hypothetical protein LOC569178 [Danio rerio]
DR_UNI_FL07_F03	CO352706	Testis	RNA terminal phosphate cyclase-like 1 [Danio rerio]
DR_UNI_FL07_F04	CO352707	Testis	hypothetical protein LOC405809 [Danio rerio]
DR_UNI_FL07_F05	CO352709	Testis	similar to insulin-degrading enzyme isoform 1 [Danio rerio]
DR_UNI_FL07_F06	CO352710	Testis	similar to H63 breast cancer expressed gene isoform a [Danio rerio]
DR_UNI_FL07_F07	CO352711	Testis	ribosomal protein L5 [Danio rerio]
DR_UNI_FL07_F08	CO352713	Testis	similar to solute carrier family 27 (fatty acid transporter), member 6 [Danio rerio]
DR_UNI_FL07_F09	CO352714	Testis	similar to Cathepsin B precursor (Cathepsin B1) (APP secretase) (APPS) [Danio rerio]
DR_UNI_FL07_F10	CO352716	Testis	prothymosin, alpha [Danio rerio]
DR_UNI_FL07_F11	CO352717	Testis	similar to rp42 homolog isoform 3 [Danio rerio]
DR_UNI_FL07_F12	CO352718	Testis	unknown
DR_UNI_FL07_G01	CO352720	Testis	similar to Serine/threonine p...
DR_UNI_FL07_G02	CO352723	Testis	membrane-bound transcription factor protease, site 1 [Danio rerio]
DR_UNI_FL07_G03	CO352727	Testis	hypothetical protein LOC445299 [Danio rerio]
DR_UNI_FL07_G04	CO352729	Testis	similar to Gamma-aminobutyric acid type B receptor, subunit 2 precursor (GABA-B receptor 2) (GABA-B-R2) (Gb2) (GABABR2) [Danio rerio]
DR_UNI_FL07_G05	CO352731	Testis	hypothetical protein XP_684220 [Danio rerio]
DR_UNI_FL07_G06	CO352732	Testis	GTPase cRhoC [Gallus gallus]
DR_UNI_FL07_G07	CO352733	Testis	similar to histocompatibility 28 [Danio rerio]
DR_UNI_FL07_G08	CO352736	Testis	Unknown (protein for IMAGE:4712175) [Homo sapiens]
DR_UNI_FL07_G09	CO352737	Testis	eukaryotic translation initiation factor 5A [Danio rerio]
DR_UNI_FL07_G10	CO352740	Testis	hypothetical protein LOC447826 [Danio rerio]
DR_UNI_FL07_G11	CO352741	Testis	unknown
DR_UNI_FL07_G12	CO352742	Testis	unknown
DR_UNI_FL07_H01	X52328	pBS-SK	pBS-SK
DR_UNI_FL07_H02	CO352745	Testis	unknown
DR_UNI_FL07_H03	CO352747	Testis	ribosomal protein S10 [Danio rerio]
DR_UNI_FL07_H04	CO352748	Testis	similar to mannosyl-oligosaccharide 1,3-1,6-alpha-mannosidase [Danio rerio]
DR_UNI_FL07_H05	CO352749	Testis	Similar to cell division cycle 25A [Homo sapiens] gi|17391411|gb|AAH18642.1|AAH18642 Unknown (protei
DR_UNI_FL07_H06	CO352752	Testis	DnaJ (Hsp40) homolog, subfamily A, member 3A [Danio rerio]
DR_UNI_FL07_H07	CO352753	Testis	similar to ubiquitin specific proteinase 43 [Danio rerio]
DR_UNI_FL07_H08	CO352754	Testis	hypothetical protein LOC402887 [Danio rerio]
DR_UNI_FL07_H09	CO352759	Testis	similar to pre-B-cell leukemia transcription factor interacting protein 1 [Danio rerio]
DR_UNI_FL07_H10	CO352763	Testis	unknown
DR_UNI_FL07_H11	CO352764	Testis	NADH dehydrogenase (ubiquinone) 1 beta subcomplex [Danio rerio]
DR_UNI_FL07_H12	X52328	pBS-SK	pBS-SK
DR_UNI_FL08_A01	CO353568	beta-actin	beta-actin
DR_UNI_FL08_A02	CO352765	Testis	similar to heat shock protein...
DR_UNI_FL08_A03	CO352766	Testis	similar to glutamate receptor, ionotropic, N-methyl D-asparate-associated protein 1 [Danio rerio]
DR_UNI_FL08_A04	CO352769	Testis	similar to calcium binding atopy-related autoantigen 1 [Danio rerio]
DR_UNI_FL08_A05	CO352770	Testis	poly A binding protein, cytoplasmic 1 b [Danio rerio]
DR_UNI_FL08_A06	CO352771	Testis	similar to heterogeneous nuclear ribonucleoprotein A0 isoform 1 [Danio rerio]
DR_UNI_FL08_A07	CO352772	Testis	unknown
DR_UNI_FL08_A08	CO352773	Testis	similar to SMC2 protein [Danio rerio]
DR_UNI_FL08_A09	CO352775	Testis	unknown
DR_UNI_FL08_A10	CO352776	Testis	unknown
DR_UNI_FL08_A11	CO352778	Testis	unknown
DR_UNI_FL08_A12	X52328	pBS-SK	pBS-SK
DR_UNI_FL08_B01	CO352779	Testis	similar to Ras association (RalGDS/AF-6) domain family 5 isoform C isoform 2 [Danio rerio]
DR_UNI_FL08_B02	CO352781	Testis	programmed cell death 8 (apoptosis-inducing factor) [Danio rerio]
DR_UNI_FL08_B03	CO352783	Testis	hypothetical protein LOC406432 [Danio rerio]
DR_UNI_FL08_B04	CO352784	Testis	hypothetical protein LOC562846 [Danio rerio]
DR_UNI_FL08_B05	CO352785	Testis	vascular endothelial growth factor c [Danio rerio]
DR_UNI_FL08_B06	CO352786	Testis	Chain A, Crystal Structure Of Human Agx1 Complexed With Udpglcnac gi|23200206|pdb|1JV1|B Chain B, Cr
DR_UNI_FL08_B07	CO352793	Testis	hypothetical protein LOC492327 [Danio rerio]
DR_UNI_FL08_B08	CO352796	Testis	unknown
DR_UNI_FL08_B09	CO352798	Testis	Tektin 1 [Xenopus tropicalis]
DR_UNI_FL08_B10	CO352800	Testis	similar to Copper homeostasis protein cutC homolog [Danio rerio]
DR_UNI_FL08_B11	CO352801	Testis	heavy-chain fibroin [Galleria mellonella]
DR_UNI_FL08_B12	CO352803	Testis	(Q13257) Mitotic spindle assembly checkpoint pro
DR_UNI_FL08_C01	CO352804	Testis	unknown
DR_UNI_FL08_C02	CO352809	Testis	peptidylprolyl isomerase F (cyclophilin F) [Danio rerio]
DR_UNI_FL08_C03	CO352810	Testis	similar to Proteasome (prosome, macropain) 26S subunit, non-ATPase, 2 [Danio rerio]
DR_UNI_FL08_C04	CO352811	Testis	troponin C, fast skeletal [Danio rerio]
DR_UNI_FL08_C05	CO352812	Testis	similar to ribosomal protein L22 proprotein [Danio rerio]
DR_UNI_FL08_C06	CO352814	Testis	hypothetical protein XP_682003 [Danio rerio]
DR_UNI_FL08_C07	CO352815	Testis	similar to Pax-family transcription factor 6.2 [Danio rerio]
DR_UNI_FL08_C08	CO352816	Testis	proteasome (prosome, macropain) 26S subunit, non-ATPase, 1 [Danio rerio]
DR_UNI_FL08_C09	CO352819	Testis	unknown
DR_UNI_FL08_C10	CO352820	Testis	similar to homocysteine-inducible, endoplasmic reticulum stress-inducible, ubiquitin-like domain member 1 [Danio rerio]
DR_UNI_FL08_C11	CO352825	Testis	similar to CG6059-PA, partial [Danio rerio]
DR_UNI_FL08_C12	CO352826	Testis	ribosomal protein L4 [Ictalurus punctatus]
DR_UNI_FL08_D01	CO352828	Testis	similar to Voltage-dependent T-type calcium channel alpha-1H subunit (Voltage-gated calcium channel alpha subunit Cav3.2) [Danio rerio]
DR_UNI_FL08_D02	CO352832	Testis	similar to ReO_6 [Danio rerio]
DR_UNI_FL08_D03	CO352833	Testis	similar to apolipoprotein A-I binding protein [Danio rerio]
DR_UNI_FL08_D04	CO352834	Testis	vacuolar protein sorting 33B [Danio rerio]
DR_UNI_FL08_D05	CO352835	Testis	similar to CG15429-PA [Danio rerio]
DR_UNI_FL08_D06	CO352836	Testis	hypothetical protein XP_687053 [Danio rerio]
DR_UNI_FL08_D07	CO352839	Testis	glycine N-methyltransferase [Danio rerio]
DR_UNI_FL08_D08	CO352841	Testis	unknown
DR_UNI_FL08_D09	CO352843	Testis	phosphatidylinositol glycan, class K [Danio rerio]
DR_UNI_FL08_D10	CO352847	Testis	similar to histone H2A [Danio rerio]
DR_UNI_FL08_D11	CO352848	Testis	olfactomedin 2 [Danio rerio]
DR_UNI_FL08_D12	CO352850	Testis	unknown
DR_UNI_FL08_E01	CO352852	Testis	similar to polycomb group ring finger 5 [Danio rerio]
DR_UNI_FL08_E02	CO352855	Testis	similar to glutamate receptor, metabotropic 1 [Danio rerio]
DR_UNI_FL08_E03	CO352859	Testis	unknown
DR_UNI_FL08_E04	CO352860	Testis	unknown
DR_UNI_FL08_E05	CO352861	Testis	similar to Thioredoxin-dependent peroxide reductase, mitochondrial precursor (Peroxiredoxin 3) (Antioxidant protein 1) (AOP-1) (MER5 protein homolog) (HBC189) (PRX III) isoform 2 [Danio rerio]
DR_UNI_FL08_E06	CO352868	Testis	unknown
DR_UNI_FL08_E07	CO352871	Testis	ATP synthase, H+ transporting, mitochondrial F0 complex, subunit b, isoform 1 [Danio rerio]
DR_UNI_FL08_E08	CO352872	Testis	similar to Transmembrane 4 superfamily member 8 (Tetraspanin 3) (Tspan-3) (Tetraspanin TM4-A) [Danio rerio]
DR_UNI_FL08_E09	CO352873	Testis	lamin A [Danio rerio]
DR_UNI_FL08_E10	CO352874	Testis	unknown
DR_UNI_FL08_E11	CO352875	Testis	Similar to testis expressed gene 261 [Xenopus laevis]
DR_UNI_FL08_E12	CO352877	Testis	unknown
DR_UNI_FL08_F01	CO352880	Testis	similar to 1-alpha dynein heavy chain [Danio rerio]
DR_UNI_FL08_F02	CO352882	Testis	tubulin, alpha 1 [Danio rerio]
DR_UNI_FL08_F03	CO352883	Testis	proliferation associated nuclear element [Danio rerio]
DR_UNI_FL08_F04	CO352885	Testis	similar to Clathrin heavy chain [Danio rerio]
DR_UNI_FL08_F05	CO352886	Testis	similar to Tyrosine-protein phosphatase, non-receptor type 4 (Protein-tyrosine phosphatase MEG1) (PTPase-MEG1) (MEG) [Danio rerio]
DR_UNI_FL08_F06	CO352888	Testis	unknown
DR_UNI_FL08_F07	CO352889	Testis	hypothetical protein XP_701342 [Danio rerio]
DR_UNI_FL08_F08	CO352891	Testis	polymerase (RNA) II (DNA directed) polypeptide D [Danio rerio]
DR_UNI_FL08_F09	CO352892	Testis	similar to TPR domain, ankyrin-repeat and coiled-coil-containing [Danio rerio]
DR_UNI_FL08_F10	CO352896	Testis	similar to ARFRP2 isoform 2 [Danio rerio]
DR_UNI_FL08_F11	CO352897	Testis	unknown
DR_UNI_FL08_F12	CO352898	Testis	similar to silencer-associated factor, partial [Danio rerio]
DR_UNI_FL08_G01	CO352901	Testis	unknown
DR_UNI_FL08_G02	CO352902	Testis	hydroxysteroid dehydrogenase like 2 [Danio rerio]
DR_UNI_FL08_G03	CO352904	Testis	small nuclear ribonucleoprotein D1 polypeptide [Danio rerio]
DR_UNI_FL08_G04	CO352907	Testis	similar to GTPase, IMAP family member, partial [Danio rerio]
DR_UNI_FL08_G05	CO352909	Testis	unknown
DR_UNI_FL08_G06	CO352910	Testis	similar to casein kinase 1, gamma 1 [Danio rerio]
DR_UNI_FL08_G07	CO352911	Testis	hypothetical protein LOC492807 [Danio rerio]
DR_UNI_FL08_G08	CO352917	Testis	similar to chromodomain helic...
DR_UNI_FL08_G09	CO352922	Testis	similar to SNM1-like [Danio rerio]
DR_UNI_FL08_G10	CO352924	Testis	similar to cytochrome c oxidase subunit Vb precursor [Danio rerio]
DR_UNI_FL08_G11	CO352925	Testis	hypothetical protein XP_684161 [Danio rerio]
DR_UNI_FL08_G12	CO352929	Testis	hypothetical protein XP_684161 [Danio rerio]
DR_UNI_FL08_H01	X52328	pBS-SK	pBS-SK
DR_UNI_FL08_H02	CO352930	Testis	signal transduction and activation of transcription 1 [Danio rerio]
DR_UNI_FL08_H03	CO352931	Testis	unknown
DR_UNI_FL08_H04	CO352934	Testis	hypothetical protein LOC550385 [Danio rerio]
DR_UNI_FL08_H05	CO352935	Testis	unknown
DR_UNI_FL08_H06	CO352937	Testis	similar to Cat eye syndrome critical region protein 2 [Danio rerio]
DR_UNI_FL08_H07	CO352939	Testis	similar to Klc2 protein [Danio rerio]
DR_UNI_FL08_H08	CO352940	Testis	thymidine kinase 2, mitochondrial [Danio rerio]
DR_UNI_FL08_H09	CO352942	Testis	similar to ribosomal protein S12 [Danio rerio]
DR_UNI_FL08_H10	CO352943	Testis	similar to embigin homolog [Danio rerio]
DR_UNI_FL08_H11	CO352945	Testis	similar to Rplp0 protein [Dan...
DR_UNI_FL08_H12	X52328	pBS-SK	pBS-SK
DR_UNI_FL09_A01	CO353568	beta-actin	beta-actin
DR_UNI_FL09_A02	CO352946	Testis	kinase-like protein splice variant 1 [Homo sapiens]
DR_UNI_FL09_A03	CO352947	Testis	unknown
DR_UNI_FL09_A04	CO352951	Testis	similar to potassium channel, subfamily V, member 2 [Danio rerio]
DR_UNI_FL09_A05	CO352954	Testis	MGC75611 protein [Xenopus tropicalis]
DR_UNI_FL09_A06	CO352955	Testis	similar to myomegalin [Danio rerio]
DR_UNI_FL09_A07	CO352956	Testis	LOC553481 protein [Danio rerio]
DR_UNI_FL09_A08	CO352957	Testis	similar to carbohydrate (chondroitin 6) sulfotransferase 3 [Danio rerio]
DR_UNI_FL09_A09	CO352959	Testis	ribosomal protein SA [Danio rerio]
DR_UNI_FL09_A10	CO352962	Testis	unknown
DR_UNI_FL09_A11	CO352964	Testis	similar to heat shock factor 2 [Canis familiaris]
DR_UNI_FL09_A12	X52328	pBS-SK	pBS-SK
DR_UNI_FL09_B01	CO352966	Testis	unknown
DR_UNI_FL09_B02	CO352968	Testis	similar to Serine/threonine-protein kinase Pim-3 [Danio rerio]
DR_UNI_FL09_B03	CO352969	Testis	unknown
DR_UNI_FL09_B04	CO352970	Testis	similar to CG32656-PA [Danio rerio]
DR_UNI_FL09_B05	CO352971	Testis	similar to netrin receptor Unc5h4 [Danio rerio]
DR_UNI_FL09_B06	CO352972	Testis	similar to Histone H1.5 (H1 VAR.5) (H1b) isoform 1 [Danio rerio]
DR_UNI_FL09_B07	CO352973	Testis	unknown
DR_UNI_FL09_B08	CO352974	Testis	E4tf1-60 transcription factor [Danio rerio]
DR_UNI_FL09_B09	CO352975	Testis	unknown
DR_UNI_FL09_B10	CO352977	Testis	unknown
DR_UNI_FL09_B11	CO352978	Testis	hypothetical protein LOC431743 [Danio rerio]
DR_UNI_FL09_B12	CO352980	Testis	similar to Heat shock 10kD protein 1 (chaperonin 10) [Danio rerio]
DR_UNI_FL09_C01	CO352981	Testis	similar to Serine/threonine-protein kinase Pim-2 (Pim-2h) [Danio rerio]
DR_UNI_FL09_C02	CO352982	Testis	hypothetical protein LOC431749 [Danio rerio]
DR_UNI_FL09_C03	CO352985	Testis	unknown
DR_UNI_FL09_C04	CO352986	Testis	SKI interacting protein [Danio rerio]
DR_UNI_FL09_C05	CO352988	Testis	DEAD (Asp-Glu-Ala-Asp) box polypeptide 48 [Danio rerio]
DR_UNI_FL09_C06	CO352990	Testis	similar to Vesicle-associated membrane protein 1 (VAMP-1) (Synaptobrevin 1) [Danio rerio]
DR_UNI_FL09_C07	CO352992	Testis	similar to Pdzk1l protein [Danio rerio]
DR_UNI_FL09_C08	CO352993	Testis	differentially regulated trout protein 1 [Salvelinus fontinalis]
DR_UNI_FL09_C09	CO352997	Testis	similar to annexin 11a isoform 1 [Danio rerio]
DR_UNI_FL09_C10	CO352999	Testis	differentially regulated trout protein 1 [Salvelinus fontinalis]
DR_UNI_FL09_C11	CO353000	Testis	hypothetical protein LOC393290 [Danio rerio]
DR_UNI_FL09_C12	CO353001	Testis	similar to Arpc5l protein isoform 2 [Danio rerio]
DR_UNI_FL09_D01	CO353005	Testis	unknown
DR_UNI_FL09_D02	CO353006	Testis	similar to mKIAA1148 protein [Danio rerio]
DR_UNI_FL09_D03	CO353007	Testis	TH1-like [Danio rerio]
DR_UNI_FL09_D04	CO353008	Testis	v-rel reticuloendotheliosis viral oncogene homolog A [Danio rerio]
DR_UNI_FL09_D05	CO353009	Testis	unknown
DR_UNI_FL09_D06	CO353010	Testis	steroidogenic acute regulatory protein [Danio rerio]
DR_UNI_FL09_D07	CO353013	Testis	unknown
DR_UNI_FL09_D08	CO353015	Testis	similar to neurochondrin isoform 1, partial [Danio rerio]
DR_UNI_FL09_D09	CO353016	Testis	nucleoporin 50 [Danio rerio]
DR_UNI_FL09_D10	CO353018	Testis	NADH dehydrogenase (ubiquinone) 1 alpha subcomplex 4, like [Danio rerio]
DR_UNI_FL09_D11	CO353019	Testis	hypothetical protein XP_699646 [Danio rerio]
DR_UNI_FL09_D12	CO353020	Testis	unknown
DR_UNI_FL09_E01	CO353021	Testis	chaperonin containing TCP1, subunit 4 (delta) [Danio rerio]
DR_UNI_FL09_E02	CO353022	Testis	splicing factor 3a, subunit 2 [Danio rerio]
DR_UNI_FL09_E03	CO353023	Testis	hypothetical protein LOC393781 [Danio rerio]
DR_UNI_FL09_E04	CO353024	Testis	calcium/calmodulin-dependent protein kinase (CaM kinase) II delta [Danio rerio]
DR_UNI_FL09_E05	CO353027	Testis	similar to Kinesin-like protein KIF3B (Microtubule plus end-directed kinesin motor 3B) [Danio rerio]
DR_UNI_FL09_E06	CO353028	Testis	similar to acetyl-Coenzyme A carboxylase beta [Danio rerio]
DR_UNI_FL09_E07	CO353035	Testis	zinc finger, matrin type 2 [Danio rerio]
DR_UNI_FL09_E08	CO353036	Testis	similar to Heterogeneous nuclear ribonucleoprotein L (hnRNP L) (P/OKcl.14) isoform 3 [Danio rerio]
DR_UNI_FL09_E09	CO353037	Testis	Homo sapiens replication factor C (activator 1) 4, 37kDa [synthetic construct]
DR_UNI_FL09_E10	CO353040	Testis	similar to Wu:fb64f03 protein [Danio rerio]
DR_UNI_FL09_E11	CO353041	Testis	NADH dehydrogenase (ubiquinone) Fe-S protein 5 [Danio rerio]
DR_UNI_FL09_E12	CO353042	Testis	unknown
DR_UNI_FL09_F01	CO353044	Testis	ribosomal protein L5 [Danio rerio]
DR_UNI_FL09_F02	CO353046	Testis	similar to 40S ribosomal protein S27-2 isoform 2 [Danio rerio]
DR_UNI_FL09_F03	CO353047	Testis	hypothetical protein LOC322815 [Danio rerio]
DR_UNI_FL09_F04	CO353049	Testis	ribosomal protein, large, P0 [Danio rerio]
DR_UNI_FL09_F05	CO353051	Testis	similar to Ckii protein isoform 6 [Danio rerio]
DR_UNI_FL09_F06	CO353052	Testis	unknown
DR_UNI_FL09_F07	CO353053	Testis	unknown
DR_UNI_FL09_F08	CO353054	Testis	similar to APG5 autophagy 5-like protein [Danio rerio]
DR_UNI_FL09_F09	CO353055	Testis	unknown
DR_UNI_FL09_F10	CO353056	Testis	similar to chromosome 10 open reading frame 97 [Danio rerio]
DR_UNI_FL09_F11	CO353057	Testis	unknown
DR_UNI_FL09_F12	CO353060	Testis	similar to apolipoprotein A-I binding protein [Danio rerio]
DR_UNI_FL09_G01	CO353062	Testis	similar to slow myosin heavy chain 1 [Danio rerio]
DR_UNI_FL09_G02	CO353063	Testis	unknown
DR_UNI_FL09_G03	CO353065	Testis	EF-hand domain (C-terminal) containing 1 [Danio rerio]
DR_UNI_FL09_G04	CO353068	Testis	unknown
DR_UNI_FL09_G05	CO353071	Testis	similar to DDHD domain containing 2 [Danio rerio]
DR_UNI_FL09_G06	CO353076	Testis	cancer susceptibility candidate gene 3 [Danio rerio]
DR_UNI_FL09_G07	CO353078	Testis	similar to retinoblastoma protein-binding zinc finger protein isoform a [Danio rerio]
DR_UNI_FL09_G08	CO353079	Testis	unknown
DR_UNI_FL09_G09	CO353080	Testis	unknown
DR_UNI_FL09_G10	CO353081	Testis	similar to axonemal dynein heavy chain 7 [Danio rerio]
DR_UNI_FL09_G11	CO353082	Testis	hypothetical protein LOC326864 [Danio rerio]
DR_UNI_FL09_G12	CO353085	Testis	unknown
DR_UNI_FL09_H01	X52328	pBS-SK	pBS-SK
DR_UNI_FL09_H02	CO353086	Testis	nasopharyngeal epithelium specific protein 1 [Mus musculus] >dbj|BAB24596.1| unnamed protein product [Mus musculus]
DR_UNI_FL09_H03	CO353088	Testis	similar to CG40127-PA.3 [Danio rerio]
DR_UNI_FL09_H04	CO353089	Testis	unknown
DR_UNI_FL09_H05	CO353090	Testis	unknown
DR_UNI_FL09_H06	CO353091	Testis	chloride intracellular channel 4 [Danio rerio]
DR_UNI_FL09_H07	CO353093	Testis	similar to NADH-ubiquinone oxidoreductase 9 kDa subunit, mitochondrial precursor (Complex I-9KD) (CI-9KD) [Danio rerio]
DR_UNI_FL09_H08	CO353094	Testis	similar to MGC78790 protein [Danio rerio]
DR_UNI_FL09_H09	CO353096	Testis	FK506 binding protein 9 [Danio rerio]
DR_UNI_FL09_H10	CO353097	Testis	similar to copine II isoform 2 [Danio rerio]
DR_UNI_FL09_H11	CO353100	Testis	similar to cathepsin L isofor...
DR_UNI_FL09_H12	X52328	pBS-SK	pBS-SK
DR_UNI_FL10_A01	CO353568	beta-actin	beta-actin
DR_UNI_FL10_A02	CO353102	Testis	unknown
DR_UNI_FL10_A03	CO353103	Testis	unknown
DR_UNI_FL10_A04	CO353104	Testis	unknown
DR_UNI_FL10_A05	CO353105	Testis	carboxyl ester lipase [Danio rerio]
DR_UNI_FL10_A06	CO353106	Testis	unknown
DR_UNI_FL10_A07	CO353110	Testis	similar to glutathione S-transferase M isoform 1 [Danio rerio]
DR_UNI_FL10_A08	CO353111	Testis	transporter protein; system N1 Na+ and H+-coupled glutamine transporter; system N1 Na+ and H+-coupled glutamine transporter [Rattus norvegicus] >dbj|BAA03136.1| SP120 [Rattus norvegicus]
DR_UNI_FL10_A09	CO353113	Testis	similar to JNKb [Danio rerio]
DR_UNI_FL10_A10	CO353114	Testis	unknown
DR_UNI_FL10_A11	CO353115	Testis	lymphocyte cytosolic plastin 1 [Danio rerio]
DR_UNI_FL10_A12	X52328	pBS-SK	pBS-SK
DR_UNI_FL10_B01	CO353118	Testis	proteasome (prosome, macropain) 26S subunit, non-ATPase, 12 [Danio rerio]
DR_UNI_FL10_B02	CO353121	Testis	similar to heterochromatin protein 1 alpha isoform 5 [Danio rerio]
DR_UNI_FL10_B03	CO353122	Testis	similar to KIAA1640 protein [Danio rerio]
DR_UNI_FL10_B04	CO353123	Testis	unknown
DR_UNI_FL10_B05	CO353124	Testis	similar to heterogeneous nuclear ribonucleoprotein A0 isoform 2 [Danio rerio]
DR_UNI_FL10_B06	CO353125	Testis	myeloid leukemia-associated SET translocation protein [Danio rerio]
DR_UNI_FL10_B07	CO353126	Testis	unknown
DR_UNI_FL10_B08	CO353128	Testis	similar to mortality factor 4 like 1 (predicted) isoform 2 [Danio rerio]
DR_UNI_FL10_B09	CO353130	Testis	WEE1 homolog [Danio rerio]
DR_UNI_FL10_B10	CO353131	Testis	unknown
DR_UNI_FL10_B11	CO353132	Testis	hypothetical protein LOC335257 [Danio rerio]
DR_UNI_FL10_B12	CO353133	Testis	similar to Long-chain-fatty-acid--CoA ligase 3 (Long-chain acyl-CoA synthetase 3) (LACS 3) [Danio rerio]
DR_UNI_FL10_C01	CO353135	Testis	similar to CXC chemokine [Danio rerio]
DR_UNI_FL10_C02	CO353137	Testis	similar to gastric mucin [Danio rerio]
DR_UNI_FL10_C03	CO353138	Testis	similar to Receptor-type tyrosine-protein phosphatase mu precursor (Protein-tyrosine phosphatase mu) (R-PTP-mu), partial [Danio rerio]
DR_UNI_FL10_C04	CO353139	Testis	unknown
DR_UNI_FL10_C05	CO353140	Testis	similar to histone 1, H2bg [Danio rerio]
DR_UNI_FL10_C06	CO353141	Testis	phosducin-like 3 [Danio rerio]
DR_UNI_FL10_C07	CO353144	Testis	aldolase a, fructose-bisphosphate [Danio rerio]
DR_UNI_FL10_C08	CO353145	Testis	unknown (gez3)
DR_UNI_FL10_C09	CO353146	Testis	unknown
DR_UNI_FL10_C10	CO353147	Testis	unknown
DR_UNI_FL10_C11	CO353149	Testis	similar to ENSANGP00000014319 [Danio rerio]
DR_UNI_FL10_C12	CO353154	Testis	annexin 6 [Danio rerio]
DR_UNI_FL10_D01	CO353155	Testis	similar to cathepsin L isoform 2 [Danio rerio]
DR_UNI_FL10_D02	CO353156	Testis	hypothetical protein LOC393478 [Danio rerio]
DR_UNI_FL10_D03	CO353157	Testis	similar to Bromodomain adjacent to zinc finger domain protein 1A (ATP-utilizing chromatin assembly and remodeling factor 1) (hACF1) (ATP-dependent chromatin remodelling protein) (Williams syndrome transcription factor-related chromatin remodeling f... [Danio rerio]
DR_UNI_FL10_D04	CO353158	Testis	similar to cytochrome c oxidase subunit VIIb precursor [Danio rerio]
DR_UNI_FL10_D05	CO353160	Testis	similar to XPA binding protein 1 isoform 2 [Danio rerio]
DR_UNI_FL10_D06	CO353161	Testis	hypothetical protein LOC619261 [Danio rerio]
DR_UNI_FL10_D07	CO353163	Testis	proteasome (prosome, macropain) subunit, beta type, 6 [Danio rerio]
DR_UNI_FL10_D08	CO353164	Testis	degenerative spermatocyte homolog, lipid desaturase [Danio rerio]
DR_UNI_FL10_D09	CO353165	Testis	hypothetical protein LOC406310 [Danio rerio]
DR_UNI_FL10_D10	CO353167	Testis	calreticulin [Danio rerio]
DR_UNI_FL10_D11	CO353170	Testis	hypothetical protein LOC415237 [Danio rerio]
DR_UNI_FL10_D12	CO353173	Testis	similar to nucleoporin 160kDa [Danio rerio]
DR_UNI_FL10_E01	CO353177	Testis	inversin [Danio rerio]
DR_UNI_FL10_E02	CO353178	Testis	mitochondrial ATP synthase gamma-subunit [Danio rerio]
DR_UNI_FL10_E03	CO353179	Testis	hypothetical protein XP_701315 [Danio rerio]
DR_UNI_FL10_E04	CO353180	Testis	unknown
DR_UNI_FL10_E05	CO353182	Testis	similar to CG2256-PB [Danio rerio]
DR_UNI_FL10_E06	CO353183	Testis	similar to downregulated in renal cell carcinoma [Danio rerio]
DR_UNI_FL10_E07	CO353184	Testis	hypothetical protein LOC436638 [Danio rerio]
DR_UNI_FL10_E08	CO353185	Testis	similar to splicing factor, arginine/serine-rich 2, interacting protein [Danio rerio]
DR_UNI_FL10_E09	CO353186	Testis	unknown
DR_UNI_FL10_E10	CO353187	Testis	hypothetical protein LOC322350 [Danio rerio]
DR_UNI_FL10_E11	CO353188	Testis	RNA polymerase common subunit RPB6 [Gallus gallus]
DR_UNI_FL10_E12	CO353189	Testis	ribosomal protein S3A [Danio rerio]
DR_UNI_FL10_F01	CO353191	Testis	cytochrome c oxidase subunit I [Danio rerio]
DR_UNI_FL10_F02	CO353192	Testis	unnamed protein product [Mus musculus]
DR_UNI_FL10_F03	CO353194	Testis	apoptosis inhibitor 5 [Danio rerio]
DR_UNI_FL10_F04	CO353195	Testis	similar to regulator of G-protein signalling 4 [Danio rerio]
DR_UNI_FL10_F05	CO353196	Testis	unknown
DR_UNI_FL10_F06	CO353198	Testis	growth arrest-specific 8 [Danio rerio]
DR_UNI_FL10_F07	CO353200	Testis	intraflagellar transport 172 [Danio rerio]
DR_UNI_FL10_F08	CO353202	Testis	cytochrome c oxidase subunit VIa polypeptide 1 [Danio rerio]
DR_UNI_FL10_F09	CO353204	Testis	ATPase, Na+/K+ transporting, alpha 1a.1 polypeptide [Danio rerio]
DR_UNI_FL10_F10	CO353205	Testis	unknown
DR_UNI_FL10_F11	CO353206	Testis	unknown
DR_UNI_FL10_F12	CO353207	Testis	hypothetical protein XP_701504 [Danio rerio]
DR_UNI_FL10_G01	CO353209	Testis	unknown
DR_UNI_FL10_G02	CO353210	Testis	similar to Interferon-induced 35 kDa protein homolog (IFP 35) [Danio rerio]
DR_UNI_FL10_G03	CO353212	Testis	unknown
DR_UNI_FL10_G04	CO353215	Testis	similar to ribosomal protein S8 [Danio rerio]
DR_UNI_FL10_G05	CO353216	Testis	peptidylprolyl isomerase B [Danio rerio]
DR_UNI_FL10_G06	CO353217	Testis	ribosomal protein L10a [Danio rerio]
DR_UNI_FL10_G07	CO353220	Testis	hypothetical protein XP_682942 [Danio rerio]
DR_UNI_FL10_G08	CO353222	Testis	unknown
DR_UNI_FL10_G09	CO353223	Testis	similar to transgelin 3 [Danio rerio]
DR_UNI_FL10_G10	CO353225	Testis	IMP4, U3 small nucleolar ribonucleoprotein, homolog [Danio rerio]
DR_UNI_FL10_G11	CO353228	Testis	similar to mal, T-cell differentiation protein 2 [Danio rerio]
DR_UNI_FL10_G12	CO353229	Testis	hypothetical protein LOC450057 [Danio rerio]
DR_UNI_FL10_H01	X52328	pBS-SK	pBS-SK
DR_UNI_FL10_H02	CO353231	Testis	hip2 [Danio rerio]
DR_UNI_FL10_H03	CO353232	Testis	unknown
DR_UNI_FL10_H04	CO353233	Testis	chaperonin containing TCP1, subunit 4 (delta) [Danio rerio]
DR_UNI_FL10_H05	CO353235	Testis	unknown
DR_UNI_FL10_H06	CO353236	Testis	phosphogluconate hydrogenase isoform 1 [Danio rerio]
DR_UNI_FL10_H07	CO353237	Testis	similar to polyadenylate-binding protein, PolyA Binding protein (71.6 kD) (pab-1) isoform 2 [Danio rerio]
DR_UNI_FL10_H08	CO353238	Testis	similar to ADP-ribosylation factor-like protein 2 [Danio rerio]
DR_UNI_FL10_H09	CO353243	Testis	ribosomal protein S15a [Danio rerio]
DR_UNI_FL10_H10	CO353244	Testis	similar to MGC83840 protein isoform 5 [Danio rerio]
DR_UNI_FL10_H11	CO353245	Testis	spermatogenesis associated 4 [Danio rerio]
DR_UNI_FL10_H12	X52328	pBS-SK	pBS-SK
DR_UNI_FL11_A01	CO353568	beta-actin	beta-actin
DR_UNI_FL11_A02	CO353246	Testis	RIKEN cDNA 4930435E12 [Mus musculus]
DR_UNI_FL11_A03	CO353247	Testis	similar to zinc finger CCCH type containing 11A isoform 3 [Danio rerio]
DR_UNI_FL11_A04	CO353248	Testis	similar to thiazide-sensitive sodium chloride cotransporter, partial [Danio rerio]
DR_UNI_FL11_A05	CO353340	Testis	hypothetical protein LOC415159 [Danio rerio]
DR_UNI_FL11_A06	CO353339	Testis	ribosomal protein L24 [Danio rerio]
DR_UNI_FL11_A07	CO353337	Testis	SET translocation (myeloid leukemia-associated) B [Danio rerio]
DR_UNI_FL11_A08	CO353336	Testis	unknown
DR_UNI_FL11_A09	CO353335	Testis	ribosomal protein L24 [Danio rerio]
DR_UNI_FL11_A10	CO353334	Testis	glutathione peroxidase 1 [Danio rerio]
DR_UNI_FL11_A11	CO353332	Testis	similar to serine/threonine kinase receptor [Danio rerio]
DR_UNI_FL11_A12	X52328	pBS-SK	pBS-SK
DR_UNI_FL11_B01	CO353331	Testis	unknown
DR_UNI_FL11_B02	CO353330	Testis	unknown
DR_UNI_FL11_B03	CO353329	Testis	unknown
DR_UNI_FL11_B04	CO353327	Testis	novel protein similar to human AKAP-associated sperm protein (ASP) [Danio rerio]
DR_UNI_FL11_B05	CO353326	Testis	MHC class II integral membrane protein alpha chain 3 [Danio rerio]
DR_UNI_FL11_B06	CO353325	Testis	tektin 1 [Homo sapiens]
DR_UNI_FL11_B07	CO353324	Testis	hypothetical protein LOC449822 [Danio rerio]
DR_UNI_FL11_B08	CO353323	Testis	unknown
DR_UNI_FL11_B09	CO353320	Testis	cytochrome c oxidase subunit II [Danio rerio]
DR_UNI_FL11_B10	CO353318	Testis	FK506 binding protein 4 [Danio rerio]
DR_UNI_FL11_B11	CO353317	Testis	similar to interferon-induced, hepatitis C-associated microtubular aggregat [Danio rerio]
DR_UNI_FL11_B12	CO353316	Testis	similar to leukotriene B4 12-hydroxydehydrogenase isoform 2 [Danio rerio]
DR_UNI_FL11_C01	CO353315	Testis	similar to naked cuticle-2 [Danio rerio]
DR_UNI_FL11_C02	EV854635	Testis	unknown
DR_UNI_FL11_C03	CO353313	Testis	hypothetical protein LOC415159 [Danio rerio]
DR_UNI_FL11_C04	CO353311	Testis	similar to Ferritin heavy chain (Ferritin H subunit) isoform 1 [Danio rerio]
DR_UNI_FL11_C05	EV854636	Testis	unknown
DR_UNI_FL11_C06	CO353308	Testis	cyclin G1 [Danio rerio]
DR_UNI_FL11_C07	CO353307	Testis	similar to TPR domain, ankyrin-repeat and coiled-coil-containing [Danio rerio]
DR_UNI_FL11_C08	CO353304	Testis	hypothetical protein XP_704199 isoform 18 [Danio rerio]
DR_UNI_FL11_C09	CO353301	Testis	similar to Rho GTPase activating protein 24 [Danio rerio]
DR_UNI_FL11_C10	CO353299	Testis	similar to eukaryotic translation initiation factor 3, subunit 6 isoform 3 [Danio rerio]
DR_UNI_FL11_C11	CO353298	Testis	hypothetical protein XP_704199 isoform 18 [Danio rerio]
DR_UNI_FL11_C12	CO353296	Testis	similar to nucleoporin 160kDa [Danio rerio]
DR_UNI_FL11_D01	CO353294	Testis	similar to Hypothetical UPF0327 protein [Danio rerio]
DR_UNI_FL11_D02	CO353291	Testis	zona pellucida glycoprotein 3a [Danio rerio]
DR_UNI_FL11_D03	CO353288	Testis	unknown
DR_UNI_FL11_D04	CO353287	Testis	similar to Glutamate receptor, ionotropic kainate 3 precursor (Glutamate receptor 7) (GluR-7) (GluR7), partial [Danio rerio]
DR_UNI_FL11_D05	CO353285	Testis	ba2 globin; SI:dZ118J2.3 [Danio rerio] >gb|AAB05402.1| bA2 globin >emb|CAE30441.1| SI:dZ118J2.3 (novel protein similar to zebrafish ba2 globin (ba2)) [Danio rerio] >gb|AAH59624.1| Ba2 globin [Danio rerio]
DR_UNI_FL11_D06	CO353284	Testis	ribosomal protein S29 [Danio rerio]
DR_UNI_FL11_D07	CO353281	Testis	similar to Aspartoacylase (Aminoacylase-2) (ACY-2), partial [Danio rerio]
DR_UNI_FL11_D08	CO353276	Testis	hypothetical protein LOC570700 [Danio rerio]
DR_UNI_FL11_D09	CO353273	Testis	similar to proline dehydrogenase (oxidase) 1, partial [Danio rerio]
DR_UNI_FL11_D10	CO353271	Testis	unknown
DR_UNI_FL11_D11	CO353270	Testis	similar to KIAA0460 protein, partial [Danio rerio]
DR_UNI_FL11_D12	CO353267	Testis	ras-related C3 botulinum toxin substrate 3 (rho family, small GTP binding protein Rac3) [Danio rerio]
DR_UNI_FL11_E01	CO353266	Testis	lactate dehydrogenase D [Danio rerio]
DR_UNI_FL11_E02	CO353264	Testis	similar to 6-phosphofructo-2-kinase/fructose-2,6-biphosphatase 2, partial [Danio rerio]
DR_UNI_FL11_E03	CO353263	Testis	similar to kinesin family member 7 [Danio rerio]
DR_UNI_FL11_E04	CO353261	Testis	similar to testis expressed sequence 11 isoform 2 [Danio rerio]
DR_UNI_FL11_E05	CO353260	Testis	proteasome (prosome, macropain) 26S subunit, non-ATPase, 11 [Danio rerio]
DR_UNI_FL11_E06	CO353259	Testis	unknown
DR_UNI_FL11_E07	CO353258	Testis	unknown
DR_UNI_FL11_E08	CO353254	Testis	solute carrier family 25 (carnitine/acylcarnitine translocase), member 20 [Danio rerio]
DR_UNI_FL11_E09	CO353430	Testis	cytochrome c oxidase subunit II [Danio rerio]
DR_UNI_FL11_E10	CO353429	Testis	ribosomal protein L12 [Danio rerio]
DR_UNI_FL11_E11	CO353428	Testis	similar to Voltage-dependent anion-selective channel protein 1 (VDAC-1) (hVDAC1) (Outer mitochondrial membrane protein porin 1) (Plasmalemmal porin) (Porin 31HL) (Porin 31HM), partial [Danio rerio]
DR_UNI_FL11_E12	CO353427	Testis	unknown
DR_UNI_FL11_F01	CO353421	Testis	ribosomal protein L24 [Danio rerio]
DR_UNI_FL11_F02	CO353415	Testis	ribosomal protein L27 [Danio rerio]
DR_UNI_FL11_F03	CO353414	Testis	hypothetical protein XP_701010 [Danio rerio]
DR_UNI_FL11_F04	CO353412	Testis	coiled-coil-helix-coiled-coil-helix domain containing 6 [Homo sapiens] >gb|AAH06123.1| Coiled-coil-helix-coiled-coil-helix domain containing 6 [Homo sapiens]
DR_UNI_FL11_F05	CO353409	Testis	hypothetical protein LOC447849 [Danio rerio]
DR_UNI_FL11_F06	CO353406	Testis	similar to pre-mRNA processing factor 8 [Danio rerio]
DR_UNI_FL11_F07	CO353403	Testis	cytochrome c oxidase subunit I [Danio rerio]
DR_UNI_FL11_F08	CO353401	Testis	similar to cadherin 1, epithelial [Danio rerio]
DR_UNI_FL11_F09	CO353400	Testis	tropomyosin 4 isoform 2 [Danio rerio]
DR_UNI_FL11_F10	CO353399	Testis	similar to ATP synthase, H+ transporting, mitochondrial F1F0 complex, subunit e [Danio rerio]
DR_UNI_FL11_F11	CO353398	Testis	cytochrome c oxidase, subunit VIIa 2; cytochrome c oxidase subunit VIIa 3; cytochrome c oxidase subunit VIIa-L [Mus musculus] >sp|P48771|COXJ_MOUSE Cytochrome c oxidase polypeptide VIIa-liver/heart, mitochondrial precursor (Cytochrome c oxidase subunit VIIa-L)
DR_UNI_FL11_F12	CO353397	Testis	DGKI protein [Danio rerio]
DR_UNI_FL11_G01	CO353395	Testis	similar to high-mobility group box 2 [Danio rerio]
DR_UNI_FL11_G02	CO353393	Testis	hypothetical protein LOC436701 [Danio rerio]
DR_UNI_FL11_G03	CO353392	Testis	MAD, mothers against decapentaplegic homolog 3b [Danio rerio]
DR_UNI_FL11_G04	CO353390	Testis	transmembrane protein 50A [Danio rerio]
DR_UNI_FL11_G05	CO353389	Testis	similar to amyloid beta A4 precursor protein-binding, family A, member 1 [Danio rerio]
DR_UNI_FL11_G06	CO353388	Testis	similar to heat shock protein...
DR_UNI_FL11_G07	CO353386	Testis	ras-related nuclear protein [Danio rerio] >sp|P79735|RAN_BRARE GTP-binding nuclear protein RAN >gb|AAB97093.1| Ran [Danio rerio] >gb|AAH58047.1| Ras-related nuclear protein [Danio rerio] >gb|AAH50517.2| Ras-related nuclear protein [Danio rerio]
DR_UNI_FL11_G08	CO353384	Testis	60S acidic ribosomal protein P1 [Danio rerio]
DR_UNI_FL11_G09	CO353381	Testis	similar to histone H2A [Danio rerio]
DR_UNI_FL11_G10	CO353379	Testis	unknown
DR_UNI_FL11_G11	CO353378	Testis	unknown
DR_UNI_FL11_G12	CO353377	Testis	similar to ring finger protein 128 isoform 2, partial [Danio rerio]
DR_UNI_FL11_H01	X52328	pBS-SK	pBS-SK
DR_UNI_FL11_H02	CO353375	Testis	ribosomal protein, large, P0 [Danio rerio]
DR_UNI_FL11_H03	CO353373	Testis	hypothetical protein XP_700349 [Danio rerio]
DR_UNI_FL11_H04	CO353372	Testis	unknown
DR_UNI_FL11_H05	CO353365	Testis	unknown
DR_UNI_FL11_H06	EV854637	Testis	prosaposin [Danio rerio]
DR_UNI_FL11_H07	CO353363	Testis	glutamine synthetase 1 [Danio rerio]
DR_UNI_FL11_H08	CO353361	Testis	ribosomal protein, large, P0 [Danio rerio]
DR_UNI_FL11_H09	CO353360	Testis	unknown
DR_UNI_FL11_H10	EV854638	Testis	unknown
DR_UNI_FL11_H11	CO353359	Testis	DOC-1 related protein [Mus musculus] >dbj|BAB22939.1| unnamed protein product [Mus musculus] >dbj|BAB28046.1| unnamed protein product [Mus musculus] >dbj|BAB31046.1| unnamed protein product [Mus musculus] >gb|AAH25656.1| D19Ertd144e protein [Mus musculus]
DR_UNI_FL11_H12	X52328	pBS-SK	pBS-SK
DR_UNI_FL12_A01	CO353568	beta-actin	beta-actin
DR_UNI_FL12_A02	CO353416	Testis	similar to Isocitrate dehydrogenase 1 (NADP+), soluble [Danio rerio]
DR_UNI_FL12_A03	CO353417	Testis	cytochrome b [Danio rerio]
DR_UNI_FL12_A04	CO353420	Testis	unknown
DR_UNI_FL12_A05	CO353423	Testis	cytochrome c oxidase subunit I [Danio rerio]
DR_UNI_FL12_A06	CO353424	Testis	similar to Programmed cell death 10 [Danio rerio]
DR_UNI_FL12_A07	CO353426	Testis	ataxin-1 ubiquitin-like interacting protein [Danio rerio]
DR_UNI_FL12_A08	CO353427	Testis	similar to T-cell activation kelch repeat protein [Danio rerio]
DR_UNI_FL12_A09	CO353428	Testis	similar to Voltage-dependent anion-selective channel protein 1 (VDAC-1) (hVDAC1) (Outer mitochondrial membrane protein porin 1) (Plasmalemmal porin) (Porin 31HL) (Porin 31HM), partial [Danio rerio]
DR_UNI_FL12_A10	CO353431	Testis	cytochrome b [Danio rerio]
DR_UNI_FL12_A11	CO353434	Testis	similar to Voltage-dependent anion-selective channel protein 1 (VDAC-1) (hVDAC1) (Outer mitochondrial membrane protein porin 1) (Plasmalemmal porin) (Porin 31HL) (Porin 31HM), partial [Danio rerio]
DR_UNI_FL12_A12	X52328	pBS-SK	pBS-SK
DR_UNI_FL12_B01	CO353437	Testis	splicing factor, arginine/serine-rich 6 [Danio rerio]
DR_UNI_FL12_B02	CO353438	Testis	epoxide hydrolase 1, microsomal (xenobiotic), partial [Danio rerio]
DR_UNI_FL12_B03	CO353439	Testis	similar to Hace1 protein, partial [Danio rerio]
DR_UNI_FL12_B04	CO353440	Testis	similar to Retinoblastoma binding protein 4 isoform 3 [Danio rerio]
DR_UNI_FL12_B05	CO353442	Testis	hypothetical protein LOC415140 [Danio rerio]
DR_UNI_FL12_B06	CO353446	Testis	similar to sperm protein Sp17 [Danio rerio]
DR_UNI_FL12_B07	CO353448	Testis	unknown
DR_UNI_FL12_B08	CO353449	Testis	similar to cell division cycle 37 homolog (S. cerevisiae)-like (predicted), partial [Danio rerio]
DR_UNI_FL12_B09	CO353450	Testis	similar to dynein 2 light intermediate chain [Danio rerio]
DR_UNI_FL12_B10	CO353451	Testis	unknown
DR_UNI_FL12_B11	CO353453	Testis	GCIP-interacting protein p29; CCNDBP1 interactor [Mus musculus] >dbj|BAB22995.1| unnamed protein product [Mus musculus] >gb|AAK54459.1| GCIP-interacting protein p29 [Mus musculus] >gb|AAO06147.1| mp29 [Mus musculus] >gb|AAH51484.1| GCIP-interacting protei
DR_UNI_FL12_B12	CO353454	Testis	similar to Aldehyde dehydroge...
DR_UNI_FL12_C01	CO353456	Testis	unknown
DR_UNI_FL12_C02	CO353457	Testis	unknown
DR_UNI_FL12_C03	CO353458	Testis	ZW10 homolog, centromere/kinetochore protein [Danio rerio]
DR_UNI_FL12_C04	CO353459	Testis	unknown
DR_UNI_FL12_C05	CO353461	Testis	unknown
DR_UNI_FL12_C06	CO353464	Testis	similar to nephrocystin isoform 2 [Danio rerio]
DR_UNI_FL12_C07	CO353465	Testis	similar to Splicing factor 3B subunit 1 (Spliceosome associated protein 155) (SAP 155) (SF3b155) (Pre-mRNA splicing factor SF3b 155 kDa subunit) isoform 2 [Danio rerio]
DR_UNI_FL12_C08	CO353467	Testis	similar to Ankyrin-3 (ANK-3) ...
DR_UNI_FL12_C09	CO353468	Testis	unknown
DR_UNI_FL12_C10	CO353469	Testis	unknown
DR_UNI_FL12_C11	CO353475	Testis	hypothetical protein LOC405807 [Danio rerio]
DR_UNI_FL12_C12	CO353476	Testis	Similar to heterogeneous nuclear ribonucleoprotein A0 [Danio rerio]
DR_UNI_FL12_D01	CO353477	Testis	similar to CCCH-type zinc finger antiviral protein (Zap) [Danio rerio]
DR_UNI_FL12_D02	CO353480	Testis	unknown
DR_UNI_FL12_D03	CO353482	Testis	unknown
DR_UNI_FL12_D04	CO353486	Testis	similar to integral membrane protein 2B [Danio rerio]
DR_UNI_FL12_D05	CO353489	Testis	ZFP598 isoform-1-like [Danio rerio]
DR_UNI_FL12_D06	CO353490	Testis	similar to putative prenylated protein of eukaryotic origin (42.0 kD) (4B760) [Danio rerio]
DR_UNI_FL12_D07	CO353492	Testis	hypothetical protein XP_689245 [Danio rerio]
DR_UNI_FL12_D08	CO353497	Testis	unknown
DR_UNI_FL12_D09	CO353498	Testis	activating transcription factor 4 [Danio rerio]
DR_UNI_FL12_D10	CO353500	Testis	heterogeneous nuclear ribonucleoprotein D-like [Danio rerio]
DR_UNI_FL12_D11	CO353501	Testis	hypothetical protein LOC324238 [Danio rerio]
DR_UNI_FL12_D12	CO353502	Testis	Unknown (protein for IMAGE:6792071) [Danio rerio]
DR_UNI_FL12_E01	CO353503	Testis	hypothetical protein XP_689108 [Danio rerio]
DR_UNI_FL12_E02	CO353505	Testis	unknown
DR_UNI_FL12_E03	CO353506	Testis	similar to ring finger protein 128 isoform 2, partial [Danio rerio]
DR_UNI_FL12_E04	CO353507	Testis	proteasome (prosome, macropain) 26S subunit, non-ATPase, 12 [Danio rerio]
DR_UNI_FL12_E05	CO353509	Testis	similar to CG16965-PA [Danio rerio]
DR_UNI_FL12_E06	CO353513	Testis	CD9 antigen, like [Danio rerio]
DR_UNI_FL12_E07	CO353514	Testis	unknown
DR_UNI_FL12_E08	CO353516	Testis	reverse transcriptase-like protein [Paralichthys olivaceus]
DR_UNI_FL12_E09	CO353517	Testis	unknown
DR_UNI_FL12_E10	CO353518	Testis	Unknown (protein for MGC:66058) [Danio rerio]
DR_UNI_FL12_E11	CO353519	Testis	similar to leucine zipper-EF-hand containing transmembrane protein 2 isoform 2 [Danio rerio]
DR_UNI_FL12_E12	CO353520	Testis	unknown
DR_UNI_FL12_F01	CO353521	Testis	unknown
DR_UNI_FL12_F02	CO353522	Testis	kelch repeat-containing protein [Danio rerio]
DR_UNI_FL12_F03	CO353527	Testis	unknown
DR_UNI_FL12_F04	CO353528	Testis	similar to Rho-GTPase-activating protein 6 (Rho-type GTPase-activating protein RhoGAPX-1) [Danio rerio]
DR_UNI_FL12_F05	CO353529	Testis	similar to estrogen receptor binding protein [Danio rerio]
DR_UNI_FL12_F06	CO353531	Testis	phosphoglycerate kinase 1 [Danio rerio]
DR_UNI_FL12_F07	CO353534	Testis	unknown
DR_UNI_FL12_F08	CO353537	Testis	similar to phosphodiesterase 11A [Danio rerio]
DR_UNI_FL12_F09	CO353541	Testis	unknown
DR_UNI_FL12_F10	CO353547	Testis	similar to Septin-4 isoform 1 [Danio rerio]
DR_UNI_FL12_F11	CO353548	Testis	similar to alpha thalassaemia mental retardation X-linked protein [Danio rerio]
DR_UNI_FL12_F12	CO353549	Testis	similar to Aspartoacylase (Aminoacylase-2) (ACY-2), partial [Danio rerio]
DR_UNI_FL12_G01	CO353553	Testis	similar to Ribonucleoprotein isoform 2 [Danio rerio]
DR_UNI_FL12_G02	CO353554	Testis	similar to 16.5 kDa secretory protein [Danio rerio]
DR_UNI_FL12_G03	CO353557	Testis	similar to outer dense fiber of sperm tails 3-like 1 [Danio rerio]
DR_UNI_FL12_G04	CO353559	Testis	similar to Centromeric protein E (CENP-E protein) [Danio rerio]
DR_UNI_FL12_G05	CO353563	Testis	unknown
DR_UNI_FL12_G06	CO353564	Testis	similar to TBP-associated factor 4, partial [Danio rerio]
DR_UNI_FL12_G07	CO353566	Testis	hypothetical protein XP_701297 [Danio rerio]
DR_UNI_FL12_G08	CO353568	Testis	similar to beta-cytoplasmic actin2 isoform 6 [Danio rerio]
DR_UNI_FL12_G09	CO353570	Testis	solute carrier family 25, member 28 [Danio rerio]
DR_UNI_FL12_G10	CO353576	Testis	unknown
DR_UNI_FL12_G11	CO353578	Testis	similar to cathepsin F [Danio rerio]
DR_UNI_FL12_G12	CO353580	Testis	similar to Protein HSPC020 isoform 3 [Canis familiaris]
DR_UNI_FL12_H01	X52328	pBS-SK	pBS-SK
DR_UNI_FL12_H02	CO353581	Testis	similar to liver-specific bHLH-Zip transcription factor [Danio rerio]
DR_UNI_FL12_H03	CO353583	Testis	unknown
DR_UNI_FL12_H04	CO353585	Testis	similar to centrosome-associated protein 350 [Danio rerio]
DR_UNI_FL12_H05	CO353587	Testis	unknown
DR_UNI_FL12_H06	CO353589	Testis	similar to cell adhesion molecule NCAM [Danio rerio]
DR_UNI_FL12_H07	CO353590	Testis	hypothetical protein LOC541343 [Danio rerio]
DR_UNI_FL12_H08	CO353591	Testis	similar to F-actin capping protein alpha-1 subunit (CapZ alpha-1) isoform 3 [Danio rerio]
DR_UNI_FL12_H09	CO353593	Testis	accessory protein BAP31 [Danio rerio]
DR_UNI_FL12_H10	CO353598	Testis	similar to Ferritin heavy chain (Ferritin H subunit) (Proliferation-inducing gene 15 protein) [Danio rerio]
DR_UNI_FL12_H11	CO353602	Testis	similar to family with sequence similarity 40, member A [Danio rerio]
DR_UNI_FL12_H12	X52328	pBS-SK	pBS-SK
DR_UNI_FL13_A01	CO353568	beta-actin	beta-actin
DR_UNI_FL13_A02	CO353604	Testis	similar to Perforin 1 precursor (P1) (Lymphocyte pore forming protein) (Cytolysin) [Danio rerio]
DR_UNI_FL13_A03	CO353607	Testis	similar to DIX domain containing 1 [Danio rerio]
DR_UNI_FL13_A04	CO353610	Testis	chromosome 9 open reading frame 5 [Homo sapiens]
DR_UNI_FL13_A05	CO353613	Testis	hypothetical protein LOC406742 [Danio rerio]
DR_UNI_FL13_A06	CO353615	Testis	MHC class II integral membrane protein alpha chain 3 [Danio rerio]
DR_UNI_FL13_A07	CO353618	Testis	ribosomal protein L30 [Danio rerio]
DR_UNI_FL13_A08	CO353620	Testis	unknown
DR_UNI_FL13_A09	CO353622	Testis	unknown
DR_UNI_FL13_A10	CO353623	Testis	smx5 [Danio rerio]
DR_UNI_FL13_A11	CO353624	Testis	similar to Myeloid leukemia factor 2 (Myelodysplasia-myeloid leukemia factor 2) [Danio rerio]
DR_UNI_FL13_A12	X52328	pBS-SK	pBS-SK
DR_UNI_FL13_B01	CO353626	Testis	similar to ribosomal protein L22 proprotein [Danio rerio]
DR_UNI_FL13_B02	CO353628	Testis	unknown
DR_UNI_FL13_B03	CO353629	Testis	similar to winged helix nude b protein isoform 2 [Danio rerio]
DR_UNI_FL13_B04	CO353631	Testis	unknown
DR_UNI_FL13_B05	CO353632	Testis	similar to 65 kDa Yes-associated protein (YAP65) [Danio rerio]
DR_UNI_FL13_B06	CO353633	Testis	unknown
DR_UNI_FL13_B07	CO353634	Testis	novel protein [Danio rerio]
DR_UNI_FL13_B08	CO353640	Testis	unknown
DR_UNI_FL13_B09	CO353645	Testis	unknown
DR_UNI_FL13_B10	CO353646	Testis	unknown
DR_UNI_FL13_B11	CO353648	Testis	unknown
DR_UNI_FL13_B12	CO353649	Testis	similar to Rab1-prov protein [Danio rerio]
DR_UNI_FL13_C01	CO353650	Testis	similar to nuclear transcription factor Y, alpha isoform 1 isoform 1 [Danio rerio]
DR_UNI_FL13_C02	CO353651	Testis	similar to WD repeat domain 40A, partial [Danio rerio]
DR_UNI_FL13_C03	CO353652	Testis	similar to zinc finger protein 658 [Danio rerio]
DR_UNI_FL13_C04	CO353655	Testis	insulin-like growth factor 2b precursor [Danio rerio]
DR_UNI_FL13_C05	CO353657	Testis	unknown
DR_UNI_FL13_C06	CO353658	Testis	small glutamine-rich tetratricopeptide repeat (TPR)-containing, alpha [Danio rerio]
DR_UNI_FL13_C07	CO353660	Testis	unknown
DR_UNI_FL13_C08	CO353662	Testis	similar to Heterogeneous nuclear ribonucleoprotein L (hnRNP L) (P/OKcl.14) isoform 5 [Danio rerio]
DR_UNI_FL13_C09	CO353663	Testis	similar to nardilysin (N-arginine dibasic convertase) [Danio rerio]
DR_UNI_FL13_C10	CO353665	Testis	similar to DEK oncogene (DNA binding) isoform 2 [Danio rerio]
DR_UNI_FL13_C11	CO353669	Testis	unknown
DR_UNI_FL13_C12	CO353670	Testis	similar to MGC80537 protein [Danio rerio]
DR_UNI_FL13_D01	CO353671	Testis	unknown
DR_UNI_FL13_D02	CO353672	Testis	similar to Serine/threonine-protein kinase 17A (DAP kinase-related apoptosis-inducing protein kinase 1) [Danio rerio]
DR_UNI_FL13_D03	CO353674	Testis	peptidylprolyl isomerase A, like [Danio ...
DR_UNI_FL13_D04	CO353678	Testis	nuclear protein UKp83 [Rattus norvegicus] >dbj|BAC76892.1| nuclear protein UKp83 [Rattus norvegicus]
DR_UNI_FL13_D05	CO353679	Testis	similar to transmembrane and coiled-coil domains 3 isoform 2 [Danio rerio]
DR_UNI_FL13_D06	CO353680	Testis	hypothetical protein LOC450054 [Danio rerio]
DR_UNI_FL13_D07	CO353683	Testis	CG15040-PA [Drosophila melanogaster]
DR_UNI_FL13_D08	CO353684	Testis	hypothetical protein XP_701495, partial [Danio rerio]
DR_UNI_FL13_D09	CO353685	Testis	unknown
DR_UNI_FL13_D10	CO353691	Testis	similar to HYLS1 protein [Danio rerio]
DR_UNI_FL13_D11	CO353693	Testis	similar to fibronectin type III and SPRY domain containing 1 isoform 2 [Danio rerio]
DR_UNI_FL13_D12	CO353696	Testis	unknown
DR_UNI_FL13_E01	CO353698	Testis	similar to Cationic amino acid transporter 3 (CAT-3) (Solute carrier family 7 member 3) (Cationic amino acid transporter y+) [Danio rerio]
DR_UNI_FL13_E02	CO353699	Testis	similar to Isocitrate dehydrogenase 1 (NADP+), soluble [Danio rerio]
DR_UNI_FL13_E03	CO353700	Testis	unknown
DR_UNI_FL13_E04	CO353701	Testis	similar to N-acylsphingosine amidohydrolase [Danio rerio]
DR_UNI_FL13_E05	CO353702	Testis	hypothetical protein XP_701524 [Danio rerio]
DR_UNI_FL13_E06	CO353705	Testis	Similar to DnaJ (Hsp40) homolog, subfamily C, member 4 [Danio rerio]
DR_UNI_FL13_E07	CO353707	Testis	similar to RUN and FYVE domain containing 1 [Danio rerio]
DR_UNI_FL13_E08	CO353708	Testis	chaperonin containing TCP1, subunit 7 (e...
DR_UNI_FL13_E09	CO353710	Testis	hypothetical protein LOC566723 [Danio rerio]
DR_UNI_FL13_E10	CO353712	Testis	similar to muscle-specific creatine kinase isoform 3 [Danio rerio]
DR_UNI_FL13_E11	CO353713	Testis	similar to cryopyrin isoform b [Danio rerio]
DR_UNI_FL13_E12	CO353714	Testis	muscle-specific beta 1 integrin binding protein [Danio rerio]
DR_UNI_FL13_F01	CO353715	Testis	RAP2B, member of RAS oncogene family [Danio rerio]
DR_UNI_FL13_F02	CO353716	Testis	protein (peptidyl-prolyl cis/trans isomerase) NIMA-interacting 1 [Danio rerio]
DR_UNI_FL13_F03	CO353717	Testis	unknown
DR_UNI_FL13_F04	CO353719	Testis	unnamed protein product [Homo sapiens]
DR_UNI_FL13_F05	CO353721	Testis	septin 6 [Danio rerio]
DR_UNI_FL13_F06	CO353722	Testis	similar to Tax1 (human T-cell leukemia virus type I) binding protein 1 [Danio rerio]
DR_UNI_FL13_F07	CO353723	Testis	Unknown (protein for MGC:75182) [Homo sapiens]
DR_UNI_FL13_F08	CO353724	Testis	similar to Protein O-mannosyl-transferase 2 (Dolichyl-phosphate-mannose--protein mannosyltransferase 2) [Danio rerio]
DR_UNI_FL13_F09	CO353726	Testis	swan [Danio rerio]
DR_UNI_FL13_F10	CO353727	Testis	phospholipase A2-activating protein [Danio rerio]
DR_UNI_FL13_F11	CO353728	Testis	syntaxin 4A (placental) [Danio rerio]
DR_UNI_FL13_F12	CO353729	Testis	similar to Dolichyl pyrophosphate Man9GlcNAc2 alpha-1,3-glucosyltransferase (Dolichyl-P-Glc:Man9GlcNAc2-PP-dolichyl glucosyltransferase) (My046 protein) [Rattus norvegicus]
DR_UNI_FL13_G01	CO353731	Testis	similar to Poly [ADP-ribose] polymerase-1 (PARP-1) (ADPRT) (NAD(+) ADP-ribosyltransferase-1) (Poly[ADP-ribose] synthetase-1) [Danio rerio]
DR_UNI_FL13_G02	CO353732	Testis	unknown
DR_UNI_FL13_G03	CO353733	Testis	hypothetical protein LOC406565 [Danio rerio]
DR_UNI_FL13_G04	CO353735	Testis	eukaryotic translation initiation factor 2, subunit 1 alpha; eIF2 alpha subunit [Danio rerio] >gb|AAF68997.1| eIF2 alpha subunit [Danio rerio] >gb|AAH51785.1| Eukaryotic translation initiation factor 2, subunit 1 alpha [Danio rerio] >gb|AAH65879.1| Unknown (protein for MGC:77851) [Danio rerio]
DR_UNI_FL13_G05	CO353737	Testis	heterogeneous nuclear ribonucleoprotein U-like 1 [Danio rerio]
DR_UNI_FL13_G06	CO353738	Testis	hypothetical protein LOC406853 [Danio rerio]
DR_UNI_FL13_G07	CO353739	Testis	AYP1 [Mus musculus] >dbj|BAB27694.1| unnamed protein product [Mus musculus] >dbj|BAB31401.1| unnamed protein product [Mus musculus] >gb|AAO49175.1| AYP1 [Mus musculus]
DR_UNI_FL13_G08	CO353740	Testis	similar to Hormone-sensitive lipase (HSL), partial [Danio rerio]
DR_UNI_FL13_G09	CO353741	Testis	similar to tyrosine kinase [Rattus norvegicus]
DR_UNI_FL13_G10	CO353746	Testis	similar to TBP-interacting protein 120A [Danio rerio]
DR_UNI_FL13_G11	CO353747	Testis	similar to KIAA1640 protein [Danio rerio]
DR_UNI_FL13_G12	CO353748	Testis	hypothetical protein LOC393599 [Danio rerio]
DR_UNI_FL13_H01	X52328	pBS-SK	pBS-SK
DR_UNI_FL13_H02	CO353749	Testis	similar to telomere-associated protein RIF1 [Danio rerio]
DR_UNI_FL13_H03	CO353751	Testis	similar to cystatin B [Danio rerio]
DR_UNI_FL13_H04	CO353753	Testis	similar to copine 7 protein, partial [Danio rerio]
DR_UNI_FL13_H05	CO353754	Testis	similar to alpha-tubulin isotype M-alpha-2 isoform 1 [Danio rerio]
DR_UNI_FL13_H06	CO353757	Testis	unknown
DR_UNI_FL13_H07	CO353761	Testis	similar to Mu-crystallin homolog [Danio rerio]
DR_UNI_FL13_H08	CO353763	Testis	lymphocyte cytosolic plastin 1 [Danio rerio]
DR_UNI_FL13_H09	CO353765	Testis	similar to phosphatidylinositol-4-phosphate 5-kinase, type II, alpha [Danio rerio]
DR_UNI_FL13_H10	CO353766	Testis	Similar to cyclin T2 [Danio rerio]
DR_UNI_FL13_H11	CO353767	Testis	unknown
DR_UNI_FL13_H12	X52328	pBS-SK	pBS-SK
DR_UNI_FL14_A01	CO353568	beta-actin	beta-actin
DR_UNI_FL14_A02	CO353772	Testis	unknown
DR_UNI_FL14_A03	CO353774	Testis	unknown
DR_UNI_FL14_A04	CO353775	Testis	unknown
DR_UNI_FL14_A05	CO353776	Testis	similar to Valyl-tRNA synthetase 2 (Valine--tRNA ligase 2) (ValRS 2) [Danio rerio]
DR_UNI_FL14_A06	CO353777	Testis	unknown
DR_UNI_FL14_A07	CO353780	Testis	similar to growth factor independent 1 [Danio rerio]
DR_UNI_FL14_A08	CO353782	Testis	unknown
DR_UNI_FL14_A09	CO353784	Testis	NIF3L1 protein [Homo sapiens] >gb|AAH07654.1| NIF3L1 protein [Homo sapiens]
DR_UNI_FL14_A10	CO353785	Testis	similar to nucleolar and spindle associated protein 1 [Danio rerio]
DR_UNI_FL14_A11	CO353789	Testis	Similar to protein-kinase, interferon-inducible double stranded RNA dependent inhibitor, repressor of (P58 repressor) [Danio rerio]
DR_UNI_FL14_A12	X52328	pBS-SK	pBS-SK
DR_UNI_FL14_B01	CO353792	Testis	unknown
DR_UNI_FL14_B02	CO353793	Testis	similar to CG2256-PB [Danio rerio]
DR_UNI_FL14_B03	CO353796	Testis	similar to KIAA0460 protein, partial [Danio rerio]
DR_UNI_FL14_B04	CO353800	Testis	similar to RNA binding motif protein 25 [Danio rerio]
DR_UNI_FL14_B05	CO353804	Testis	C3orf1 [Homo sapiens]
DR_UNI_FL14_B06	CO353806	Testis	gamma-glutamyl hydrolase (conjugase, folylpolygammaglutamyl hydrolase) [Danio rerio]
DR_UNI_FL14_B07	CO353807	Testis	chaperonin containing TCP1, subunit 7 (e...
DR_UNI_FL14_B08	CO353809	Testis	similar to uncoupling protein 2 isoform 3 [Danio rerio]
DR_UNI_FL14_B09	CO353810	Testis	hypothetical protein XP_702615 isoform 2 [Danio rerio]
DR_UNI_FL14_B10	CO353812	Testis	oxidoreductase [Lactobacillus plantarum WCFS1] >emb|CAD65504.1| oxidoreductase [Lactobacillus plantarum WCFS1]
DR_UNI_FL14_B11	CO353813	Testis	similar to Histone H1.5 (H1 VAR.5) (H1b) isoform 2 [Danio rerio]
DR_UNI_FL14_B12	CO353815	Testis	similar to G protein pathway suppressor 1 isoform 2 isoform 1 [Danio rerio]
DR_UNI_FL14_C01	CO353817	Testis	similar to MGC84524 protein [Danio rerio]
DR_UNI_FL14_C02	CO353818	Testis	succinate dehydrogenase complex, subunit A, flavoprotein (Fp) [Danio rerio]
DR_UNI_FL14_C03	CO353820	Testis	unknown
DR_UNI_FL14_C04	CO353822	Testis	similar to endoglycan [Danio rerio]
DR_UNI_FL14_C05	CO353823	Testis	similar to cyclin L beta isoform 5 [Danio rerio]
DR_UNI_FL14_C06	CO353826	Testis	ribosomal protein L34 [Danio rerio]
DR_UNI_FL14_C07	CO353830	Testis	similar to HUS1 checkpoint protein [Canis familiaris]
DR_UNI_FL14_C08	CO353836	Testis	unknown
DR_UNI_FL14_C09	CO353837	Testis	Cg4618-prov protein [Xenopus laevis]
DR_UNI_FL14_C10	CO353843	Testis	hypothetical protein LOC436817 [Danio rerio]
DR_UNI_FL14_C11	CO353847	Testis	similar to mKIAA0136 protein [Danio rerio]
DR_UNI_FL14_C12	CO353849	Testis	similar to RP11-230L22.3 [Danio rerio]
DR_UNI_FL14_D01	CO353851	Testis	unknown
DR_UNI_FL14_D02	CO353856	Testis	similar to Mast cell protease 4 precursor (MMCP-4) (Serosal mast cell protease) (MSMCP) (Myonase) [Danio rerio]
DR_UNI_FL14_D03	CO353858	Testis	unknown
DR_UNI_FL14_D04	CO353862	Testis	similar to AMPK-related prote...
DR_UNI_FL14_D05	CO353864	Testis	unknown
DR_UNI_FL14_D06	CO353866	Testis	small nuclear ribonucleoprotein D1 polypeptide [Danio rerio]
DR_UNI_FL14_D07	CO353867	Testis	hip2 [Danio rerio]
DR_UNI_FL14_D08	CO353868	Testis	similar to aldehyde dehydroge...
DR_UNI_FL14_D09	CO353871	Testis	similar to NOD3 protein [Dani...
DR_UNI_FL14_D10	CO353872	Testis	similar to THAP domain containing 9 [Danio rerio]
DR_UNI_FL14_D11	CO353877	Testis	protein (peptidyl-prolyl cis/trans isomerase) NIMA-interacting 1 [Danio rerio]
DR_UNI_FL14_D12	CO353879	Testis	hypothetical protein LOC436685 [Danio rerio]
DR_UNI_FL14_E01	CO353880	Testis	zgc:66388 [Danio rerio]
DR_UNI_FL14_E02	CO353881	Testis	similar to Apolipoprotein C-I precursor (Apo-CI) (ApoC-I) [Danio rerio]
DR_UNI_FL14_E03	CO353882	Testis	similar to HSPC244 [Danio rerio]
DR_UNI_FL14_E04	CO353884	Testis	unknown
DR_UNI_FL14_E05	CO353886	Testis	similar to skeletal muscle actin [Danio rerio]
DR_UNI_FL14_E06	CO353889	Testis	unknown
DR_UNI_FL14_E07	CO353891	Testis	similar to DnaJ (Hsp40) homolog, subfamily B, member 1, partial [Danio rerio]
DR_UNI_FL14_E08	CO353892	Testis	unknown
DR_UNI_FL14_E09	CO353896	Testis	unknown
DR_UNI_FL14_E10	CO353898	Testis	COP9 constitutive photomorphogenic homolog subunit 5 [Danio rerio]
DR_UNI_FL14_E11	CO353901	Testis	proteasome (prosome, macropain) subun...
DR_UNI_FL14_E12	CO353902	Testis	unknown
DR_UNI_FL14_F01	CO353903	Testis	40S ribosomal protein S30 [Danio rerio]
DR_UNI_FL14_F02	CO353904	Testis	unknown
DR_UNI_FL14_F03	CO353905	Testis	Interleukin-15_3 [Danio rerio]
DR_UNI_FL14_F04	CO353906	Testis	hypothetical protein LOC450033 [Danio rerio]
DR_UNI_FL14_F05	CO353907	Testis	similar to muscle-specific creatine kinase isoform 3 [Danio rerio]
DR_UNI_FL14_F06	CO353908	Testis	similar to beta-cytoplasmic actin2 isoform 6 [Danio rerio]
DR_UNI_FL14_F07	CO353912	Testis	fatty acid binding protein 7, brain, b [Danio rerio]
DR_UNI_FL14_F08	CO353913	Testis	hypothetical protein LOC404600 [Danio rerio]
DR_UNI_FL14_F09	CO353914	Testis	ras-related nuclear protein [Danio rerio] >sp|P79735|RAN_BRARE GTP-binding nuclear protein RAN >gb|AAB97093.1| Ran [Danio rerio] >gb|AAH58047.1| Ras-related nuclear protein [Danio rerio] >gb|AAH50517.2| Ras-related nuclear protein [Danio rerio]
DR_UNI_FL14_F10	CO353916	Testis	similar to peptidylprolyl isomerase (cyclophilin)-like 2 [Danio rerio] >gb|AAH49506.1| Similar to peptidylprolyl isomerase (cyclophilin)-like 2 [Danio rerio]
DR_UNI_FL14_F11	CO353917	Testis	early growth response 1 [Danio rerio]
DR_UNI_FL14_F12	CO353918	Testis	unknown
DR_UNI_FL14_G01	CO353919	Testis	unknown
DR_UNI_FL14_G02	CO353920	Testis	unknown
DR_UNI_FL14_G03	CO353922	Testis	unknown
DR_UNI_FL14_G04	CO353924	Testis	similar to WD repeat domain 19 [Danio rerio]
DR_UNI_FL14_G05	CO353925	Testis	unknown
DR_UNI_FL14_G06	CO353926	Testis	hypothetical protein LOC503765 [Danio rerio]
DR_UNI_FL14_G07	CO353927	Testis	putative breast adenocarcinoma marker [Danio rerio]
DR_UNI_FL14_G08	CO353930	Testis	similar to nucleoporin 188kDa [Danio rerio]
DR_UNI_FL14_G09	CO353931	Testis	similar to tRNA isopentenyltransferase 1 isoform 1 [Danio rerio]
DR_UNI_FL14_G10	CO353933	Testis	unknown
DR_UNI_FL14_G11	CO353936	Testis	unknown
DR_UNI_FL14_G12	CO353937	Testis	similar to Spag8_predicted protein [Danio rerio]
DR_UNI_FL14_H01	X52328	pBS-SK	pBS-SK
DR_UNI_FL14_H02	CO353938	Testis	diazepam binding inhibitor [Danio rerio]
DR_UNI_FL14_H03	CO353939	Testis	solute carrier family 25 (carnitine/acylcarnitine translocase), member 20 [Danio rerio]
DR_UNI_FL14_H04	CO353942	Testis	hypothetical protein LOC445028 [Danio rerio]
DR_UNI_FL14_H05	CO353943	Testis	unknown
DR_UNI_FL14_H06	CO353946	Testis	unknown
DR_UNI_FL14_H07	CO353947	Testis	similar to Cardiac myosin light chain-1 [Danio rerio]
DR_UNI_FL14_H08	CO353948	Testis	unknown
DR_UNI_FL14_H09	CO353951	Testis	BRCA2 and CDKN1A interacting protein [Danio rerio]
DR_UNI_FL14_H10	CO353952	Testis	unknown
DR_UNI_FL14_H11	CO353953	Testis	nasopharyngeal epithelium specific protein 1 [Mus musculus] >dbj|BAB24596.1| unnamed protein product [Mus musculus]
DR_UNI_FL14_H12	X52328	pBS-SK	pBS-SK
DR_UNI_FL15_A01	CO353568	beta-actin	beta-actin
DR_UNI_FL15_A02	CO353954	Testis	hypothetical protein LOC613140 [Danio rerio]
DR_UNI_FL15_A03	CO353956	Testis	hypothetical protein LOC393793 [Danio rerio]
DR_UNI_FL15_A04	CO353957	Testis	cyclin G1 [Danio rerio]
DR_UNI_FL15_A05	CO353960	Testis	unknown
DR_UNI_FL15_A06	CO353962	Testis	unknown
DR_UNI_FL15_A07	CO353964	Testis	cytochrome b [Danio rerio]
DR_UNI_FL15_A08	CO353966	Testis	repressor of RNA polymerase III transcription MAF1 [Danio rerio]
DR_UNI_FL15_A09	CO353968	Testis	unknown
DR_UNI_FL15_A10	CO353973	Testis	unknown
DR_UNI_FL15_A11	CO353982	Testis	similar to CG12207-PB, isoform B [Danio rerio]
DR_UNI_FL15_A12	X52328	pBS-SK	pBS-SK
DR_UNI_FL15_B01	CO353984	Testis	similar to FLJ44216 protein [Danio rerio]
DR_UNI_FL15_B02	CO353985	Testis	similar to sarcoma antigen NY-SAR-48 isoform b [Danio rerio]
DR_UNI_FL15_B03	CO353986	Testis	similar to protein phosphatase 1, catalytic subunit, gamma isoform [Danio rerio]
DR_UNI_FL15_B04	CO353992	Testis	unknown
DR_UNI_FL15_B05	CO353993	Testis	unknown
DR_UNI_FL15_B06	CO354000	Testis	PRP38 pre-mRNA processing factor 38 (yeast) domain containing A isoform 1 [Homo sapiens]
DR_UNI_FL15_B07	CO354002	Testis	unknown
DR_UNI_FL15_B08	CO354004	Testis	DAZ interacting protein 1 [Danio rerio]
DR_UNI_FL15_B09	CO354006	Testis	similar to Transcription factor E2F3 (E2F-3) [Danio rerio]
DR_UNI_FL15_B10	CO354008	Testis	small nuclear ribonucleoprotein polypeptide G [Homo sapiens] >ref|NP_080782.1| small nuclear ribonucleoprotein polypeptide G [Mus musculus] >sp|Q15357|RUXG_HUMAN Small nuclear ribonucleoprotein G (snRNP-G) (Sm protein G) (Sm-G) (SmG) >pir||S55054 Sm prote
DR_UNI_FL15_B11	CO354010	Testis	synaptotagmin binding, cytoplasmic RNA interacting protein [Danio rerio]
DR_UNI_FL15_B12	CO354011	Testis	unknown
DR_UNI_FL15_C01	CO354014	Testis	unknown
DR_UNI_FL15_C02	CO354016	Testis	similar to leukotriene B4 12-hydroxydehydrogenase isoform 2 [Danio rerio]
DR_UNI_FL15_C03	CO354019	Testis	similar to neurotoxin/C59/Ly-6-like protein, partial [Danio rerio]
DR_UNI_FL15_C04	CO354020	Testis	similar to LATS, large tumor suppressor, homolog 2 isoform 1 [Danio rerio]
DR_UNI_FL15_C05	CO354021	Testis	protein regulator of cytokinesis 1 [Danio rerio]
DR_UNI_FL15_C06	CO354022	Testis	unknown
DR_UNI_FL15_C07	CO354025	Testis	unknown
DR_UNI_FL15_C08	CO354026	Testis	hypothetical protein [Homo sapiens]
DR_UNI_FL15_C09	CO354027	Testis	DEAD (Asp-Glu-Ala-Asp) box polypeptide 56 [Danio rerio]
DR_UNI_FL15_C10	CO354031	Testis	similar to dystrophin [Danio rerio]
DR_UNI_FL15_C11	CO354032	Testis	similar to RAD9 homolog [Danio rerio]
DR_UNI_FL15_C12	CO354033	Testis	unknown
DR_UNI_FL15_D01	CO354034	Testis	similar to Rho GTPase activating protein 24 [Danio rerio]
DR_UNI_FL15_D02	CO354035	Testis	ribosomal protein L27 [Danio rerio]
DR_UNI_FL15_D03	CO354036	Testis	ubiquitin-conjugating enzyme E2I [Danio rerio]
DR_UNI_FL15_D04	CO354037	Testis	dynein, axonemal, heavy polypeptide 10 [Homo sapiens]
DR_UNI_FL15_D05	CO354040	Testis	unknown
DR_UNI_FL15_D06	CO354041	Testis	unknown
DR_UNI_FL15_D07	CO354043	Testis	unknown
DR_UNI_FL15_D08	CO354044	Testis	pol-like protein [Danio rerio]
DR_UNI_FL15_D09	CO354047	Testis	similar to Nebulin [Danio rerio]
DR_UNI_FL15_D10	CO354049	Testis	similar to CG10739-PA [Danio rerio]
DR_UNI_FL15_D11	CO354050	Testis	unknown
DR_UNI_FL15_D12	CO354051	Testis	similar to pre-B-cell leukemia transcription factor interacting protein 1 [Danio rerio]
DR_UNI_FL15_E01	CO354056	Testis	hypothetical protein XP_682134 [Danio rerio]
DR_UNI_FL15_E02	CO354057	Testis	piwi-like 1 [Danio rerio]
DR_UNI_FL15_E03	CO354059	Testis	hypothetical protein XP_701492 [Danio rerio]
DR_UNI_FL15_E04	CO354060	Testis	similar to RIKEN cDNA 1700027A23 isoform 2 [Danio rerio]
DR_UNI_FL15_E05	CO354062	Testis	putative NADH dehydrogenase (ubiquinone) 1 beta subcomplex 1 [Gallus gallus] >emb|CAD38281.1| putative NADH dehydrogenase (ubiquinone) 1 beta subcomplex 1 [Gallus gallus]
DR_UNI_FL15_E06	CO354063	Testis	zinc finger protein 313 [Danio rerio]
DR_UNI_FL15_E07	CO354064	Testis	unknown
DR_UNI_FL15_E08	CO354068	Testis	bone morphogenetic protein type II receptor [Rattus norvegicus]
DR_UNI_FL15_E09	CO354069	Testis	unknown
DR_UNI_FL15_E10	CO354070	Testis	nuclease sensitive element binding protein 1 [Danio rerio]
DR_UNI_FL15_E11	CO354071	Testis	unknown
DR_UNI_FL15_E12	CO354072	Testis	unknown
DR_UNI_FL15_F01	CO354077	Testis	hypothetical protein LOC560495 [Danio rerio]
DR_UNI_FL15_F02	CO354078	Testis	unknown
DR_UNI_FL15_F03	CO354080	Testis	unknown
DR_UNI_FL15_F04	CO354083	Testis	RIKEN cDNA 2410076I21 [Mus musculus]
DR_UNI_FL15_F05	CO354084	Testis	similar to placental protein 11 related [Danio rerio]
DR_UNI_FL15_F06	CO354086	Testis	similar to Interferon regulatory factor 4 (IRF-4) (Lymphocyte specific interferon regulatory factor) (LSIRF) (NF-EM5) (PU.1 interaction partner) (Transcriptional activator PIP) [Danio rerio]
DR_UNI_FL15_F07	CO354089	Testis	SI:zK13A21.15 (novel protein similar to human and rodent catechol-O-methyltransferase (COMT)) [Danio rerio]
DR_UNI_FL15_F08	CO354094	Testis	unknown
DR_UNI_FL15_F09	CO354095	Testis	unknown
DR_UNI_FL15_F10	CO354096	Testis	cAMP responsive element binding protein 1 [Danio rerio]
DR_UNI_FL15_F11	CO354097	Testis	DEAH (Asp-Glu-Ala-His) box polypeptide 15 [Danio rerio]
DR_UNI_FL15_F12	CO354099	Testis	similar to GCN5-like protein [Danio rerio]
DR_UNI_FL15_G01	CO354101	Testis	spermatogenesis related protein Gs4 [Mus musculus] >dbj|BAC36637.1| unnamed protein product [Mus musculus]
DR_UNI_FL15_G02	CO354102	Testis	hypothetical protein XP_693371 [Danio rerio]
DR_UNI_FL15_G03	CO354103	Testis	hypothetical protein LOC436587 [Danio rerio]
DR_UNI_FL15_G04	CO354105	Testis	hypothetical protein XP_683210 isoform 1 [Danio rerio]
DR_UNI_FL15_G05	CO354108	Testis	similar to baculoviral IAP repeat-containing 2 [Danio rerio]
DR_UNI_FL15_G06	CO354111	Testis	unknown
DR_UNI_FL15_G07	CO354113	Testis	S-adenosylhomocysteine hydrolase-like 2 [Danio rerio]
DR_UNI_FL15_G08	CO354115	Testis	similar to Transgelin 2 isoform 2 [Danio rerio]
DR_UNI_FL15_G09	CO354116	Testis	similar to Eukaryotic translation initiation factor 2C 1 (eIF2C 1) (eIF-2C 1) (Putative RNA-binding protein Q99), partial [Danio rerio]
DR_UNI_FL15_G10	CO354118	Testis	succinate-CoA ligase, ADP-forming, beta subunit [Danio rerio]
DR_UNI_FL15_G11	CO354121	Testis	hypothetical protein LOC393369 [Danio rerio]
DR_UNI_FL15_G12	CO354123	Testis	similar to Cationic trypsin III precursor (Pretrypsinogen III) [Danio rerio]
DR_UNI_FL15_H01	X52328	pBS-SK	pBS-SK
DR_UNI_FL15_H02	CO354125	Testis	unknown
DR_UNI_FL15_H03	CO354126	Testis	similar to CG9226-PA [Danio rerio]
DR_UNI_FL15_H04	CO354127	Testis	similar to Zinc finger protein 226 [Danio rerio]
DR_UNI_FL15_H05	CO354128	Testis	unknown
DR_UNI_FL15_H06	CO354132	Testis	similar to Keratin 18 [Danio rerio]
DR_UNI_FL15_H07	CO354133	Testis	unknown
DR_UNI_FL15_H08	CO354135	Testis	hypothetical protein XP_687931 [Danio rerio]
DR_UNI_FL15_H09	CO354138	Testis	unknown
DR_UNI_FL15_H10	CO354141	Testis	similar to CG15730-PA isoform 2 [Danio rerio]
DR_UNI_FL15_H11	CO354143	Testis	FK506 binding protein 1b [Danio rerio]
DR_UNI_FL15_H12	X52328	pBS-SK	pBS-SK
DR_UNI_FL16_A01	CO353568	beta-actin	beta-actin
DR_UNI_FL16_A02	CO350809	Ovary	similar to Casein kinase II, alpha chain (CK II) [Danio rerio]
DR_UNI_FL16_A03	CO350811	Ovary	ribosomal protein S26 [Danio rerio]
DR_UNI_FL16_A04	CO350813	Ovary	hypothetical protein LOC447875 [Danio rerio]
DR_UNI_FL16_A05	CO350815	Ovary	hypothetical protein LOC574007 [Danio rerio]
DR_UNI_FL16_A06	CO350816	Ovary	similar to MGC78790 protein [Danio rerio]
DR_UNI_FL16_A07	CO350817	Ovary	similar to Ribosomal protein L17 [Danio rerio]
DR_UNI_FL16_A08	CO350818	Ovary	similar to Phosphomannomutase 1 (PMM 1) (PMMH-22) [Danio rerio]
DR_UNI_FL16_A09	CO350820	Ovary	glyceraldehyde 3-phosphate dehydrogenase [Danio rerio]
DR_UNI_FL16_A10	CO350821	Ovary	Phosphatidylinositol-Specific Phospholipase C From Listeria Monocytogenes
DR_UNI_FL16_A11	CO350823	Ovary	Similar to hypothetical protein FLJ22386 [Danio rerio] >gb|AAH45418.1| Similar to hypothetical protein FLJ22386 [Danio rerio]
DR_UNI_FL16_A12	X52328	pBS-SK	pBS-SK
DR_UNI_FL16_B01	CO350828	Ovary	similar to Tetratricopeptide repeat protein 11 (TPR repeat protein 11) (Fis1 homolog) [Danio rerio]
DR_UNI_FL16_B02	CO350830	Ovary	hypothetical protein XP_689358 [Danio rerio]
DR_UNI_FL16_B03	CO350832	Ovary	similar to CG14757-PA [Danio rerio]
DR_UNI_FL16_B04	CO350833	Ovary	glycine N-methyltransferase [Danio rerio]
DR_UNI_FL16_B05	CO350834	Ovary	origin recognition complex subunit 4 [Danio rerio]
DR_UNI_FL16_B06	CO350836	Ovary	similar to interferon-inducible protein Gig2 [Danio rerio]
DR_UNI_FL16_B07	CO350838	Ovary	hypothetical protein LOC445053 [Danio rerio]
DR_UNI_FL16_B08	CO350840	Ovary	similar to bromodomain-containing protein 4 isoform long [Danio rerio]
DR_UNI_FL16_B09	CO350841	Ovary	similar to mitochondrial ribosomal protein L10 isoform a [Danio rerio]
DR_UNI_FL16_B10	CO350846	Ovary	ARD1 homolog a, N-acetyltransferase [Danio rerio]
DR_UNI_FL16_B11	CO350847	Ovary	similar to heterogeneous nuclear ribonucleoprotein A0 isoform 2 [Danio rerio]
DR_UNI_FL16_B12	CO350849	Ovary	unknown
DR_UNI_FL16_C01	CO350851	Ovary	similar to Retinoblastoma binding protein 4 isoform 2 [Danio rerio]
DR_UNI_FL16_C02	CO350852	Ovary	similar to KIAA1972 protein isoform 2 [Danio rerio]
DR_UNI_FL16_C03	CO350856	Ovary	ADP-ribosylation factor-like 3, like 1 [Danio rerio]
DR_UNI_FL16_C04	CO350858	Ovary	zona pellucida glycoprotein 3 [Danio rerio] >gb|AAD49113.1| egg envelope protein ZP3 [Danio rerio]
DR_UNI_FL16_C05	CO350860	Ovary	unknown
DR_UNI_FL16_C06	CO350861	Ovary	ribosomal protein L36 [Danio rerio]
DR_UNI_FL16_C07	CO350862	Ovary	similar to NOD2 protein [Danio rerio]
DR_UNI_FL16_C08	CO350863	Ovary	similar to target of myb1-like 2 [Danio rerio]
DR_UNI_FL16_C09	CO350864	Ovary	similar to Synaptosome-associated protein 25 b isoform 1 [Danio rerio]
DR_UNI_FL16_C10	CO350865	Ovary	unknown
DR_UNI_FL16_C11	CO350866	Ovary	ribosomal protein L13a [Danio rerio]
DR_UNI_FL16_C12	CO350870	Ovary	unknown
DR_UNI_FL16_D01	CO350872	Ovary	TAF9 RNA polymerase II, TATA box binding protein (TBP)-associated factor; TAF9 RNA polymerase II, TATA box binding protein (TBP)-associated factor, 32 kDa [Mus musculus] >sp|Q8VI33|T2D7_MOUSE Transcription initiation factor TFIID 31 kDa subunit (TAFII-31) (TAFII-32) (TAFII32) >gb|AAL47693.1| RNA polymerase II TATA box binding protein-associated factor G [Mus musculus] >gb|AAH42723.1| TAF9 RNA pol…
DR_UNI_FL16_D02	CO350873	Ovary	similar to NOD2 protein [Danio rerio]
DR_UNI_FL16_D03	CO350874	Ovary	Protein arginine N-methyltransferase 3 >gb|AAC39837.1| protein arginine N-methyltransferase 3 [Homo sapiens]
DR_UNI_FL16_D04	CO350875	Ovary	nucleolin [Danio rerio]
DR_UNI_FL16_D05	CO350876	Ovary	similar to Microtubule-associated protein 2 (MAP 2) (MAP-2) [Danio rerio]
DR_UNI_FL16_D06	CO350878	Ovary	similar to short coiled coil protein isoform 2 [Danio rerio]
DR_UNI_FL16_D07	CO350879	Ovary	MOB1, Mps One Binder kinase activator-like 1A [Danio rerio]
DR_UNI_FL16_D08	CO350880	Ovary	small nuclear ribonucleoprotein polypeptide F-like [Danio rerio]
DR_UNI_FL16_D09	CO350882	Ovary	unknown
DR_UNI_FL16_D10	CO350883	Ovary	unknown
DR_UNI_FL16_D11	CO350884	Ovary	similar to Pituitary tumor-transforming gene 1 protein-interacting protein precursor (Pituitary tumor-transforming gene protein binding factor) (PTTG-binding factor) (PBF) [Danio rerio]
DR_UNI_FL16_D12	CO350885	Ovary	mki67 (FHA domain) interacting nucleolar phosphoprotein (human) - like [Danio rerio]
DR_UNI_FL16_E01	CO350886	Ovary	AU RNA binding protein/enoyl-Coenzyme A hydratase [Danio rerio]
DR_UNI_FL16_E02	CO350887	Ovary	unknown
DR_UNI_FL16_E03	CO350888	Ovary	unnamed protein product [Tetraodon nigroviridis]
DR_UNI_FL16_E04	CO350889	Ovary	unknown
DR_UNI_FL16_E05	CO350891	Ovary	similar to nuclear transcription factor-Y beta [Danio rerio]
DR_UNI_FL16_E06	CO350893	Ovary	telomeric repeat binding factor a [Danio rerio]
DR_UNI_FL16_E07	CO350896	Ovary	similar to Fetal brain protein 239 (239FB), partial [Danio rerio]
DR_UNI_FL16_E08	CO350899	Ovary	similar to Calmegin precursor (MEG 1 antigen) (Calnexin-T) (A2/6) [Danio rerio]
DR_UNI_FL16_E09	CO350901	Ovary	unknown
DR_UNI_FL16_E10	CO350902	Ovary	TPA: SET and MYND domain protein 2 [Takifugu rubripes]
DR_UNI_FL16_E11	CO350903	Ovary	similar to striatin, calmodulin binding protein 3 [Danio rerio]
DR_UNI_FL16_E12	CO350905	Ovary	unknown
DR_UNI_FL16_F01	CO350906	Ovary	Bcl2 [Danio rerio]
DR_UNI_FL16_F02	CO350907	Ovary	translationally controlled tumor protein [Danio rerio]
DR_UNI_FL16_F03	CO350908	Ovary	cytochrome c oxidase, subunit VIIc [Danio rerio]
DR_UNI_FL16_F04	CO350912	Ovary	hypothetical protein LOC322021 [Danio rerio]
DR_UNI_FL16_F05	CO350917	Ovary	c-type lectin [Danio rerio]
DR_UNI_FL16_F06	CO350918	Ovary	unknown
DR_UNI_FL16_F07	CO350919	Ovary	similar to Elongation factor 1-delta (EF-1-delta) isoform 2 [Danio rerio]
DR_UNI_FL16_F08	CO350920	Ovary	hypothetical protein LOC393870 [Danio rerio]
DR_UNI_FL16_F09	CO350921	Ovary	ribosomal protein S3 [Danio rerio]
DR_UNI_FL16_F10	CO350923	Ovary	zona pellucida glycoprotein 2 [Danio rerio]
DR_UNI_FL16_F11	CO350925	Ovary	unknown
DR_UNI_FL16_F12	CO350926	Ovary	splicing factor, arginine/serine-rich 6 [Danio rerio]
DR_UNI_FL16_G01	CO350931	Ovary	epsilon1-COP [Bos taurus]
DR_UNI_FL16_G02	CO350933	Ovary	unknown
DR_UNI_FL16_G03	CO350934	Ovary	similar to : F-box protein 44 [Danio rerio]
DR_UNI_FL16_G04	CO350936	Ovary	hypothetical protein LOC338177 [Danio rerio]
DR_UNI_FL16_G05	CO350937	Ovary	similar to mitochondrial ribosomal protein S36 [Danio rerio]
DR_UNI_FL16_G06	CO350938	Ovary	hypothetical protein XP_701504 [Danio rerio]
DR_UNI_FL16_G07	CO350939	Ovary	similar to ubiquitin-conjugating enzyme E2G 2 [Danio rerio]
DR_UNI_FL16_G08	CO350940	Ovary	hypothetical protein LOC393140 [Danio rerio]
DR_UNI_FL16_G09	CO350943	Ovary	RIKEN cDNA 1110002E23 [Mus musculus] >dbj|BAB22694.1| unnamed protein product [Mus musculus] >dbj|BAB26963.1| unnamed protein product [Mus musculus] >dbj|BAB31597.1| unnamed protein product [Mus musculus] >gb|AAH21590.1| RIKEN cDNA 1110002E23 [Mus musculus] >gb|AAH37589.1| 1110002E23Rik protein [Mus musculus]
DR_UNI_FL16_G10	CO350944	Ovary	similar to ELAV-like 2 isofor...
DR_UNI_FL16_G11	CO350948	Ovary	hypothetical protein LOC449554 [Danio rerio]
DR_UNI_FL16_G12	CO350952	Ovary	ribosomal protein L3 [Danio rerio]
DR_UNI_FL16_H01	X52328	pBS-SK	pBS-SK
DR_UNI_FL16_H02	CO350955	Ovary	PRP3 pre-mRNA processing factor 3 homolog [Danio rerio]
DR_UNI_FL16_H03	CO350959	Ovary	similar to cell division cycle 37 homolog (S. cerevisiae)-like (predicted), partial [Danio rerio]
DR_UNI_FL16_H04	CO350960	Ovary	unknown
DR_UNI_FL16_H05	CO350961	Ovary	unknown
DR_UNI_FL16_H06	CO350962	Ovary	similar to SUMO/sentrin specific protease 2, partial [Danio rerio]
DR_UNI_FL16_H07	CO350964	Ovary	similar to Flap structure-specific endonuclease 1 isoform 1 [Danio rerio]
DR_UNI_FL16_H08	CO350965	Ovary	YTH domain family 3 [Danio rerio]
DR_UNI_FL16_H09	CO350968	Ovary	origin recognition complex, subunit 1-like [Danio rerio]
DR_UNI_FL16_H10	CO350969	Ovary	eukaryotic translation initiation factor 3, subunit 8 [Danio rerio]
DR_UNI_FL16_H11	CO350970	Ovary	ribosomal protein L28-like [Danio rerio]
DR_UNI_FL16_H12	X52328	pBS-SK	pBS-SK
DR_UNI_FL17_A01	CO353568	beta-actin	beta-actin
DR_UNI_FL17_A02	CO350971	Ovary	claudin a [Danio rerio]
DR_UNI_FL17_A03	CO350972	Ovary	hypothetical protein LOC574007 [Danio rerio]
DR_UNI_FL17_A04	CO350974	Ovary	similar to ribosomal protein S8 [Danio rerio]
DR_UNI_FL17_A05	CO350975	Ovary	similar to Arpc5l protein isoform 3 [Danio rerio]
DR_UNI_FL17_A06	CO350976	Ovary	proteasome (prosome, macropain) 26S subunit, ATPase, 1 [Danio rerio]
DR_UNI_FL17_A07	CO350978	Ovary	similar to Triosephosphate isomerase 1b isoform 6 [Danio rerio]
DR_UNI_FL17_A08	CO350979	Ovary	similar to N-ethylmaleimide sensitive fusion protein attachment protein beta, partial [Danio rerio]
DR_UNI_FL17_A09	CO350980	Ovary	unknown
DR_UNI_FL17_A10	CO350981	Ovary	unknown
DR_UNI_FL17_A11	CO350982	Ovary	similar to AW554918 protein [Danio rerio]
DR_UNI_FL17_A12	X52328	pBS-SK	pBS-SK
DR_UNI_FL17_B01	CO350984	Ovary	unknown
DR_UNI_FL17_B02	CO350986	Ovary	similar to Flap structure-specific endonuclease 1 isoform 1 [Danio rerio]
DR_UNI_FL17_B03	CO350987	Ovary	peripheral myelin protein 2 [Danio rerio]
DR_UNI_FL17_B04	CO350990	Ovary	similar to egg-specific protein [Gallus gallus]
DR_UNI_FL17_B05	CO350993	Ovary	ribosomal protein L23a [Danio rerio]
DR_UNI_FL17_B06	CO350996	Ovary	reticulon 3 [Danio rerio]
DR_UNI_FL17_B07	CO350999	Ovary	SI:zC239J9.6 (novel protein similar to vertebrate integrin beta 4 binding protein (ITGB4BP)) [Danio rerio] >gb|AAQ97799.1| integrin beta 4 binding protein [Danio rerio]
DR_UNI_FL17_B08	CO351000	Ovary	enolase 2 [Danio rerio]
DR_UNI_FL17_B09	CO351001	Ovary	Fas associated factor 1 [Danio rerio]
DR_UNI_FL17_B10	CO351003	Ovary	similar to CG31652-PA [Danio rerio]
DR_UNI_FL17_B11	CO351004	Ovary	unknown
DR_UNI_FL17_B12	CO351005	Ovary	similar to Long-chain-fatty-acid--CoA ligase 3 (Long-chain acyl-CoA synthetase 3) (LACS 3) (Brain acyl-CoA synthtase II), partial [Danio rerio]
DR_UNI_FL17_C01	CO351006	Ovary	hypothetical protein LOC436792 [Danio rerio]
DR_UNI_FL17_C02	CO351008	Ovary	hypothetical protein XP_701481 [Danio rerio]
DR_UNI_FL17_C03	CO351009	Ovary	similar to alpha-tubulin isotype M-alpha-2 isoform 1 [Danio rerio]
DR_UNI_FL17_C04	CO351012	Ovary	unknown
DR_UNI_FL17_C05	CO351013	Ovary	unknown
DR_UNI_FL17_C06	CO351015	Ovary	similar to spindlin-like protein 2 (SPIN2) [Danio rerio]
DR_UNI_FL17_C07	CO351017	Ovary	similar to CDC28 protein kinase regulatory subunit 2 isoform 2 [Danio rerio]
DR_UNI_FL17_C08	CO351018	Ovary	peroxiredoxin 3 [Danio rerio]
DR_UNI_FL17_C09	CO351021	Ovary	ATP synthase, H+ transporting, mitochondrial F0 complex, subunit c (subunit 9) [Danio rerio]
DR_UNI_FL17_C10	CO351022	Ovary	similar to vitellogenin [Danio rerio]
DR_UNI_FL17_C11	CO351026	Ovary	unknown
DR_UNI_FL17_C12	CO351027	Ovary	hypothetical protein XP_684503 [Danio rerio]
DR_UNI_FL17_D01	CO351029	Ovary	unknown
DR_UNI_FL17_D02	CO351030	Ovary	hypothetical protein XP_690516 [Danio rerio]
DR_UNI_FL17_D03	CO351032	Ovary	membrin [Danio rerio]
DR_UNI_FL17_D04	CO351034	Ovary	serine carboxypeptidase 1 [Danio rerio]
DR_UNI_FL17_D05	CO351035	Ovary	similar to dynein, cytoplasmic, intermediate polypeptide 2, partial [Danio rerio]
DR_UNI_FL17_D06	CO351036	Ovary	ribosomal protein S25 [Danio rerio]
DR_UNI_FL17_D07	CO351039	Ovary	unknown
DR_UNI_FL17_D08	CO351040	Ovary	unknown
DR_UNI_FL17_D09	CO351041	Ovary	unknown
DR_UNI_FL17_D10	CO351042	Ovary	similar to Thioredoxin-depend...
DR_UNI_FL17_D11	CO351043	Ovary	zona pellucida glycoprotein 2.4 [Danio rerio] >gb|AAK16579.1| egg envelope protein ZP2 variant C [Danio rerio]
DR_UNI_FL17_D12	CO351044	Ovary	similar to brain protein 17 [Danio rerio]
DR_UNI_FL17_E01	CO351045	Ovary	sin3-associated polypeptide [Danio rerio]
DR_UNI_FL17_E02	CO351046	Ovary	unknown
DR_UNI_FL17_E03	CO351048	Ovary	40S ribosomal protein S4 [Ictalurus punctatus]
DR_UNI_FL17_E04	CO351050	Ovary	NADH dehydrogenase (ubiquinone) 1 alpha subcomplex, 10 [Danio rerio]
DR_UNI_FL17_E05	CO351051	Ovary	ubiquitin specific protease 14 [Danio rerio]
DR_UNI_FL17_E06	CO351056	Ovary	similar to predicted CDS, polyprotein family member (4B673) [Danio rerio]
DR_UNI_FL17_E07	CO351057	Ovary	similar to Eif4b_predicted protein isoform 1 [Danio rerio]
DR_UNI_FL17_E08	CO351060	Ovary	signal sequence receptor, gamma (translocon-associated protein gamma) [Danio rerio]
DR_UNI_FL17_E09	CO351061	Ovary	unknown
DR_UNI_FL17_E10	CO351062	Ovary	DNA polymerase III, alpha subunit, Gram-positive type [Carboxydothermus hydrogenoformans Z-2901]
DR_UNI_FL17_E11	CO351063	Ovary	proteolipid protein 1a [Danio rerio]
DR_UNI_FL17_E12	CO351064	Ovary	transmembrane protein 19 [Danio rerio]
DR_UNI_FL17_F01	CO351066	Ovary	unknown
DR_UNI_FL17_F02	CO351067	Ovary	decapentaplegic and Vg-related 1 [Danio rerio] >sp|P35621|DVR1_BRARE DVR-1 protein precursor >gb|AAC27347.1| DVR-1 [Danio rerio]
DR_UNI_FL17_F03	CO351069	Ovary	Thy-1 cell surface antigen [Danio rerio] >gb|AAN75196.1| Thy1 precursor [Danio rerio]
DR_UNI_FL17_F04	CO351070	Ovary	similar to H63 breast cancer expressed gene isoform a [Danio rerio]
DR_UNI_FL17_F05	CO351075	Ovary	unknown
DR_UNI_FL17_F06	CO351079	Ovary	similar to cell division cycle associated 3 isoform 2 [Danio rerio]
DR_UNI_FL17_F07	CO351081	Ovary	similar to g-RICH isoform 5 [Danio rerio]
DR_UNI_FL17_F08	CO351083	Ovary	hypothetical protein LOC393260 [Danio rerio]
DR_UNI_FL17_F09	CO351084	Ovary	unknown
DR_UNI_FL17_F10	CO351086	Ovary	nuclear RNA polymerase I small specific subunit [Mus musculus] >gb|AAG50161.1| nuclear RNA polymerase I small specific subunit Rpa12 [Mus musculus] >gb|AAG50162.1| nuclear RNA polymerase I small specific subunit Rpa12 [Mus musculus] >dbj|BAB22954.1| unnamed protein product [Mus musculus] >dbj|BAB24350.1| unnamed protein product [Mus musculus] >gb|AAH43016.1| 1110014N07Rik protein [Mus musculus]
DR_UNI_FL17_F11	CO351089	Ovary	similar to Zona pellucida sperm-binding protein 3 precursor (Zona pellucida glycoprotein ZP3) (Zona pellucida protein C) (Sperm receptor) (ZP3A/ZP3B) isoform 1 [Danio rerio]
DR_UNI_FL17_F12	CO351091	Ovary	similar to zinc finger protein 177 isoform 1 [Danio rerio]
DR_UNI_FL17_G01	CO351092	Ovary	similar to Transmembrane 4 superfamily member 8 (Tetraspanin 3) (Tspan-3) (Tetraspanin TM4-A) [Danio rerio]
DR_UNI_FL17_G02	CO351094	Ovary	peptidylprolyl isomerase A, like [Danio rerio]
DR_UNI_FL17_G03	CO351096	Ovary	death associated protein 1b [Danio rerio]
DR_UNI_FL17_G04	CO351100	Ovary	similar to putative galactose-binding protein isoform 7 [Danio rerio]
DR_UNI_FL17_G05	CO351101	Ovary	acyl-Coenzyme A dehydrogenase, long chai...
DR_UNI_FL17_G06	CO351102	Ovary	unknown
DR_UNI_FL17_G07	CO351105	Ovary	annexin 6 [Danio rerio]
DR_UNI_FL17_G08	CO351108	Ovary	unknown
DR_UNI_FL17_G09	CO351109	Ovary	GABA(A) receptor-associated protein-like 2 [Danio rerio]
DR_UNI_FL17_G10	CO351111	Ovary	unknown
DR_UNI_FL17_G11	CO351115	Ovary	putative ISG12-1 protein [Danio rerio]
DR_UNI_FL17_G12	CO351117	Ovary	unknown
DR_UNI_FL17_H01	X52328	pBS-SK	pBS-SK
DR_UNI_FL17_H02	CO351118	Ovary	similar to FLJ20211 protein [Danio rerio]
DR_UNI_FL17_H03	CO351119	Ovary	similar to ubiquitin-conjugating enzyme E2R 2 [Danio rerio] >gb|AAH44173.1| Similar to ubiquitin-conjugating enzyme E2R 2 [Danio rerio]
DR_UNI_FL17_H04	CO351120	Ovary	similar to glyceraldehyde-3-phosphate dehydrogenase isoform 4 [Danio rerio]
DR_UNI_FL17_H05	CO351121	Ovary	similar to t-complex testis expressed 1 [Danio rerio]
DR_UNI_FL17_H06	CO351125	Ovary	B lymphoma Mo-MLV insertion region 1 homolog [Danio rerio] >dbj|BAC01266.1| psc1 [Danio rerio]
DR_UNI_FL17_H07	CO351126	Ovary	unknown
DR_UNI_FL17_H08	CO351127	Ovary	G protein-binding protein CRFG [Danio rerio]
DR_UNI_FL17_H09	CO351130	Ovary	similar to rho guanine nucleotide exchange factor 5 isoform 1 [Danio rerio]
DR_UNI_FL17_H10	CO351132	Ovary	hypothetical protein XP_678524 [Danio rerio]
DR_UNI_FL17_H11	CO351133	Ovary	ADP-ribosylation factor-like 7 [Danio rerio]
DR_UNI_FL17_H12	X52328	pBS-SK	pBS-SK
DR_UNI_FL18_A01	CO353568	beta-actin	beta-actin
DR_UNI_FL18_A02	CO351135	Ovary	hypothetical protein LOC553805 [Danio rerio]
DR_UNI_FL18_A03	CO351137	Ovary	tubulin cofactor a [Danio rerio]
DR_UNI_FL18_A04	CO351138	Ovary	similar to 28S ribosomal protein S18c, mitochondrial precursor (MRP-S18-c) (Mrps18c) (MRP-S18-1) [Danio rerio]
DR_UNI_FL18_A05	CO351139	Ovary	ribosomal protein L12 [Danio rerio]
DR_UNI_FL18_A06	CO351141	Ovary	unknown
DR_UNI_FL18_A07	CO351143	Ovary	similar to heterogeneous nucl...
DR_UNI_FL18_A08	CO351144	Ovary	CYTOCHROME C OXIDASE COPPER CHAPERONE (DOPUIN)
DR_UNI_FL18_A09	CO351145	Ovary	claudin 7 [Danio rerio]
DR_UNI_FL18_A10	CO351146	Ovary	unknown
DR_UNI_FL18_A11	CO351149	Ovary	similar to OTTHUMP00000017091 [Danio rerio]
DR_UNI_FL18_A12	X52328	pBS-SK	pBS-SK
DR_UNI_FL18_B01	CO351151	Ovary	unknown
DR_UNI_FL18_B02	CO351153	Ovary	similar to Serine palmitoyltransferase 2 (Long chain base biosynthesis protein 2) (LCB 2) (Serine-palmitoyl-CoA transferase 2) (SPT 2) [Danio rerio]
DR_UNI_FL18_B03	CO351154	Ovary	similar to Guanine nucleotide-binding protein G(I)/G(S)/G(O) gamma-12 subunit [Danio rerio]
DR_UNI_FL18_B04	CO351158	Ovary	unknown
DR_UNI_FL18_B05	CO351161	Ovary	gemin 7 [Homo sapiens] >sp|Q9H840|GEM7_HUMAN Gem-associated protein 7 (Gemin7) (SIP3) >dbj|BAB14780.1| unnamed protein product [Homo sapiens] >gb|AAH07793.1| Gemin 7 [Homo sapiens] >gb|AAM44083.1| gemin 7 [Homo sapiens]
DR_UNI_FL18_B06	CO351162	Ovary	similar to zinc finger transcription factor slug beta [Danio rerio]
DR_UNI_FL18_B07	CO351163	Ovary	similar to KIAA0460 protein, partial [Danio rerio]
DR_UNI_FL18_B08	CO351167	Ovary	hypothetical protein LOC415159 [Danio rerio]
DR_UNI_FL18_B09	CO351168	Ovary	similar to dentin sialophosphoprotein preproprotein [Danio rerio]
DR_UNI_FL18_B10	CO351169	Ovary	similar to tubulin, alpha 2 isoform 2 isoform 6 [Danio rerio]
DR_UNI_FL18_B11	CO351170	Ovary	unknown
DR_UNI_FL18_B12	CO351174	Ovary	hypothetical protein MGC56466 [Danio rerio] >gb|AAH49027.1| Hypothetical protein MGC56466 [Danio rerio]
DR_UNI_FL18_C01	CO351175	Ovary	similar to amyloid beta A4 precursor protein-binding, family A, member 1 [Danio rerio]
DR_UNI_FL18_C02	CO351177	Ovary	unknown
DR_UNI_FL18_C03	CO351179	Ovary	similar to procollagen, type XIV, alpha 1 [Danio rerio]
DR_UNI_FL18_C04	CO351181	Ovary	similar to hematological and neurological expressed 1 [Danio rerio]
DR_UNI_FL18_C05	CO351184	Ovary	Unknown (protein for MGC:55928) [Danio rerio] >gb|AAH65669.1| Unknown (protein for MGC:77442) [Danio rerio]
DR_UNI_FL18_C06	CO351185	Ovary	unknown
DR_UNI_FL18_C07	CO351186	Ovary	similar to DC2 protein [Danio rerio] >gb|AAH49047.1| Similar to DC2 protein [Danio rerio]
DR_UNI_FL18_C08	CO351191	Ovary	Tank protein [Mus musculus]
DR_UNI_FL18_C09	CO351193	Ovary	KH domain containing RNA binding signal transduction associated 1 like [Danio rerio]
DR_UNI_FL18_C10	CO351195	Ovary	similar to golgi membrane protein SB140 [Danio rerio]
DR_UNI_FL18_C11	CO351197	Ovary	similar to eukaryotic translation elongation factor 2 [Danio rerio]
DR_UNI_FL18_C12	CO351198	Ovary	similar to histone 1, H2bg [Danio rerio]
DR_UNI_FL18_D01	CO351203	Ovary	protein phosphatase type 2C alpha 2 [Danio rerio]
DR_UNI_FL18_D02	CO351204	Ovary	similar to septin 9 [Danio rerio]
DR_UNI_FL18_D03	CO351207	Ovary	Similar to pseudouridylate synthase 1 [Danio rerio]
DR_UNI_FL18_D04	CO351208	Ovary	eukaryotic translation initiation factor 4A, isoform 1B [Danio rerio]
DR_UNI_FL18_D05	CO351209	Ovary	hypothetical protein LOC393687 [Danio rerio]
DR_UNI_FL18_D06	CO351211	Ovary	similar to KAT protein [Danio rerio]
DR_UNI_FL18_D07	CO351212	Ovary	unknown
DR_UNI_FL18_D08	CO351213	Ovary	TRAF interacting protein [Danio rerio]
DR_UNI_FL18_D09	CO351215	Ovary	unknown
DR_UNI_FL18_D10	CO351216	Ovary	similar to Hepatitis B virus X interacting protein homolog (HBX-interacting protein) (HBV X interacting protein) [Danio rerio]
DR_UNI_FL18_D11	CO351217	Ovary	similar to bloodthirsty [Danio rerio]
DR_UNI_FL18_D12	CO351218	Ovary	pyruvate dehydrogenase (lipoamide) beta [Danio rerio]
DR_UNI_FL18_E01	CO351220	Ovary	RAD23 homolog B [Danio rerio]
DR_UNI_FL18_E02	CO351221	Ovary	small nuclear ribonucleoprotein polypeptide A [Danio rerio]
DR_UNI_FL18_E03	CO351225	Ovary	similar to cdc2-related prote...
DR_UNI_FL18_E04	CO351226	Ovary	similar to succinate dehydrogenase complex, subunit C precursor [Danio rerio]
DR_UNI_FL18_E05	CO351227	Ovary	hypothetical protein XP_700137 [Danio rerio]
DR_UNI_FL18_E06	CO351229	Ovary	neural cell adhesion molecule 1 [Danio rerio]
DR_UNI_FL18_E07	CO351231	Ovary	TB2
DR_UNI_FL18_E08	CO351232	Ovary	mitochondrial ATP synthase gamma-subunit [Danio rerio]
DR_UNI_FL18_E09	CO351235	Ovary	S-phase kinase-associated protein 1A [Danio rerio]
DR_UNI_FL18_E10	CO351238	Ovary	similar to mKIAA0170 protein [Danio rerio]
DR_UNI_FL18_E11	CO351241	Ovary	AE binding protein 2 [Danio rerio]
DR_UNI_FL18_E12	CO351242	Ovary	unknown
DR_UNI_FL18_F01	CO351243	Ovary	unknown
DR_UNI_FL18_F02	CO351244	Ovary	unknown
DR_UNI_FL18_F03	CO351245	Ovary	similar to Placenta-specific gene 8 protein (C15 protein) isoform 2 [Danio rerio]
DR_UNI_FL18_F04	CO351246	Ovary	hypothetical protein XP_704199 isoform 18 [Danio rerio]
DR_UNI_FL18_F05	CO351247	Ovary	hypothetical protein LOC321556 [Danio rerio]
DR_UNI_FL18_F06	CO351248	Ovary	unknown
DR_UNI_FL18_F07	CO351250	Ovary	nanos homolog [Danio rerio]
DR_UNI_FL18_F08	CO351252	Ovary	adiponectin receptor 1a [Danio rerio]
DR_UNI_FL18_F09	CO351254	Ovary	unknown
DR_UNI_FL18_F10	CO351256	Ovary	origin recognition complex, subunit 3-like protein [Danio rerio]
DR_UNI_FL18_F11	CO351259	Ovary	steroid receptor RNA activator isoform 1 [Homo sapiens]
DR_UNI_FL18_F12	CO351260	Ovary	small nuclear ribonucleoprotein D1 polypeptide [Danio rerio]
DR_UNI_FL18_G01	CO351264	Ovary	chromosome 10 open reading frame 45 [Homo sapiens] >dbj|BAC86966.1| unnamed protein product [Homo sapiens]
DR_UNI_FL18_G02	CO351265	Ovary	similar to casein kinase 1, gamma 1 [Danio rerio]
DR_UNI_FL18_G03	CO351267	Ovary	similar to type V secretory pathway protein (31.7 kD) (5G75), partial [Danio rerio]
DR_UNI_FL18_G04	CO351270	Ovary	hypothetical protein LOC436733 [Danio rerio]
DR_UNI_FL18_G05	CO351271	Ovary	metaxin 2 [Danio rerio]
DR_UNI_FL18_G06	CO351273	Ovary	unknown
DR_UNI_FL18_G07	CO351274	Ovary	similar to MGC89379 protein [Danio rerio]
DR_UNI_FL18_G08	CO351276	Ovary	similar to nuclear transcription factor-Y beta [Danio rerio]
DR_UNI_FL18_G09	CO351282	Ovary	unknown
DR_UNI_FL18_G10	CO351285	Ovary	unknown
DR_UNI_FL18_G11	CO351287	Ovary	unknown
DR_UNI_FL18_G12	CO351289	Ovary	alpha 2,3-sialyltransferase ST3Gal II [Danio rerio]
DR_UNI_FL18_H01	X52328	pBS-SK	pBS-SK
DR_UNI_FL18_H02	CO351291	Ovary	unknown
DR_UNI_FL18_H03	CO351292	Ovary	major histocompatibility complex class II DAB gene [Danio rerio]
DR_UNI_FL18_H04	CO351294	Ovary	unknown
DR_UNI_FL18_H05	CO351298	Ovary	hypothetical protein XP_696197 [Danio rerio]
DR_UNI_FL18_H06	CO351301	Ovary	similar to CG7319-PC, isoform C [Danio rerio]
DR_UNI_FL18_H07	CO351303	Ovary	unknown
DR_UNI_FL18_H08	CO351304	Ovary	similar to Transcription initiation factor TFIID subunit 10 (Transcription initiation factor TFIID 30 kDa subunit) (TAF(II)30) (TAFII-30) (TAFII30) (STAF28) [Danio rerio]
DR_UNI_FL18_H09	CO351305	Ovary	replication protein A2 [Danio rerio]
DR_UNI_FL18_H10	CO351306	Ovary	similar to RIKEN cDNA 1810056O20 [Homo sapiens]
DR_UNI_FL18_H11	CO351309	Ovary	hypothetical protein LOC449559 [Danio rerio]
DR_UNI_FL18_H12	X52328	pBS-SK	pBS-SK
DR_UNI_FL19_A01	CO353568	beta-actin	beta-actin
DR_UNI_FL19_A02	CO351310	Ovary	similar to gastric mucin [Danio rerio]
DR_UNI_FL19_A03	CO351312	Ovary	unknown
DR_UNI_FL19_A04	CO351315	Ovary	similar to basic transcription factor 3 isoform 1 [Danio rerio]
DR_UNI_FL19_A05	CO351317	Ovary	similar to putative protein family member (XC177) [Danio rerio]
DR_UNI_FL19_A06	CO351318	Ovary	unknown
DR_UNI_FL19_A07	CO351319	Ovary	unknown
DR_UNI_FL19_A08	CO351320	Ovary	unknown
DR_UNI_FL19_A09	CO351324	Ovary	similar to CG3209-PB, isoform B [Danio rerio]
DR_UNI_FL19_A10	CO351325	Ovary	similar to cerebellar degeneration-related 2 [Danio rerio]
DR_UNI_FL19_A11	CO351326	Ovary	similar to membrane associated guanylate kinase, WW and PDZ domain containing 2 [Danio rerio]
DR_UNI_FL19_A12	X52328	pBS-SK	pBS-SK
DR_UNI_FL19_B01	CO351327	Ovary	similar to Tumor necrosis factor superfamily, member 5-induced protein 1 [Danio rerio]
DR_UNI_FL19_B02	CO351328	Ovary	unknown
DR_UNI_FL19_B03	CO351330	Ovary	unknown
DR_UNI_FL19_B04	CO351331	Ovary	small fragment nuclease [Danio rerio]
DR_UNI_FL19_B05	CO351332	Ovary	unknown
DR_UNI_FL19_B06	CO351333	Ovary	parvalbumin isoform 1b [Danio rerio]
DR_UNI_FL19_B07	CO351334	Ovary	similar to nischarin, partial [Danio rerio]
DR_UNI_FL19_B08	CO351335	Ovary	similar to zinc finger protein 91 (HPF7, HTF10) [Danio rerio]
DR_UNI_FL19_B09	CO351336	Ovary	SI:dZ63M10.4 (novel protein similar to human chromosome 21 open reading frame 18 (C21orf18)) [Danio rerio]
DR_UNI_FL19_B10	CO351337	Ovary	endonuclease G-like [Danio rerio]
DR_UNI_FL19_B11	CO351342	Ovary	myosin, light polypeptide 7, regulatory [Danio rerio]
DR_UNI_FL19_B12	CO351347	Ovary	unknown
DR_UNI_FL19_C01	CO351348	Ovary	similar to branched chain keto acid dehydrogenase E1, alpha polypeptide [Danio rerio]
DR_UNI_FL19_C02	CO351350	Ovary	hypothetical protein LOC447913 [Danio rerio]
DR_UNI_FL19_C03	CO351352	Ovary	similar to Sjogrens syndrome nuclear autoantigen 1 (Nuclear autoantigen of 14 kDa) [Danio rerio]
DR_UNI_FL19_C04	CO351353	Ovary	eukaryotic translation initiation factor 2 [Danio rerio]
DR_UNI_FL19_C05	CO351355	Ovary	unknown
DR_UNI_FL19_C06	CO351357	Ovary	methionyl aminopeptidase 1 [Danio rerio]
DR_UNI_FL19_C07	CO351358	Ovary	stromal cell derived factor 4 [Danio rerio]
DR_UNI_FL19_C08	CO351359	Ovary	similar to coiled-coil domain containing 14, partial [Danio rerio]
DR_UNI_FL19_C09	CO351360	Ovary	hypothetical protein XP_697460 [Danio rerio]
DR_UNI_FL19_C10	CO351361	Ovary	annexin 6 [Danio rerio]
DR_UNI_FL19_C11	CO351363	Ovary	adenine phosphoribosyl transferase [Danio rerio]
DR_UNI_FL19_C12	CO351366	Ovary	zona pellucida glycoprotein 3a [Danio rerio]
DR_UNI_FL19_D01	CO351368	Ovary	Unknown (protein for MGC:65666) [Mus musculus]
DR_UNI_FL19_D02	CO351370	Ovary	similar to Family with sequence similarity 33, member A isoform 1 [Danio rerio]
DR_UNI_FL19_D03	CO351371	Ovary	similar to mKIAA0369 protein [Danio rerio]
DR_UNI_FL19_D04	CO351372	Ovary	similar to ARL6IP2 isoform 2 [Danio rerio]
DR_UNI_FL19_D05	CO351373	Ovary	unknown
DR_UNI_FL19_D06	CO351376	Ovary	hypothetical protein LOC445492 [Danio rerio]
DR_UNI_FL19_D07	CO351377	Ovary	similar to MDH1B protein [Dan...
DR_UNI_FL19_D08	CO351378	Ovary	putative NFkB activating protein 373 [Danio rerio]
DR_UNI_FL19_D09	CO351380	Ovary	hypothetical protein XP_680865 isoform 1 [Danio rerio]
DR_UNI_FL19_D10	CO351381	Ovary	hypothetical protein LOC550465 [Danio rerio]
DR_UNI_FL19_D11	CO351383	Ovary	similar to Shwachman-Bodian-Diamond syndrome [Danio rerio] >gb|AAH50179.1| Similar to Shwachman-Bodian-Diamond syndrome [Danio rerio]
DR_UNI_FL19_D12	CO351384	Ovary	unknown
DR_UNI_FL19_E01	CO351385	Ovary	tenascin-W [Danio rerio]
DR_UNI_FL19_E02	CO351386	Ovary	mitochondrial ribosomal protein S2 [Mus musculus] >dbj|BAC34550.1| unnamed protein product [Mus musculus]
DR_UNI_FL19_E03	CO351387	Ovary	similar to rp42 homolog isoform 3 [Danio rerio]
DR_UNI_FL19_E04	CO351388	Ovary	hypothetical protein XP_696364 [Danio rerio]
DR_UNI_FL19_E05	CO351390	Ovary	unknown
DR_UNI_FL19_E06	CO351391	Ovary	repressor of RNA polymerase III transcription MAF1 [Danio rerio]
DR_UNI_FL19_E07	CO351393	Ovary	similar to connexin 43 isoform 4 [Danio rerio]
DR_UNI_FL19_E08	CO351395	Ovary	nucleoporin like 1 [Danio rerio]
DR_UNI_FL19_E09	CO351396	Ovary	hypothetical protein XP_679884 [Danio rerio]
DR_UNI_FL19_E10	CO351397	Ovary	B lymphoma Mo-MLV insertion region 1 homolog [Danio rerio] >dbj|BAC01266.1| psc1 [Danio rerio]
DR_UNI_FL19_E11	CO351399	Ovary	similar to rhamnose binding lectin STL2 isoform 2 [Danio rerio]
DR_UNI_FL19_E12	CO351400	Ovary	similar to DnaJ (Hsp40) homolog, subfamily B, member 12 isoform 2 [Danio rerio]
[truncated: 4,740 more rows]
